# Supplementary material for: 1′-Allyl-1-(3,4-di­methyl­benzo­yl)-2-(4-methyl-1,3-thia­zol-5-yl)-1,2,5,6,7,7a-hexa­hydro­spiro­[pyrrolizine-3,3′-indolin]-2′-one
Source: Acta Crystallogr Sect E Struct Rep Online. 2014 Apr 12;70(Pt 5):o541–2. doi: 10.1107/S1600536814006990 (PMC4011234; doi:10.1107/S1600536814006990)
Supplement: Supplementary file 1 [file e-70-0o541-sup1.cif]

##############################################################################
#                                                                            #
# This CIF contains the data in a paper accepted for publication in          #
# Acta Crystallographica Section E. It conforms to the requirements of       #
# Notes for Authors for Acta Crystallographica Section E, and has been       #
# peer reviewed under the auspices of the IUCr Commission on Journals.       #
#                                                                            #
# Full details of the Crystallographic Information File format               #
# are given in the paper "The Crystallographic Information File (CIF):       #
# a New Standard Archive File for Crystallography" by S. R. Hall, F. H.      #
# Allen and I. D. Brown [Acta Cryst. (1991), A47, 655-685].                  #
#                                                                            #
# The current version of the core CIF dictionary is obtainable from          #
# ftp://ftp.iucr.org/pub/cif_core.dic.                                       #
#                                                                            #
# Software is freely available for graphical display of the structure(s)     #
# in this CIF. For information consult the CIF software page                 #
# http://www.iucr.org/resources/cif/software.                                #
#                                                                            #
# This file may be used for bona fide research purposes within the           #
# scientific community so long as proper attribution is given to the journal # 
# article from which it was obtained.                                        #
#                                                                            #
##############################################################################
data_global
_audit_creation_method     'SHELXL-97'
_journal_data_validation_number     ?
_journal_date_recd_electronic     2014-03-01
_journal_date_accepted     2014-03-29
_journal_name_full     'Acta Crystallographica, Section E'
_journal_year     2014
_journal_volume     70
_journal_issue      5
_journal_page_first     o541
_journal_page_last     o542
_journal_paper_category     QO
_journal_paper_doi     10.1107/S1600536814006990
_journal_coeditor_code     HB7204
_publ_contact_author_name     'R.Joel Karunakaran'
_publ_contact_author_address
;
Department of Chemistry,
Madras Christian College,
Tambaram, Chennai 600 059,
Tamil Nadu, India
;
_publ_contact_author_email     rjkmcc@yahoo.com
_publ_contact_author_fax     '  '
_publ_contact_author_phone     '+91-44-22390675 '
_publ_section_title
;\
1'-Allyl-1-(3,4-dimethylbenzoyl)-2-(4-methyl-1,3-thiazol-5-yl)-1,2,5,6,7,7a-\
hexahydrospiro[pyrrolizine-3,3'-indolin]-2'-one
;
loop_
    _publ_author_name
    _publ_author_address
    'V. Karthikeyan'
;      Department of Chemistry,
       Madras Christian College,
       Tambaram, Chennai 600 059,
       Tamil Nadu, India
;
    'V. Ramkumar'
;      Department of Chemistry
      IIT Madras, Chennai 600 036
      TamilNadu, India
;
    ' R. Joel Karunakaran'
;      Department of Chemistry,
       Madras Christian College,
       Tambaram, Chennai 600 059,
       Tamil Nadu, India
;
_publ_section_synopsis     .
data_I
_audit_creation_method     SHELXL-2013
_database_code_depnum_ccdc_archive     'CCDC 994375'
_chemical_name_systematic
;\
1'-Allyl-1-(3,4-dimethylbenzoyl)-2-(4-methyl-1,3-thiazol-5-yl)-1,2,5,6,7,7a-\
hexahydrospiro[pyrrolizine-3,3'-indolin]-2'-one
;
_chemical_name_common     ?
_chemical_formula_moiety     'C30 H31 N3 O2 S'
_chemical_formula_sum     'C30 H31 N3 O2 S'
_chemical_formula_iupac     'C30 H31 N3 O2 S'
_chemical_formula_weight     497.64
_chemical_melting_point     ?
_shelx_space_group_comment
;
The symmetry employed for this shelxl refinement is uniquely defined
by the following loop, which should always be used as a source of
symmetry information in preference to the above space-group names.
They are only intended as comments.
;
_space_group_crystal_system     monoclinic
_space_group_name_H-M_alt     'P 21/c'
_space_group_name_Hall     '-P 2ybc'
loop_
    _space_group_symop_operation_xyz
    'x, y, z'
    '-x, y+1/2, -z+1/2'
    '-x, -y, -z'
    'x, -y-1/2, z-1/2'
_cell_length_a     14.5718(4)
_cell_length_b     9.7218(2)
_cell_length_c     18.2609(5)
_cell_angle_alpha     90
_cell_angle_beta     94.6040(10)
_cell_angle_gamma     90
_cell_volume     2578.57(11)
_cell_formula_units_Z     4
_cell_measurement_reflns_used     7315
_cell_measurement_theta_min     2.5
_cell_measurement_theta_max     28.3
_cell_measurement_temperature     298(2)
_exptl_crystal_description     block
_exptl_crystal_colour     colourless
_exptl_crystal_size_max     0.35
_exptl_crystal_size_mid     0.20
_exptl_crystal_size_min     0.10
_exptl_crystal_density_diffrn     1.282
_exptl_crystal_density_meas     ?
_exptl_crystal_density_method     ?
_exptl_crystal_F_000     1056
_exptl_absorpt_coefficient_mu     0.158
_exptl_absorpt_correction_type     multi-scan
_exptl_absorpt_process_details     '(SADABS; Bruker, 2004)'
_shelx_estimated_absorpt_T_min     0.947
_shelx_estimated_absorpt_T_max     0.984
_exptl_absorpt_correction_T_min     0.9466
_exptl_absorpt_correction_T_max     0.9843
_exptl_special_details     ?
_diffrn_ambient_temperature     298(2)
_diffrn_radiation_type     MoK\a
_diffrn_radiation_wavelength     0.71073
_diffrn_measurement_device_type     'Bruker APEXII CCD'
_diffrn_measurement_method     'phi and omega scans'
_diffrn_detector_area_resol_mean     ?
_diffrn_reflns_number     14973
_diffrn_reflns_av_R_equivalents     0.0167
_diffrn_reflns_theta_min     1.402
_diffrn_reflns_theta_max     24.999
_diffrn_reflns_theta_full     25.242
_diffrn_measured_fraction_theta_max     0.989
_diffrn_measured_fraction_theta_full     0.964
_diffrn_reflns_limit_h_min     -17
_diffrn_reflns_limit_h_max     17
_diffrn_reflns_limit_k_min     -11
_diffrn_reflns_limit_k_max     10
_diffrn_reflns_limit_l_min     -17
_diffrn_reflns_limit_l_max     21
_refine_special_details     ?
_reflns_number_total     4494
_reflns_number_gt     3647
_reflns_threshold_expression     I>2\s(I)
_refine_ls_structure_factor_coef     Fsqd
_refine_ls_matrix_type     full
_refine_ls_R_factor_all     0.0521
_refine_ls_R_factor_gt     0.0389
_refine_ls_wR_factor_gt     0.0986
_refine_ls_wR_factor_ref     0.1118
_refine_ls_goodness_of_fit_ref     1.057
_refine_ls_restrained_S_all     1.057
_refine_ls_number_reflns     4494
_refine_ls_number_parameters     328
_refine_ls_number_restraints     0
_refine_ls_hydrogen_treatment     constr
_refine_ls_weighting_scheme     calc
_refine_ls_weighting_details
;
w=1/[\s^2^(Fo^2^)+(0.0482P)^2^+1.2211P], where P=(Fo^2^+2Fc^2^)/3
;
_atom_sites_solution_hydrogens     geom
_atom_sites_solution_primary     ?
_atom_sites_solution_secondary     ?
_refine_ls_shift/su_max     0.001
_refine_ls_shift/su_mean     0.000
_refine_diff_density_max     0.476
_refine_diff_density_min     -0.269
_refine_ls_extinction_method     none
_refine_ls_extinction_coef     .
loop_
    _atom_type_symbol
    _atom_type_description
    _atom_type_scat_dispersion_real
    _atom_type_scat_dispersion_imag
    _atom_type_scat_source
    'C' 'C' 0.0033 0.0016
                         'International Tables Vol C Tables 4.2.6.8 and 6.1.1.4'
    'H' 'H' 0.0000 0.0000
                         'International Tables Vol C Tables 4.2.6.8 and 6.1.1.4'
    'N' 'N' 0.0061 0.0033
                         'International Tables Vol C Tables 4.2.6.8 and 6.1.1.4'
    'O' 'O' 0.0106 0.0060
                         'International Tables Vol C Tables 4.2.6.8 and 6.1.1.4'
    'S' 'S' 0.1246 0.1234
                         'International Tables Vol C Tables 4.2.6.8 and 6.1.1.4'
_computing_data_collection     'APEX2 (Bruker, 2004)'
_computing_cell_refinement     'SAINT-Plus (Bruker, 2004)'
_computing_data_reduction     'SAINT-Plus (Bruker, 2004)'
_computing_structure_solution     'SHELXS2013 (Sheldrick, 2008)'
_computing_structure_refinement     'SHELXL2013 (Sheldrick, 2008)'
_computing_molecular_graphics     'ORTEP-3 for Windows (Farrugia, 2012)'
_computing_publication_material     'SHELXL2013 (Sheldrick, 2008)'
loop_
    _atom_site_type_symbol
    _atom_site_label
    _atom_site_fract_x
    _atom_site_fract_y
    _atom_site_fract_z
    _atom_site_U_iso_or_equiv
    _atom_site_adp_type
    _atom_site_calc_flag
    _atom_site_occupancy
    _atom_site_disorder_assembly
    _atom_site_disorder_group
    C C1 0.65413(13) 0.39883(19) 0.85262(10) 0.0383(4) Uani d 1 . .
    C C2 0.58768(14) 0.4613(2) 0.80571(11) 0.0518(5) Uani d 1 . .
    H H2 0.5986 0.5458 0.7841 0.062 Uiso calc 1 . .
    C C3 0.50416(14) 0.3940(3) 0.79186(12) 0.0581(6) Uani d 1 . .
    H H3 0.4582 0.4339 0.7605 0.070 Uiso calc 1 . .
    C C4 0.48832(14) 0.2689(2) 0.82378(12) 0.0552(6) Uani d 1 . .
    H H4 0.4323 0.2246 0.8132 0.066 Uiso calc 1 . .
    C C5 0.55540(13) 0.2081(2) 0.87182(11) 0.0461(5) Uani d 1 . .
    H H5 0.5441 0.1241 0.8938 0.055 Uiso calc 1 . .
    C C6 0.63861(12) 0.27365(18) 0.88649(10) 0.0350(4) Uani d 1 . .
    C C7 0.72224(11) 0.23936(17) 0.93863(9) 0.0318(4) Uani d 1 . .
    C C8 0.78884(12) 0.35889(17) 0.92293(9) 0.0325(4) Uani d 1 . .
    C C9 0.63441(14) 0.3191(2) 1.04689(11) 0.0466(5) Uani d 1 . .
    H H9A 0.5829 0.3301 1.0103 0.056 Uiso calc 1 . .
    H H9B 0.6563 0.4093 1.0629 0.056 Uiso calc 1 . .
    C C10 0.60697(16) 0.2348(2) 1.11132(13) 0.0564(6) Uani d 1 . .
    H H10A 0.6448 0.2578 1.1558 0.068 Uiso calc 1 . .
    H H10B 0.5428 0.2497 1.1196 0.068 Uiso calc 1 . .
    C C11 0.62314(16) 0.0887(2) 1.08836(12) 0.0547(6) Uani d 1 . .
    H H11A 0.5721 0.0547 1.0560 0.066 Uiso calc 1 . .
    H H11B 0.6320 0.0285 1.1307 0.066 Uiso calc 1 . .
    C C12 0.71102(13) 0.09952(18) 1.04812(10) 0.0376(4) Uani d 1 . .
    H H12 0.7650 0.0896 1.0833 0.045 Uiso calc 1 . .
    C C13 0.72035(12) 0.00419(18) 0.98251(10) 0.0345(4) Uani d 1 . .
    H H13 0.6581 -0.0167 0.9612 0.041 Uiso calc 1 . .
    C C14 0.76642(12) 0.09562(17) 0.92753(9) 0.0315(4) Uani d 1 . .
    H H14 0.8324 0.1013 0.9427 0.038 Uiso calc 1 . .
    C C15 0.75471(12) 0.03912(18) 0.84903(10) 0.0351(4) Uani d 1 . .
    C C16 0.81039(12) 0.09678(18) 0.79174(9) 0.0330(4) Uani d 1 . .
    C C17 0.78684(13) 0.06349(19) 0.71827(10) 0.0393(4) Uani d 1 . .
    H H17 0.7378 0.0045 0.7060 0.047 Uiso calc 1 . .
    C C18 0.83632(14) 0.1180(2) 0.66390(10) 0.0435(5) Uani d 1 . .
    H H18 0.8206 0.0938 0.6152 0.052 Uiso calc 1 . .
    C C19 0.90914(13) 0.2083(2) 0.68006(10) 0.0407(4) Uani d 1 . .
    C C20 0.93371(12) 0.24228(19) 0.75315(10) 0.0379(4) Uani d 1 . .
    C C21 0.88487(12) 0.18377(19) 0.80783(10) 0.0362(4) Uani d 1 . .
    H H21 0.9027 0.2036 0.8567 0.043 Uiso calc 1 . .
    C C22 0.76718(13) -0.12999(18) 1.00085(10) 0.0374(4) Uani d 1 . .
    C C23 0.72805(15) -0.25530(19) 1.00826(11) 0.0456(5) Uani d 1 . .
    N N3 0.78804(15) -0.36140(18) 1.02743(10) 0.0574(5) Uani d 1 . .
    C C25 0.87117(18) -0.3172(2) 1.03383(12) 0.0587(6) Uani d 1 . .
    H H25 0.9209 -0.3750 1.0460 0.070 Uiso calc 1 . .
    C C26 0.78500(16) 0.5701(2) 0.84570(11) 0.0510(5) Uani d 1 . .
    H H26A 0.8461 0.5823 0.8701 0.061 Uiso calc 1 . .
    H H26B 0.7483 0.6495 0.8569 0.061 Uiso calc 1 . .
    C C27 0.79208(15) 0.5635(2) 0.76434(12) 0.0545(6) Uani d 1 . .
    H H27 0.8124 0.4820 0.7445 0.065 Uiso calc 1 . .
    C C28 0.77137(17) 0.6652(3) 0.72003(13) 0.0625(6) Uani d 1 . .
    H H28A 0.7508 0.7480 0.7384 0.075 Uiso calc 1 . .
    H H28B 0.7771 0.6554 0.6699 0.075 Uiso calc 1 . .
    C C29 0.62774(17) -0.2887(3) 0.99541(17) 0.0746(8) Uani d 1 . .
    H H29A 0.6055 -0.3229 1.0400 0.112 Uiso calc 1 . .
    H H29B 0.6191 -0.3575 0.9578 0.112 Uiso calc 1 . .
    H H29C 0.5943 -0.2072 0.9802 0.112 Uiso calc 1 . .
    C C30 0.96004(16) 0.2666(3) 0.61853(12) 0.0646(7) Uani d 1 . .
    H H30A 0.9340 0.2307 0.5725 0.097 Uiso calc 1 . .
    H H30B 1.0238 0.2413 0.6255 0.097 Uiso calc 1 . .
    H H30C 0.9547 0.3650 0.6183 0.097 Uiso calc 1 . .
    C C31 1.00940(15) 0.3431(3) 0.77401(13) 0.0595(6) Uani d 1 . .
    H H31A 1.0671 0.3062 0.7612 0.089 Uiso calc 1 . .
    H H31B 1.0123 0.3596 0.8260 0.089 Uiso calc 1 . .
    H H31C 0.9972 0.4281 0.7482 0.089 Uiso calc 1 . .
    N N1 0.74354(10) 0.44675(15) 0.87448(8) 0.0393(4) Uani d 1 . .
    N N2 0.70847(10) 0.23905(14) 1.01728(8) 0.0353(3) Uani d 1 . .
    O O1 0.69856(10) -0.05143(15) 0.83445(8) 0.0535(4) Uani d 1 . .
    O O2 0.86754(9) 0.37134(13) 0.94943(7) 0.0409(3) Uani d 1 . .
    S S1 0.88481(4) -0.14445(6) 1.01858(3) 0.05538(18) Uani d 1 . .
loop_
    _atom_site_aniso_label
    _atom_site_aniso_U_11
    _atom_site_aniso_U_22
    _atom_site_aniso_U_33
    _atom_site_aniso_U_12
    _atom_site_aniso_U_13
    _atom_site_aniso_U_23
    C1 0.0442(10) 0.0379(10) 0.0324(10) -0.0008(8) 0.0013(8) 0.0026(8)
    C2 0.0567(12) 0.0521(13) 0.0457(12) 0.0046(10) -0.0018(10) 0.0158(10)
    C3 0.0466(12) 0.0744(16) 0.0514(13) 0.0104(11) -0.0084(10) 0.0065(12)
    C4 0.0405(11) 0.0676(15) 0.0562(14) -0.0054(10) -0.0048(10) -0.0061(11)
    C5 0.0438(10) 0.0441(11) 0.0501(12) -0.0068(9) 0.0017(9) -0.0002(9)
    C6 0.0379(9) 0.0337(10) 0.0331(10) -0.0010(8) 0.0019(7) 0.0000(7)
    C7 0.0374(9) 0.0277(9) 0.0303(9) -0.0041(7) 0.0032(7) 0.0019(7)
    C8 0.0420(10) 0.0284(9) 0.0274(9) -0.0042(7) 0.0036(7) -0.0019(7)
    C9 0.0562(12) 0.0392(11) 0.0459(12) 0.0077(9) 0.0131(9) 0.0006(9)
    C10 0.0591(13) 0.0564(14) 0.0562(14) 0.0026(11) 0.0204(11) 0.0020(11)
    C11 0.0724(14) 0.0442(12) 0.0514(13) -0.0075(10) 0.0296(11) 0.0017(10)
    C12 0.0495(10) 0.0308(9) 0.0331(10) 0.0022(8) 0.0075(8) 0.0047(8)
    C13 0.0407(9) 0.0283(9) 0.0351(10) -0.0003(7) 0.0069(8) 0.0041(7)
    C14 0.0358(9) 0.0282(9) 0.0308(9) -0.0012(7) 0.0038(7) 0.0027(7)
    C15 0.0398(9) 0.0298(9) 0.0353(10) -0.0014(8) 0.0009(8) -0.0002(7)
    C16 0.0386(9) 0.0292(9) 0.0312(9) 0.0035(7) 0.0032(7) 0.0004(7)
    C17 0.0459(10) 0.0357(10) 0.0354(10) -0.0010(8) -0.0018(8) -0.0015(8)
    C18 0.0546(11) 0.0484(12) 0.0272(9) 0.0077(9) 0.0013(8) -0.0001(8)
    C19 0.0411(10) 0.0446(11) 0.0372(10) 0.0101(9) 0.0077(8) 0.0063(8)
    C20 0.0346(9) 0.0397(10) 0.0400(11) 0.0038(8) 0.0060(8) 0.0023(8)
    C21 0.0393(9) 0.0390(10) 0.0301(9) 0.0023(8) 0.0023(7) -0.0031(8)
    C22 0.0483(10) 0.0331(10) 0.0321(10) 0.0043(8) 0.0103(8) 0.0035(7)
    C23 0.0635(13) 0.0310(10) 0.0439(11) 0.0046(9) 0.0147(10) 0.0032(8)
    N3 0.0843(14) 0.0359(10) 0.0530(11) 0.0144(9) 0.0116(10) 0.0062(8)
    C25 0.0804(17) 0.0487(13) 0.0464(13) 0.0279(12) 0.0009(12) 0.0014(10)
    C26 0.0656(13) 0.0370(11) 0.0497(12) -0.0152(10) 0.0008(10) 0.0130(9)
    C27 0.0633(13) 0.0458(13) 0.0562(14) -0.0030(10) 0.0160(11) 0.0126(10)
    C28 0.0760(16) 0.0611(15) 0.0510(14) -0.0116(12) 0.0082(12) 0.0139(11)
    C29 0.0684(16) 0.0407(13) 0.117(2) -0.0092(11) 0.0203(15) 0.0028(14)
    C30 0.0615(14) 0.0898(19) 0.0442(13) -0.0014(13) 0.0154(11) 0.0134(12)
    C31 0.0477(12) 0.0712(16) 0.0601(14) -0.0150(11) 0.0069(11) 0.0050(12)
    N1 0.0468(9) 0.0334(8) 0.0368(9) -0.0089(7) -0.0016(7) 0.0093(7)
    N2 0.0459(8) 0.0285(8) 0.0323(8) 0.0006(6) 0.0078(7) 0.0018(6)
    O1 0.0681(9) 0.0484(9) 0.0446(8) -0.0245(7) 0.0081(7) -0.0083(6)
    O2 0.0408(7) 0.0399(7) 0.0413(7) -0.0082(6) -0.0012(6) -0.0010(6)
    S1 0.0504(3) 0.0509(3) 0.0646(4) 0.0101(2) 0.0029(3) 0.0022(3)
_geom_special_details
;
All e.s.d.'s (except the e.s.d. in the dihedral angle between two l.s. planes)
are estimated using the full covariance matrix. The cell e.s.d.'s are taken
into account individually in the estimation of e.s.d.'s in distances, angles
and torsion angles; correlations between e.s.d.'s in cell parameters are only
used when they are defined by crystal symmetry. An approximate (isotropic)
treatment of cell e.s.d.'s is used for estimating e.s.d.'s involving l.s.
planes.
;
loop_
    _geom_bond_atom_site_label_1
    _geom_bond_atom_site_label_2
    _geom_bond_site_symmetry_2
    _geom_bond_distance
    _geom_bond_publ_flag
    C1 C2 . 1.381(3) ?
    C1 C6 . 1.392(3) ?
    C1 N1 . 1.411(2) ?
    C2 C3 . 1.387(3) ?
    C2 H2 . 0.9300 ?
    C3 C4 . 1.376(3) ?
    C3 H3 . 0.9300 ?
    C4 C5 . 1.391(3) ?
    C4 H4 . 0.9300 ?
    C5 C6 . 1.377(3) ?
    C5 H5 . 0.9300 ?
    C6 C7 . 1.522(2) ?
    C7 N2 . 1.466(2) ?
    C7 C8 . 1.555(2) ?
    C7 C14 . 1.559(2) ?
    C8 O2 . 1.214(2) ?
    C8 N1 . 1.362(2) ?
    C9 N2 . 1.468(2) ?
    C9 C10 . 1.514(3) ?
    C9 H9A . 0.9700 ?
    C9 H9B . 0.9700 ?
    C10 C11 . 1.506(3) ?
    C10 H10A . 0.9700 ?
    C10 H10B . 0.9700 ?
    C11 C12 . 1.530(3) ?
    C11 H11A . 0.9700 ?
    C11 H11B . 0.9700 ?
    C12 N2 . 1.468(2) ?
    C12 C13 . 1.529(3) ?
    C12 H12 . 0.9800 ?
    C13 C22 . 1.498(2) ?
    C13 C14 . 1.535(2) ?
    C13 H13 . 0.9800 ?
    C14 C15 . 1.532(2) ?
    C14 H14 . 0.9800 ?
    C15 O1 . 1.217(2) ?
    C15 C16 . 1.484(2) ?
    C16 C21 . 1.389(2) ?
    C16 C17 . 1.396(2) ?
    C17 C18 . 1.379(3) ?
    C17 H17 . 0.9300 ?
    C18 C19 . 1.390(3) ?
    C18 H18 . 0.9300 ?
    C19 C20 . 1.394(3) ?
    C19 C30 . 1.506(3) ?
    C20 C21 . 1.393(3) ?
    C20 C31 . 1.502(3) ?
    C21 H21 . 0.9300 ?
    C22 C23 . 1.357(3) ?
    C22 S1 . 1.7244(19) ?
    C23 N3 . 1.379(3) ?
    C23 C29 . 1.497(3) ?
    N3 C25 . 1.282(3) ?
    C25 S1 . 1.716(2) ?
    C25 H25 . 0.9300 ?
    C26 N1 . 1.459(2) ?
    C26 C27 . 1.499(3) ?
    C26 H26A . 0.9700 ?
    C26 H26B . 0.9700 ?
    C27 C28 . 1.298(3) ?
    C27 H27 . 0.9300 ?
    C28 H28A . 0.9300 ?
    C28 H28B . 0.9300 ?
    C29 H29A . 0.9600 ?
    C29 H29B . 0.9600 ?
    C29 H29C . 0.9600 ?
    C30 H30A . 0.9600 ?
    C30 H30B . 0.9600 ?
    C30 H30C . 0.9600 ?
    C31 H31A . 0.9600 ?
    C31 H31B . 0.9600 ?
    C31 H31C . 0.9600 ?
loop_
    _geom_angle_atom_site_label_1
    _geom_angle_atom_site_label_2
    _geom_angle_atom_site_label_3
    _geom_angle_site_symmetry_1
    _geom_angle_site_symmetry_3
    _geom_angle
    _geom_angle_publ_flag
    C2 C1 C6 . . 121.97(18) ?
    C2 C1 N1 . . 128.02(18) ?
    C6 C1 N1 . . 110.01(15) ?
    C1 C2 C3 . . 117.8(2) ?
    C1 C2 H2 . . 121.1 ?
    C3 C2 H2 . . 121.1 ?
    C4 C3 C2 . . 120.95(19) ?
    C4 C3 H3 . . 119.5 ?
    C2 C3 H3 . . 119.5 ?
    C3 C4 C5 . . 120.6(2) ?
    C3 C4 H4 . . 119.7 ?
    C5 C4 H4 . . 119.7 ?
    C6 C5 C4 . . 119.3(2) ?
    C6 C5 H5 . . 120.4 ?
    C4 C5 H5 . . 120.4 ?
    C5 C6 C1 . . 119.34(17) ?
    C5 C6 C7 . . 131.98(17) ?
    C1 C6 C7 . . 108.61(15) ?
    N2 C7 C6 . . 116.59(14) ?
    N2 C7 C8 . . 108.57(13) ?
    C6 C7 C8 . . 101.61(13) ?
    N2 C7 C14 . . 102.47(13) ?
    C6 C7 C14 . . 115.69(14) ?
    C8 C7 C14 . . 112.06(14) ?
    O2 C8 N1 . . 126.11(16) ?
    O2 C8 C7 . . 125.75(15) ?
    N1 C8 C7 . . 108.14(14) ?
    N2 C9 C10 . . 104.31(16) ?
    N2 C9 H9A . . 110.9 ?
    C10 C9 H9A . . 110.9 ?
    N2 C9 H9B . . 110.9 ?
    C10 C9 H9B . . 110.9 ?
    H9A C9 H9B . . 108.9 ?
    C11 C10 C9 . . 103.73(17) ?
    C11 C10 H10A . . 111.0 ?
    C9 C10 H10A . . 111.0 ?
    C11 C10 H10B . . 111.0 ?
    C9 C10 H10B . . 111.0 ?
    H10A C10 H10B . . 109.0 ?
    C10 C11 C12 . . 102.96(16) ?
    C10 C11 H11A . . 111.2 ?
    C12 C11 H11A . . 111.2 ?
    C10 C11 H11B . . 111.2 ?
    C12 C11 H11B . . 111.2 ?
    H11A C11 H11B . . 109.1 ?
    N2 C12 C13 . . 105.10(14) ?
    N2 C12 C11 . . 104.56(15) ?
    C13 C12 C11 . . 117.70(16) ?
    N2 C12 H12 . . 109.7 ?
    C13 C12 H12 . . 109.7 ?
    C11 C12 H12 . . 109.7 ?
    C22 C13 C12 . . 114.85(15) ?
    C22 C13 C14 . . 115.80(14) ?
    C12 C13 C14 . . 103.44(14) ?
    C22 C13 H13 . . 107.4 ?
    C12 C13 H13 . . 107.4 ?
    C14 C13 H13 . . 107.4 ?
    C15 C14 C13 . . 112.50(14) ?
    C15 C14 C7 . . 115.27(14) ?
    C13 C14 C7 . . 103.13(13) ?
    C15 C14 H14 . . 108.6 ?
    C13 C14 H14 . . 108.6 ?
    C7 C14 H14 . . 108.6 ?
    O1 C15 C16 . . 120.99(16) ?
    O1 C15 C14 . . 119.13(16) ?
    C16 C15 C14 . . 119.87(15) ?
    C21 C16 C17 . . 118.18(16) ?
    C21 C16 C15 . . 122.89(16) ?
    C17 C16 C15 . . 118.93(16) ?
    C18 C17 C16 . . 120.03(18) ?
    C18 C17 H17 . . 120.0 ?
    C16 C17 H17 . . 120.0 ?
    C17 C18 C19 . . 121.61(18) ?
    C17 C18 H18 . . 119.2 ?
    C19 C18 H18 . . 119.2 ?
    C18 C19 C20 . . 119.08(17) ?
    C18 C19 C30 . . 119.51(18) ?
    C20 C19 C30 . . 121.41(19) ?
    C21 C20 C19 . . 118.87(17) ?
    C21 C20 C31 . . 119.46(17) ?
    C19 C20 C31 . . 121.65(17) ?
    C16 C21 C20 . . 122.17(17) ?
    C16 C21 H21 . . 118.9 ?
    C20 C21 H21 . . 118.9 ?
    C23 C22 C13 . . 128.09(18) ?
    C23 C22 S1 . . 109.12(14) ?
    C13 C22 S1 . . 122.77(14) ?
    C22 C23 N3 . . 115.7(2) ?
    C22 C23 C29 . . 126.31(19) ?
    N3 C23 C29 . . 117.93(19) ?
    C25 N3 C23 . . 110.32(19) ?
    N3 C25 S1 . . 115.74(17) ?
    N3 C25 H25 . . 122.1 ?
    S1 C25 H25 . . 122.1 ?
    N1 C26 C27 . . 112.65(17) ?
    N1 C26 H26A . . 109.1 ?
    C27 C26 H26A . . 109.1 ?
    N1 C26 H26B . . 109.1 ?
    C27 C26 H26B . . 109.1 ?
    H26A C26 H26B . . 107.8 ?
    C28 C27 C26 . . 123.7(2) ?
    C28 C27 H27 . . 118.2 ?
    C26 C27 H27 . . 118.2 ?
    C27 C28 H28A . . 120.0 ?
    C27 C28 H28B . . 120.0 ?
    H28A C28 H28B . . 120.0 ?
    C23 C29 H29A . . 109.5 ?
    C23 C29 H29B . . 109.5 ?
    H29A C29 H29B . . 109.5 ?
    C23 C29 H29C . . 109.5 ?
    H29A C29 H29C . . 109.5 ?
    H29B C29 H29C . . 109.5 ?
    C19 C30 H30A . . 109.5 ?
    C19 C30 H30B . . 109.5 ?
    H30A C30 H30B . . 109.5 ?
    C19 C30 H30C . . 109.5 ?
    H30A C30 H30C . . 109.5 ?
    H30B C30 H30C . . 109.5 ?
    C20 C31 H31A . . 109.5 ?
    C20 C31 H31B . . 109.5 ?
    H31A C31 H31B . . 109.5 ?
    C20 C31 H31C . . 109.5 ?
    H31A C31 H31C . . 109.5 ?
    H31B C31 H31C . . 109.5 ?
    C8 N1 C1 . . 111.42(14) ?
    C8 N1 C26 . . 123.80(16) ?
    C1 N1 C26 . . 124.68(15) ?
    C7 N2 C12 . . 112.11(13) ?
    C7 N2 C9 . . 121.47(15) ?
    C12 N2 C9 . . 110.19(14) ?
    C25 S1 C22 . . 89.08(11) ?
loop_
    _geom_torsion_atom_site_label_1
    _geom_torsion_atom_site_label_2
    _geom_torsion_atom_site_label_3
    _geom_torsion_atom_site_label_4
    _geom_torsion_site_symmetry_1
    _geom_torsion_site_symmetry_2
    _geom_torsion_site_symmetry_3
    _geom_torsion_site_symmetry_4
    _geom_torsion
    _geom_torsion_publ_flag
    C6 C1 C2 C3 . . . . -1.1(3) ?
    N1 C1 C2 C3 . . . . 179.66(19) ?
    C1 C2 C3 C4 . . . . -0.1(3) ?
    C2 C3 C4 C5 . . . . 1.1(4) ?
    C3 C4 C5 C6 . . . . -0.8(3) ?
    C4 C5 C6 C1 . . . . -0.4(3) ?
    C4 C5 C6 C7 . . . . 175.96(19) ?
    C2 C1 C6 C5 . . . . 1.4(3) ?
    N1 C1 C6 C5 . . . . -179.25(17) ?
    C2 C1 C6 C7 . . . . -175.73(18) ?
    N1 C1 C6 C7 . . . . 3.6(2) ?
    C5 C6 C7 N2 . . . . -63.4(3) ?
    C1 C6 C7 N2 . . . . 113.23(17) ?
    C5 C6 C7 C8 . . . . 178.8(2) ?
    C1 C6 C7 C8 . . . . -4.58(18) ?
    C5 C6 C7 C14 . . . . 57.1(3) ?
    C1 C6 C7 C14 . . . . -126.20(16) ?
    N2 C7 C8 O2 . . . . 60.6(2) ?
    C6 C7 C8 O2 . . . . -175.91(17) ?
    C14 C7 C8 O2 . . . . -51.8(2) ?
    N2 C7 C8 N1 . . . . -119.33(15) ?
    C6 C7 C8 N1 . . . . 4.11(18) ?
    C14 C7 C8 N1 . . . . 128.21(15) ?
    N2 C9 C10 C11 . . . . -32.1(2) ?
    C9 C10 C11 C12 . . . . 37.9(2) ?
    C10 C11 C12 N2 . . . . -29.4(2) ?
    C10 C11 C12 C13 . . . . -145.56(18) ?
    N2 C12 C13 C22 . . . . 152.65(15) ?
    C11 C12 C13 C22 . . . . -91.5(2) ?
    N2 C12 C13 C14 . . . . 25.51(18) ?
    C11 C12 C13 C14 . . . . 141.35(17) ?
    C22 C13 C14 C15 . . . . 72.1(2) ?
    C12 C13 C14 C15 . . . . -161.31(14) ?
    C22 C13 C14 C7 . . . . -163.02(15) ?
    C12 C13 C14 C7 . . . . -36.48(17) ?
    N2 C7 C14 C15 . . . . 156.57(14) ?
    C6 C7 C14 C15 . . . . 28.6(2) ?
    C8 C7 C14 C15 . . . . -87.22(17) ?
    N2 C7 C14 C13 . . . . 33.57(16) ?
    C6 C7 C14 C13 . . . . -94.39(17) ?
    C8 C7 C14 C13 . . . . 149.78(14) ?
    C13 C14 C15 O1 . . . . 13.8(2) ?
    C7 C14 C15 O1 . . . . -104.05(19) ?
    C13 C14 C15 C16 . . . . -167.26(15) ?
    C7 C14 C15 C16 . . . . 74.9(2) ?
    O1 C15 C16 C21 . . . . -169.49(18) ?
    C14 C15 C16 C21 . . . . 11.6(3) ?
    O1 C15 C16 C17 . . . . 11.0(3) ?
    C14 C15 C16 C17 . . . . -167.86(15) ?
    C21 C16 C17 C18 . . . . -0.8(3) ?
    C15 C16 C17 C18 . . . . 178.67(16) ?
    C16 C17 C18 C19 . . . . -1.1(3) ?
    C17 C18 C19 C20 . . . . 1.3(3) ?
    C17 C18 C19 C30 . . . . -179.07(19) ?
    C18 C19 C20 C21 . . . . 0.5(3) ?
    C30 C19 C20 C21 . . . . -179.18(18) ?
    C18 C19 C20 C31 . . . . -177.71(19) ?
    C30 C19 C20 C31 . . . . 2.6(3) ?
    C17 C16 C21 C20 . . . . 2.6(3) ?
    C15 C16 C21 C20 . . . . -176.85(16) ?
    C19 C20 C21 C16 . . . . -2.5(3) ?
    C31 C20 C21 C16 . . . . 175.78(18) ?
    C12 C13 C22 C23 . . . . 101.5(2) ?
    C14 C13 C22 C23 . . . . -137.95(19) ?
    C12 C13 C22 S1 . . . . -76.69(19) ?
    C14 C13 C22 S1 . . . . 43.9(2) ?
    C13 C22 C23 N3 . . . . -178.37(17) ?
    S1 C22 C23 N3 . . . . 0.0(2) ?
    C13 C22 C23 C29 . . . . 3.7(3) ?
    S1 C22 C23 C29 . . . . -178.0(2) ?
    C22 C23 N3 C25 . . . . -0.5(3) ?
    C29 C23 N3 C25 . . . . 177.7(2) ?
    C23 N3 C25 S1 . . . . 0.8(2) ?
    N1 C26 C27 C28 . . . . 136.2(2) ?
    O2 C8 N1 C1 . . . . 177.76(17) ?
    C7 C8 N1 C1 . . . . -2.3(2) ?
    O2 C8 N1 C26 . . . . 1.3(3) ?
    C7 C8 N1 C26 . . . . -178.70(17) ?
    C2 C1 N1 C8 . . . . 178.46(19) ?
    C6 C1 N1 C8 . . . . -0.8(2) ?
    C2 C1 N1 C26 . . . . -5.1(3) ?
    C6 C1 N1 C26 . . . . 175.59(18) ?
    C27 C26 N1 C8 . . . . 115.9(2) ?
    C27 C26 N1 C1 . . . . -60.1(3) ?
    C6 C7 N2 C12 . . . . 108.89(17) ?
    C8 C7 N2 C12 . . . . -137.19(15) ?
    C14 C7 N2 C12 . . . . -18.49(18) ?
    C6 C7 N2 C9 . . . . -24.4(2) ?
    C8 C7 N2 C9 . . . . 89.54(19) ?
    C14 C7 N2 C9 . . . . -151.77(16) ?
    C13 C12 N2 C7 . . . . -4.19(19) ?
    C11 C12 N2 C7 . . . . -128.77(16) ?
    C13 C12 N2 C9 . . . . 134.38(16) ?
    C11 C12 N2 C9 . . . . 9.8(2) ?
    C10 C9 N2 C7 . . . . 147.77(17) ?
    C10 C9 N2 C12 . . . . 13.7(2) ?
    N3 C25 S1 C22 . . . . -0.64(18) ?
    C23 C22 S1 C25 . . . . 0.32(15) ?
    C13 C22 S1 C25 . . . . 178.81(16) ?
loop_
    _geom_hbond_atom_site_label_D
    _geom_hbond_atom_site_label_H
    _geom_hbond_atom_site_label_A
    _geom_hbond_site_symmetry_A
    _geom_hbond_distance_DH
    _geom_hbond_distance_HA
    _geom_hbond_distance_DA
    _geom_hbond_angle_DHA
    C21 H21 O2 . 0.93 2.43 3.191(2) 138
    C30 H30A O2 4_566 0.96 2.57 3.533(3) 178
_shelx_hkl_checksum     74061
_shelx_hkl_file
;
   1   0   0  114.30    2.40
  -3   0   0  330.26    6.19
   3   0   0  336.33    6.24
   4   0   0  216.55    4.42
  -4   0   0  215.99    4.40
  -5   0   0    1.00    0.44
   5   0   0    0.49    0.49
  -6   0   0 1132.87   20.07
   6   0   0 1147.14   20.16
   7   0   0  151.51    3.81
  -7   0   0  155.11    3.82
  -7   0   0  155.25    3.88
  -8   0   0 1532.15   27.05
   8   0   0 1528.47   27.08
   8   0   0 1545.96   25.86
   9   0   0  107.67    3.26
  -9   0   0  105.82    3.27
   9   0   0  106.17    3.31
  -9   0   0  110.89    3.36
  10   0   0  219.83    5.51
 -10   0   0  222.56    5.33
  10   0   0  215.59    5.32
 -10   0   0  215.21    5.41
 -11   0   0    3.32    1.18
 -11   0   0    0.60    1.08
  11   0   0    1.16    1.14
  11   0   0    2.34    1.06
 -12   0   0  357.11    7.90
 -12   0   0  336.94    7.97
  12   0   0  332.80    7.78
  12   0   0  342.79    8.11
  13   0   0   71.94    3.46
 -13   0   0   78.05    3.45
 -13   0   0   73.53    3.40
  13   0   0   71.68    3.35
  14   0   0   74.65    3.58
 -14   0   0   85.26    3.69
 -14   0   0   85.00    3.75
  14   0   0   83.77    3.79
 -15   0   0   18.95    2.11
  15   0   0   13.66    1.95
  15   0   0   16.83    2.04
 -15   0   0   13.11    2.06
  16   0   0    3.92    1.84
 -16   0   0    2.10    1.67
  16   0   0    4.85    1.79
 -16   0   0    9.93    1.93
 -17   0   0   24.22    2.55
 -17   0   0   33.87    3.00
  17   0   0   30.94    2.93
  17   0   0   25.85    2.71
  18   0   0   29.48    2.96
 -18   0   0   25.56    2.70
  19   0   0    4.27    2.03
 -19   0   0    2.19    2.08
   0  -1   0   -3.86    0.15
   1  -1   0 2198.56   55.02
  -1  -1   0 2256.31   39.03
  -1  -1   0 2284.79   55.13
  -1   1   0 2189.04   38.58
   1  -1   0 2280.51   54.67
   2  -1   0  826.48   14.88
   2  -1   0  834.00   14.74
  -2   1   0  825.64   14.80
   2   1   0  830.22   14.96
  -2   1   0  825.44   13.84
   2   1   0  819.93   13.99
  -2   1   0  828.74   14.95
   2  -1   0  830.94   13.68
  -2  -1   0  822.69   13.87
  -2  -1   0  830.46   14.74
  -3   1   0 1202.50   20.90
   3  -1   0 1174.52   20.89
  -3  -1   0 1202.64   20.78
  -3   1   0 1203.77   20.77
  -3  -1   0 1207.59   19.79
   3   1   0 1187.82   19.91
   3   1   0 1200.01   20.90
   3  -1   0 1205.75   19.58
   3  -1   0 1230.59   20.80
  -3   1   0 1189.21   19.74
   4  -1   0  403.86    7.66
  -4  -1   0  413.22    7.64
   4   1   0  401.40    7.60
   4   1   0  412.97    7.46
  -4   1   0  423.06    7.64
  -4   1   0  416.48    7.60
   5   1   0    1.35    0.50
  -5  -1   0    1.08    0.50
  -5   1   0    0.52    0.44
   5  -1   0    0.96    0.48
   5   1   0    1.48    0.50
  -5   1   0    1.43    0.48
  -5   1   0    0.37    0.45
  -6  -1   0   31.61    1.51
   6  -1   0   32.61    1.47
   6   1   0   31.69    1.55
  -6   1   0   32.71    1.48
   6   1   0   30.54    1.44
  -6   1   0   30.53    1.45
  -6   1   0   33.47    1.42
  -7   1   0  135.16    3.47
  -7   1   0  137.48    3.47
   7   1   0  137.18    3.55
  -7  -1   0  138.87    3.57
  -7   1   0  138.86    3.52
   7   1   0  139.22    3.51
   7  -1   0  136.08    3.56
   8   1   0   88.36    2.82
   8   1   0   92.78    2.91
  -8  -1   0   92.87    2.90
  -8   1   0   90.01    2.85
   8  -1   0   89.68    2.95
  -8   1   0   89.96    2.82
  -9   1   0   21.63    1.63
   9   1   0   23.30    1.67
   9   1   0   23.86    1.64
   9  -1   0   23.31    1.65
  -9   1   0   21.71    1.64
  10   1   0  275.98    6.49
  10  -1   0  287.91    6.67
 -10   1   0  281.35    6.49
  10   1   0  274.41    6.46
 -10  -1   0  286.05    6.59
 -10   1   0  281.48    6.41
  11   1   0   80.32    3.21
  11  -1   0   86.11    3.37
 -11  -1   0   84.52    3.26
  11  -1   0   85.95    3.18
 -11   1   0   89.95    3.36
  11   1   0   93.34    3.34
 -11   1   0   87.54    3.24
 -12   1   0   10.94    1.63
 -12   1   0    9.55    1.50
 -12  -1   0   11.85    1.63
  12  -1   0   10.08    1.70
  12   1   0   11.39    1.69
  12  -1   0    7.14    1.52
 -12  -1   0    8.52    1.54
  12   1   0   10.37    1.60
 -13  -1   0   68.67    3.27
  13  -1   0   64.98    3.34
 -13   1   0   61.76    3.11
  13  -1   0   67.32    3.15
  13   1   0   72.15    3.36
  13   1   0   67.44    3.24
 -13   1   0   65.03    3.19
 -13  -1   0   65.81    3.17
 -14  -1   0   10.37    1.80
  14  -1   0    6.43    1.67
  14   1   0    7.62    1.77
  14  -1   0    6.62    1.86
  14   1   0    9.56    1.86
 -14   1   0    7.42    1.68
 -14  -1   0    5.50    1.60
 -14   1   0    6.62    1.68
  15   1   0    7.48    1.83
  15  -1   0    6.16    1.91
  15   1   0    7.21    1.72
 -15  -1   0    3.92    1.69
 -15  -1   0    8.13    1.67
  15  -1   0    5.17    1.56
 -15   1   0    7.38    1.67
 -15   1   0    8.08    1.83
  16  -1   0    1.74    1.77
  16   1   0    3.36    1.59
  16   1   0    1.91    1.71
  16  -1   0    0.71    1.33
 -16  -1   0    2.91    1.67
 -16   1   0    3.16    1.56
 -16   1   0    2.60    1.40
 -16  -1   0   -1.33    1.48
 -17  -1   0   -0.08    1.65
 -17   1   0    0.52    1.55
 -17  -1   0    3.50    1.79
  17  -1   0   -0.94    1.78
  17   1   0    2.82    1.68
  17  -1   0    2.77    1.60
 -18   1   0    2.90    1.94
 -18  -1   0   -0.85    1.61
  18  -1   0    2.67    1.83
  18  -1   0    1.51    2.05
 -18  -1   0    0.92    1.83
  18   1   0    1.15    1.68
 -19   1   0   10.78    2.45
  19  -1   0   12.11    2.36
 -19  -1   0   10.46    2.43
   0  -2   0 3227.64   54.85
   1  -2   0  187.56    3.46
   1   2   0  180.84    3.52
  -1  -2   0  177.02    3.47
  -2   2   0 3603.92   60.63
   2  -2   0 3547.59   67.45
   2  -2   0 3661.93   58.14
  -2  -2   0 3605.15   66.67
  -2  -2   0 3709.32   58.53
   2  -2   0 3702.71   66.82
   2   2   0 3607.26   60.21
   3  -2   0  283.58    5.21
  -3  -2   0  286.76    5.28
   3   2   0  262.50    5.13
  -3  -2   0  276.32    5.20
   3  -2   0  286.20    5.18
  -3   2   0  278.93    5.14
  -3   2   0  259.24    5.12
   3  -2   0  274.28    5.24
  -3   2   0  280.50    5.22
   4  -2   0 1092.01   18.87
  -4  -2   0 1096.23   18.05
  -4   2   0  898.42   18.55
  -4  -2   0 1099.56   18.75
   4  -2   0 1126.44   18.78
  -4   2   0 1101.09   18.03
   4   2   0 1093.10   18.20
  -4   2   0 1110.64   18.70
  -5   2   0  676.01   12.08
   5   2   0  660.47   11.94
   5  -2   0  660.94   12.20
  -5  -2   0  668.77   12.16
  -5   2   0  684.58   12.06
  -5   2   0  670.44   11.80
   5   2   0  672.98   12.06
   5  -2   0  690.76   12.17
   6  -2   0   31.92    1.53
  -6  -2   0   30.06    1.42
  -6   2   0   30.85    1.37
   6   2   0   28.27    1.54
  -6   2   0   28.79    1.48
  -6   2   0   28.46    1.32
   6   2   0   28.30    1.35
  -7   2   0    2.92    0.71
   7  -2   0    3.09    0.81
   7   2   0    3.24    0.71
  -7  -2   0    3.33    0.79
   7   2   0    2.68    0.84
  -7   2   0    3.07    0.78
  -8  -2   0  123.62    3.50
   8  -2   0  120.54    3.45
   8   2   0  120.98    3.32
  -8   2   0  122.60    3.32
   8   2   0  122.42    3.64
  -8   2   0  118.80    3.44
   9  -2   0   34.97    1.97
   9   2   0   36.09    2.03
  -9   2   0   36.50    1.99
  -9   2   0   35.77    1.87
  -9  -2   0   36.01    2.06
   9   2   0   40.07    1.96
  10   2   0    1.14    0.96
  10   2   0    1.69    0.95
 -10   2   0    1.35    0.92
 -10   2   0   -0.65    0.87
  10  -2   0   -0.78    0.92
  11   2   0   67.64    2.97
  11   2   0   68.03    2.81
 -11   2   0   66.29    2.90
 -11   2   0   62.40    2.69
  11  -2   0   63.91    2.94
  12  -2   0   72.59    3.23
 -12   2   0   73.43    3.25
 -12   2   0   69.74    3.04
 -12  -2   0   69.48    3.22
  12   2   0   71.50    3.08
  12   2   0   75.49    3.30
  13   2   0    9.03    1.56
  13  -2   0    5.15    1.47
  13   2   0    7.16    1.71
 -13  -2   0    4.48    1.58
 -13   2   0    7.64    1.48
  13  -2   0    8.91    1.78
 -13   2   0    4.36    1.58
 -14  -2   0    6.94    1.72
 -14  -2   0    6.79    1.78
 -14   2   0    5.31    1.62
  14  -2   0    6.73    1.64
 -14   2   0    7.91    1.57
  14   2   0    3.65    1.71
  14   2   0    6.45    1.58
  14  -2   0    8.18    1.85
  15  -2   0    4.04    1.78
 -15  -2   0    3.13    1.58
  15   2   0    3.72    1.65
 -15   2   0    3.07    1.54
 -15  -2   0    2.94    1.46
  15  -2   0    1.25    1.38
  16  -2   0    3.26    1.56
  16  -2   0    4.19    1.72
 -16   2   0    3.92    1.67
  16   2   0    3.54    1.68
 -16  -2   0    5.37    1.78
 -16  -2   0    1.43    1.51
  17   2   0    0.33    1.68
  17  -2   0   -1.28    1.56
 -17  -2   0   -0.13    1.61
  17  -2   0   -0.21    1.49
 -17  -2   0   -3.03    1.49
 -17   2   0   -0.04    1.55
 -18  -2   0    5.74    2.03
 -18   2   0   10.00    2.32
  18   2   0    6.27    2.20
 -18  -2   0    9.39    2.18
  18  -2   0    8.40    2.04
  18  -2   0    9.42    2.38
 -19  -2   0    2.48    1.97
 -19   2   0   -3.45    1.48
  19  -2   0    1.00    1.68
   0  -3   0   -0.33    0.33
  -1  -3   0  109.55    2.51
   1   3   0  109.53    2.55
   1  -3   0  117.11    2.55
   2   3   0   69.30    1.95
   2  -3   0   73.08    1.90
  -2   3   0   67.63    1.90
  -2  -3   0   69.03    1.91
   3  -3   0  594.01   10.85
   3   3   0  608.08   10.74
  -3  -3   0  615.22   10.80
   3  -3   0  604.25   10.76
  -3   3   0  599.25   10.59
  -3  -3   0  612.09   10.65
  -4  -3   0 1028.59   17.41
  -4   3   0 1049.79   18.72
   4   3   0 1023.37   17.56
  -4   3   0 1016.04   18.47
  -4  -3   0 1019.69   17.89
   4  -3   0 1007.66   18.00
   4  -3   0 1038.30   17.90
   4   3   0 1049.68   18.79
  -4   3   0 1014.02   17.36
   5  -3   0  129.89    3.04
  -5  -3   0  130.13    3.29
  -5   3   0  126.23    3.25
  -5  -3   0  130.93    3.06
  -5   3   0  131.33    2.78
   5  -3   0  129.05    3.10
   5   3   0  129.20    3.37
  -5   3   0  127.53    2.76
   5   3   0  129.47    2.77
   6   3   0   31.01    1.66
   6  -3   0   30.67    1.51
  -6   3   0   30.03    1.64
  -6  -3   0   33.28    1.65
   6  -3   0   28.05    1.48
  -6  -3   0   30.54    1.51
   7  -3   0   11.29    1.03
   7   3   0    9.06    0.83
   7  -3   0   11.60    1.10
  -7  -3   0    9.76    1.01
  -7   3   0    7.87    1.03
   7   3   0    7.60    1.05
  -7   3   0    9.29    0.83
   8   3   0   21.39    1.39
  -8   3   0   19.19    1.27
   8  -3   0   21.62    1.59
   8   3   0   22.16    1.64
  -8  -3   0   23.21    1.62
  -8   3   0   22.45    1.76
   9  -3   0  259.08    6.18
  -9   3   0  265.42    6.23
   9   3   0  267.76    5.85
  -9  -3   0  273.04    6.25
  -9   3   0  276.67    5.94
   9   3   0  258.48    6.34
 -10   3   0    1.60    1.11
  10   3   0    5.31    1.19
 -10   3   0    2.76    0.99
  10   3   0    3.07    1.00
 -10  -3   0    2.01    1.03
  10  -3   0    2.00    1.14
  11   3   0   84.86    2.98
 -11   3   0   86.17    3.02
  11   3   0   78.33    3.34
 -11   3   0   76.58    3.29
  11  -3   0   75.77    3.26
 -12   3   0    4.62    1.19
  12   3   0    3.38    1.41
 -12   3   0    3.11    1.48
  12   3   0    4.22    1.20
  12  -3   0    2.88    1.26
 -13   3   0   61.22    3.21
  13   3   0   62.48    3.00
 -13   3   0   68.12    3.13
  13   3   0   53.97    3.19
  13  -3   0   61.39    3.30
 -14   3   0   18.89    2.16
  14   3   0   19.24    2.27
  14  -3   0   25.50    2.28
  14  -3   0   20.94    2.28
 -14  -3   0   23.76    2.39
  15  -3   0    1.26    1.34
  15   3   0   -0.90    1.49
 -15  -3   0   -1.88    1.42
  15  -3   0   -0.78    1.53
 -15   3   0    1.32    1.61
 -16  -3   0    0.45    1.40
 -16   3   0    0.06    1.50
  16  -3   0    3.35    1.45
 -16  -3   0    1.57    1.70
  16   3   0    0.32    1.68
  16  -3   0   -0.02    1.72
  17  -3   0   16.16    2.43
 -17   3   0   12.08    2.35
 -17  -3   0   17.98    2.41
  17  -3   0   15.84    2.21
 -17  -3   0   16.08    2.29
  17   3   0   16.27    2.55
 -18   3   0    1.10    1.88
  18  -3   0   -0.57    1.55
 -18  -3   0    2.14    1.69
 -18  -3   0    2.30    1.86
  18   3   0   -0.01    1.72
  18  -3   0    0.87    2.04
   0  -4   0  272.67    5.22
  -1  -4   0 1451.24   23.92
   2   4   0  252.44    5.17
  -2  -4   0  251.70    5.10
  -3  -4   0 2903.68   46.39
  -3  -4   0 2826.07   50.32
  -3   4   0 2864.42   46.34
   3  -4   0 2806.56   50.74
   3   4   0 2911.60   46.65
   3  -4   0 2889.98   50.19
   4  -4   0  223.51    4.49
  -4  -4   0  227.18    4.47
  -4   4   0  227.48    4.93
  -4  -4   0  224.25    4.90
   4  -4   0  226.20    4.46
   4   4   0  219.43    4.97
   5  -4   0  349.51    6.74
  -5  -4   0  349.09    7.03
  -5  -4   0  353.50    6.77
   5  -4   0  345.67    6.80
  -5   4   0  347.96    7.05
   5   4   0  343.48    7.16
  -6  -4   0  316.89    6.45
   6   4   0  317.59    5.84
  -6  -4   0  318.44    6.69
   6  -4   0  312.72    6.50
  -6   4   0  313.55    6.67
   6   4   0  319.04    6.85
   6  -4   0  321.44    6.45
  -6   4   0  319.72    5.86
  -7   4   0  105.83    3.32
   7   4   0  109.31    2.57
  -7   4   0  109.81    2.58
   7  -4   0  106.78    3.12
  -7  -4   0  109.36    3.15
   7  -4   0  109.77    3.13
   8  -4   0  223.63    5.25
  -8  -4   0  216.01    5.24
   8   4   0  212.93    5.58
   8  -4   0  220.18    5.35
  -8   4   0  220.05    4.68
  -8   4   0  219.06    5.44
   8   4   0  217.20    4.62
   9   4   0  965.10   17.04
  -9   4   0  975.27   17.08
   9   4   0  896.38   17.49
  -9   4   0  946.38   17.36
   9  -4   0  956.13   17.79
  -9  -4   0  968.88   17.75
 -10  -4   0   17.78    1.72
 -10   4   0   15.17    1.74
  10  -4   0   17.28    1.79
  10   4   0   16.90    1.79
 -11  -4   0  130.86    4.34
  11   4   0  122.09    4.41
 -11   4   0  126.23    4.36
  11  -4   0  125.47    4.28
 -12   4   0    8.59    1.64
  12   4   0    6.70    1.69
  12  -4   0    8.55    1.64
  13   4   0    1.35    1.38
 -13   4   0    0.58    1.35
  13  -4   0    0.97    1.26
 -14   4   0    1.79    1.47
  14   4   0    1.59    1.51
  14  -4   0    2.41    1.65
  15  -4   0    3.06    1.60
  15   4   0    3.93    1.88
  15  -4   0    3.37    1.43
 -15   4   0    2.43    1.67
 -15  -4   0    2.04    1.65
 -16  -4   0    5.52    1.95
  16  -4   0    3.38    1.60
  16  -4   0    6.28    2.08
 -16   4   0    5.51    1.91
  16   4   0    4.82    1.91
 -17   4   0   15.46    2.58
 -17  -4   0   12.35    2.34
  17   4   0   12.81    2.37
  17  -4   0   13.30    2.09
 -17  -4   0   12.37    2.18
  17  -4   0   11.14    2.43
 -18   4   0    6.64    2.14
 -18  -4   0    4.75    2.07
 -18  -4   0    4.73    1.98
  18  -4   0    3.21    2.13
  18  -4   0    3.36    1.75
   0  -5   0    0.13    0.58
  -1  -5   0  982.41   16.75
   1  -5   0  985.57   16.60
   2   5   0   41.41    1.75
  -2  -5   0   42.86    1.74
  -3  -5   0   21.48    0.76
   3  -5   0   20.56    0.75
  -3  -5   0   22.31    1.43
   3  -5   0   20.32    0.75
   3   5   0   22.22    1.40
   4   5   0   54.93    2.27
  -4  -5   0   56.27    1.62
   4  -5   0   56.31    1.60
  -4  -5   0   54.15    2.12
   4  -5   0   55.73    1.61
  -5   5   0  382.20    7.90
   5  -5   0  388.89    7.50
  -5  -5   0  386.47    7.45
  -5  -5   0  396.69    7.92
   5  -5   0  387.06    7.42
   5   5   0  398.46    8.09
  -6  -5   0   13.31    1.14
  -6  -5   0   13.10    1.32
  -6   5   0   11.32    1.29
   6   5   0   14.94    1.44
   6  -5   0   10.30    1.09
   6  -5   0   11.41    1.10
   7  -5   0  380.46    7.98
   7  -5   0  396.51    7.96
  -7  -5   0  395.64    7.98
   7   5   0  387.87    8.45
  -7   5   0  399.22    8.35
   8   5   0    1.26    1.15
  -8   5   0    1.07    1.08
   8  -5   0   -0.56    0.84
  -8  -5   0    0.31    0.86
   8  -5   0    1.73    1.03
  -9   5   0   28.67    2.25
   9   5   0   34.07    1.28
   9  -5   0   30.65    2.09
  -9   5   0   31.14    1.24
   9  -5   0   26.59    2.05
  -9  -5   0   30.87    2.07
   9   5   0   28.17    2.25
 -10   5   0   15.01    1.24
  10   5   0   14.93    1.91
 -10  -5   0   13.91    1.58
  10   5   0   15.25    1.21
 -10   5   0   14.03    1.77
  10  -5   0   13.97    1.66
  11  -5   0   -3.40    1.21
  11   5   0   -0.03    1.25
 -11   5   0    0.95    1.28
 -12   5   0    6.35    1.56
  12   5   0    6.27    1.61
  12  -5   0    8.32    1.73
  13  -5   0    1.14    1.52
  13   5   0    3.14    1.58
 -13   5   0    4.60    1.70
 -14   5   0    0.13    1.56
  14   5   0   -1.33    1.36
  14  -5   0   -1.93    1.45
  15  -5   0   11.90    2.21
  15   5   0   12.53    2.37
 -15   5   0    9.17    2.04
  15  -5   0   13.34    1.85
  16  -5   0    4.57    2.04
  16  -5   0    7.98    1.75
 -16  -5   0    5.59    1.95
  16   5   0    7.56    2.13
 -16   5   0    6.64    2.23
  17  -5   0   -0.17    1.96
 -17   5   0    0.34    2.02
 -17  -5   0   -0.63    1.77
   0  -6   0  721.27   12.73
  -1  -6   0  345.84    6.86
   1  -6   0  339.35    6.69
   2  -6   0  237.02    4.97
  -2  -6   0  238.21    5.27
  -3  -6   0  147.49    3.86
   3   6   0  139.37    3.88
   4   6   0  376.92    7.99
  -4  -6   0  392.74    7.91
  -4  -6   0  385.04    7.13
   4  -6   0  384.05    7.12
   4  -6   0  381.05    7.18
   5  -6   0    8.70    0.86
   5  -6   0    8.07    0.82
   5   6   0    8.41    1.21
  -5  -6   0    8.13    0.87
  -5  -6   0    6.79    1.09
   6  -6   0   -0.79    0.66
   6   6   0    0.28    0.95
   6  -6   0   -0.98    0.76
  -6  -6   0   -0.35    0.69
  -6   6   0    0.07    0.96
   7  -6   0  103.02    3.13
   7   6   0  104.11    3.73
  -7  -6   0  104.90    3.16
  -7   6   0   97.80    3.58
   7  -6   0  103.13    3.16
   8  -6   0  111.47    3.44
  -8   6   0  112.43    4.07
  -8  -6   0  107.42    3.51
   8  -6   0  110.28    3.47
   8   6   0  110.04    4.09
   9  -6   0  310.54    7.19
  -9  -6   0  302.51    7.08
   9   6   0  303.28    7.69
   9  -6   0  312.42    7.06
  -9   6   0  306.63    7.51
  10  -6   0   -0.99    1.22
 -10   6   0   -0.92    1.25
  10   6   0    0.87    1.31
 -11   6   0    9.12    1.73
  11  -6   0    8.01    1.70
  11   6   0   11.58    1.88
 -12   6   0    1.39    1.51
  12   6   0    0.80    1.40
  12  -6   0    1.93    1.41
  13   6   0   11.80    2.07
 -13   6   0   12.23    2.17
  13  -6   0   12.84    1.96
  14   6   0   24.48    2.68
  14  -6   0   23.81    2.47
 -14   6   0   23.13    2.56
 -15   6   0    1.03    1.72
  15  -6   0    1.21    1.85
  15   6   0    0.75    1.70
 -16  -6   0   12.02    2.29
 -16   6   0   10.10    2.31
  16  -6   0    8.86    2.08
 -17   6   0    0.71    2.12
  17  -6   0    2.45    2.19
 -17  -6   0    0.98    1.87
   0  -7   0    0.59    0.67
   1  -7   0  284.39    5.92
  -1  -7   0  278.69    6.05
  -2  -7   0    5.22    0.95
   2  -7   0    4.03    0.84
   3  -7   0   -0.41    0.59
  -3  -7   0   -0.68    0.74
   4  -7   0   38.15    1.39
  -4  -7   0   41.64    1.42
   4  -7   0   39.53    1.41
   4   7   0   44.22    2.31
   5  -7   0  119.52    2.97
   5  -7   0  117.25    3.00
   5   7   0  115.48    3.93
  -5  -7   0  119.06    3.00
   6   7   0   -2.24    1.14
   6  -7   0    0.05    0.83
   6  -7   0   -0.93    0.76
  -6  -7   0    0.28    0.84
  -7  -7   0  166.81    4.27
   7   7   0  162.16    5.05
   7  -7   0  166.81    4.24
   7  -7   0  163.89    4.31
  -8   7   0   31.08    2.49
   8   7   0   32.11    2.48
   8  -7   0   31.22    2.12
  -9   7   0    3.87    1.47
   9   7   0    4.98    1.62
   9  -7   0    6.68    1.30
  10  -7   0    1.94    1.27
  10   7   0    1.30    1.36
 -10   7   0   -0.27    1.38
  11  -7   0   17.95    1.97
  11   7   0   13.64    2.03
 -11   7   0   19.61    2.19
  12   7   0   14.53    2.30
  12  -7   0   12.77    1.93
 -12   7   0    9.97    2.13
 -13   7   0   38.79    3.20
  13  -7   0   39.53    3.01
  13   7   0   45.42    3.35
  14   7   0    0.01    1.61
  14  -7   0   -1.70    1.59
 -14   7   0   -1.93    1.62
 -15   7   0    7.51    2.28
  15  -7   0    3.55    1.95
  15   7   0    6.41    2.10
 -16   7   0    4.21    2.28
  16  -7   0   -2.42    1.85
   0  -8   0  141.68    3.91
  -1  -8   0   15.92    1.43
   1  -8   0   15.42    1.42
   2  -8   0    2.38    1.01
   3  -8   0   -1.52    0.66
   4  -8   0    3.97    0.90
   4  -8   0    3.96    0.70
   4  -8   0    3.25    0.65
  -4  -8   0    4.12    0.70
   5  -8   0   94.55    2.71
  -5  -8   0  102.58    2.78
   5  -8   0   97.71    2.71
   6  -8   0   -0.93    0.95
   6   8   0    1.53    1.33
  -6  -8   0    1.22    0.97
   6  -8   0   -0.42    0.87
   7  -8   0   24.77    1.88
   7   8   0   29.91    2.57
   8   8   0    0.01    1.24
   8  -8   0   -1.75    1.07
   9   8   0   62.75    3.52
   9  -8   0   58.82    2.84
  10  -8   0    1.91    1.43
  10   8   0    3.07    1.53
  11  -8   0   -4.28    1.32
  11   8   0    1.21    1.64
 -11   8   0    0.01    1.73
  12  -8   0   -0.30    1.47
  12   8   0    0.78    1.62
 -12   8   0    1.57    1.70
 -13   8   0    2.75    2.01
  13  -8   0    1.93    1.66
  13   8   0    2.11    1.73
  14   8   0   10.61    2.32
 -14   8   0   10.29    2.40
  14  -8   0   10.05    2.15
  15  -8   0    1.64    2.08
 -15   8   0    4.16    2.32
   1  -9   0   25.44    1.73
   2  -9   0   15.25    1.41
   3  -9   0    8.52    1.17
  -4  -9   0    0.07    0.71
   4  -9   0   -1.95    0.70
   4  -9   0   -0.98    0.75
   5  -9   0    6.33    0.97
  -5  -9   0    6.70    1.07
   5  -9   0    6.08    1.03
   6  -9   0    2.34    1.01
   7  -9   0   10.65    1.37
   8  -9   0   87.31    3.33
   8   9   0   88.96    4.02
   9  -9   0    0.19    1.22
   9   9   0    1.79    1.65
  10   9   0   14.27    2.24
  10  -9   0   13.63    1.84
  11   9   0    9.43    2.12
  11  -9   0    6.48    1.70
  12  -9   0   14.57    2.17
  12   9   0   13.26    2.48
  13  -9   0    5.13    1.87
  -3 -10   0    7.08    0.77
   3 -10   0    6.19    0.68
   4 -10   0   34.46    1.58
   5 -10   0    1.87    0.91
   6 -10   0   28.81    1.91
   7 -10   0    7.93    1.44
   8 -10   0    2.56    1.33
   9 -10   0    6.47    1.53
  10  10   0   11.87    2.22
  10 -10   0   16.04    2.11
  11 -10   0   17.53    2.17
  11  10   0   19.15    2.75
  12 -10   0    4.42    1.86
   3 -11   0   -0.54    0.70
   4 -11   0   11.49    1.17
   5 -11   0   -0.19    0.98
   6 -11   0   20.17    1.82
   7 -11   0    0.06    1.12
   8 -11   0   -0.44    1.28
   9 -11   0    2.57    1.50
  10 -11   0    7.11    1.81
   3 -12   0   17.82    1.38
   4 -12   0    5.49    1.09
   5 -12   0    4.88    1.18
   6 -12   0   -0.22    1.13
   7 -12   0    3.48    1.39
  19   0  -1   -1.60    1.80
 -19   0   1    1.12    1.86
  18   0  -1    1.18    1.69
 -18   0   1   -0.27    1.67
  17   0  -1    0.52    1.77
 -17   0   1   -0.16    1.45
 -17   0   1   -0.83    1.49
  17   0  -1   -0.42    1.62
  16   0  -1    1.07    1.65
  16   0  -1   -1.71    1.40
 -16   0   1   -2.36    1.33
 -16   0   1   -0.34    1.45
 -15   0   1   -2.93    1.13
 -15   0   1   -0.59    1.30
  15   0  -1   -0.54    1.24
  15   0  -1   -1.31    1.42
  14   0  -1   -1.66    1.35
 -14   0   1   -1.17    1.17
 -14   0   1   -1.71    1.25
  14   0  -1   -0.89    1.29
  13   0  -1   -2.41    1.32
 -13   0   1   -2.54    1.03
  13   0  -1    0.69    1.19
 -13   0   1    1.02    1.20
 -12   0   1    1.62    1.16
  12   0  -1   -0.04    1.17
 -11   0   1    0.62    0.91
 -11   0   1   -1.11    0.88
  11   0  -1    0.53    1.11
  11   0  -1   -0.74    0.98
 -10   0   1   -2.06    0.83
 -10   0   1   -0.30    0.87
  10   0  -1   -0.56    0.85
   9   0  -1   -0.64    0.81
  -9   0   1   -1.45    0.65
  -9   0   1   -1.45    0.66
  -8   0   1    0.75    0.75
  -7   0   1   -1.11    0.67
   7   0  -1   -0.49    0.62
  -7   0   1    0.44    0.67
  -7   0   1    0.33    0.69
  -6   0   1   -0.25    0.50
  -6   0   1   -1.08    0.56
   6   0  -1   -1.93    0.49
   5   0  -1    0.56    0.42
  -5   0   1   -0.06    0.40
  -5   0   1    0.16    0.39
  -5   0   1   -0.13    0.36
   4   0  -1   -0.47    0.41
  -4   0   1   -0.59    0.35
  -4   0   1   -0.12    0.33
  -4   0   1   -0.65    0.36
   3   0  -1   -1.50    0.33
  -3   0   1   -1.76    0.29
  -3   0   1   -1.44    0.28
  -3   0   1   -1.84    0.25
  -2   0   1   -3.09    0.23
  -2   0   1   -2.84    0.25
   2   0  -1   -3.69    0.26
   2   0  -1   -2.86    0.23
  -2   0   1   -2.79    0.26
   2   0  -1   -2.73    0.21
   0   0   1   -2.12    0.09
  -1   0  -1   -2.09    0.16
   1   0   1   -1.06    0.21
  -2   0  -1   -0.33    0.25
  -2   0  -1   -1.30    0.20
   2   0   1   -1.42    0.20
   2   0   1   -1.39    0.22
   3   0   1    0.14    0.25
   3   0   1   -0.13    0.29
  -3   0  -1    0.06    0.27
  -4   0  -1   -2.50    0.38
   4   0   1   -2.12    0.38
   4   0   1   -2.03    0.39
   5   0   1   -1.62    0.43
   5   0   1   -0.74    0.42
  -5   0  -1   -1.35    0.39
   6   0   1   -1.35    0.51
  -6   0  -1   -1.24    0.52
   6   0   1   -1.69    0.49
   7   0   1   -1.68    0.73
   7   0   1   -0.37    0.66
  -7   0  -1   -0.72    0.71
   8   0   1   -2.01    0.89
   8   0   1   -1.83    0.86
   9   0   1   -0.17    0.85
   9   0   1    1.27    0.87
  -9   0  -1    0.42    0.74
  10   0   1   -2.38    0.80
 -10   0  -1   -2.77    0.85
  10   0   1   -1.56    0.76
 -11   0  -1   -0.29    1.06
  11   0   1   -0.53    0.91
  11   0   1   -1.74    1.03
 -11   0  -1   -0.52    1.06
 -12   0  -1    3.22    1.33
  12   0   1   -3.42    1.48
  12   0   1    1.55    1.26
  13   0   1    0.84    1.45
 -13   0  -1   -0.64    1.27
  13   0   1   -0.17    1.30
 -13   0  -1    2.24    1.41
  14   0   1   -1.85    1.37
 -14   0  -1   -1.14    1.27
 -14   0  -1    0.33    1.31
  14   0   1    0.14    1.31
  15   0   1   -0.69    1.37
 -15   0  -1   -0.16    1.28
 -15   0  -1   -1.71    1.20
  15   0   1   -1.96    1.36
  16   0   1   -2.89    1.41
 -16   0  -1   -0.57    1.50
 -16   0  -1   -0.07    1.45
  16   0   1   -1.69    1.37
 -17   0  -1   -0.17    1.52
  17   0   1   -1.59    1.55
  17   0   1   -2.74    1.46
  18   0   1    0.16    1.78
 -18   0  -1   -1.22    1.73
 -19   0  -1   -0.41    1.67
  19   0   1   -2.17    1.61
 -19  -1   1    3.52    2.04
 -19   1   1    3.78    1.93
  19  -1  -1    8.26    2.20
  18  -1  -1   18.02    2.76
  18  -1  -1   16.74    2.56
  18   1  -1   22.65    2.64
 -18  -1   1   23.78    2.53
 -18  -1   1   21.61    2.53
 -18   1   1   22.55    2.81
 -17  -1   1   41.46    3.27
  17   1  -1   37.10    3.09
 -17  -1   1   40.68    3.21
 -17   1   1   35.69    3.05
  17  -1  -1   37.61    3.13
  17  -1  -1   42.11    3.41
 -16  -1   1    0.54    1.36
 -16  -1   1   -3.64    1.36
 -16   1   1    0.58    1.47
  16   1  -1   -1.83    1.51
  16   1  -1   -0.64    1.49
  16  -1  -1   -2.74    1.53
  16  -1  -1   -0.39    1.26
 -16   1   1   -0.75    1.53
 -15  -1   1   78.06    3.81
 -15   1   1   70.39    3.62
 -15  -1   1   72.10    3.51
  15  -1  -1   75.24    3.88
 -15   1   1   78.79    3.70
  15   1  -1   76.18    3.74
  15   1  -1   77.43    3.85
  15  -1  -1   71.21    3.50
 -14   1   1    0.85    1.34
  14   1  -1   -0.95    1.32
  14  -1  -1   -0.98    1.23
  14   1  -1   -2.61    1.31
 -14  -1   1   -0.19    1.30
 -14  -1   1   -3.48    1.13
  14  -1  -1   -2.17    1.40
 -14   1   1   -3.35    1.23
  13   1  -1    5.48    1.58
 -13  -1   1    3.40    1.34
  13  -1  -1    3.48    1.50
 -13   1   1    4.11    1.39
  13   1  -1    3.92    1.46
 -13  -1   1    7.54    1.43
 -13   1   1    3.20    1.26
  13  -1  -1    3.79    1.57
 -12  -1   1   13.70    1.69
  12   1  -1   11.59    1.67
  12   1  -1    9.50    1.55
 -12   1   1   12.42    1.58
 -12  -1   1   11.19    1.62
 -12   1   1    9.88    1.49
  12  -1  -1   11.03    1.69
  11   1  -1   10.66    1.45
 -11  -1   1    9.44    1.29
 -11  -1   1   12.31    1.51
 -11   1   1   11.03    1.47
  11   1  -1    8.45    1.38
 -11   1   1   10.13    1.31
  11  -1  -1    9.65    1.36
  10   1  -1    5.49    1.14
 -10   1   1    8.96    1.26
 -10   1   1    4.92    1.17
  10   1  -1    6.15    1.14
  10  -1  -1    7.19    1.23
 -10  -1   1    5.86    1.14
  -9   1   1   13.01    1.30
   9   1  -1   11.43    1.25
  -9  -1   1    8.52    1.22
   9   1  -1   11.68    1.25
   9  -1  -1   11.42    1.24
  -9   1   1   13.90    1.38
   8  -1  -1   13.74    1.34
   8   1  -1   13.56    1.33
  -8  -1   1   14.71    1.25
  -8   1   1   12.28    1.23
  -8   1   1   16.39    1.38
  -8  -1   1   12.87    1.23
   8   1  -1   13.24    1.25
   7  -1  -1  681.88   13.05
  -7   1   1  707.18   13.00
  -7   1   1  706.47   12.56
   7   1  -1  702.16   13.00
  -7   1   1  721.89   13.06
  -7  -1   1  702.95   13.07
   7   1  -1  711.53   12.68
   6   1  -1  986.81   16.96
  -6   1   1  980.98   16.84
  -6  -1   1  982.84   17.59
   6  -1  -1  961.66   17.63
  -6   1   1 1009.46   17.59
  -6   1   1 1016.50   17.64
   6   1  -1  998.29   17.61
   5  -1  -1  648.37   11.91
   5   1  -1  671.30   11.89
  -5  -1   1  657.57   11.87
  -5   1   1  662.74   11.88
  -5   1   1  634.55   11.36
  -5   1   1  657.13   11.84
   5  -1  -1  662.25   11.88
   4   1  -1  502.69    9.19
   4  -1  -1  506.97    9.20
  -4   1   1  501.55    9.21
  -4  -1   1  509.31    9.22
  -4   1   1  503.26    8.87
   4  -1  -1  521.00    8.83
  -4   1   1  507.63    9.18
   4  -1  -1  497.52    9.25
   3   1  -1   84.42    1.96
   3  -1  -1   83.40    1.96
   3  -1  -1   82.35    1.96
  -3   1   1   84.06    1.98
  -3   1   1   84.75    1.95
  -3  -1   1   82.69    1.95
   3  -1  -1   86.93    1.97
  -3   1   1   85.40    1.94
   2  -1  -1   69.80    1.59
   2  -1  -1   70.17    1.56
  -2  -1   1   70.34    1.54
  -2   1   1   71.21    1.56
   2  -1  -1   70.00    1.58
  -2   1   1   68.05    1.61
  -2   1   1   69.38    1.54
   2   1  -1   63.55    1.49
   1  -1  -1   22.85    0.67
   1  -1  -1   21.92    0.66
  -1   1   1   19.67    0.63
   1  -1  -1   22.22    0.75
   1   1  -1   23.25    0.72
   0  -1  -1  174.09    4.43
   0  -1   1  174.07    3.64
   0   1  -1  175.48    3.74
   0  -1  -1  176.29    4.35
   0  -1   1  181.38    4.09
  -1  -1  -1    0.52    0.25
  -1   1  -1    0.22    0.16
   1   1   1    0.01    0.27
   1  -1   1    0.63    0.22
  -1   1  -1    0.64    0.25
   1  -1   1    1.41    0.29
  -1  -1  -1    0.03    0.27
  -1   1  -1   -0.15    0.15
   2  -1   1 1155.72   20.75
  -2  -1  -1 1177.22   20.48
  -2   1  -1 1153.31   20.88
  -2   1  -1 1187.79   21.03
   2   1   1 1178.30   19.54
  -2  -1  -1 1173.55   19.39
  -2   1  -1 1188.61   19.37
   2   1   1 1160.74   20.66
   3  -1   1  809.18   14.27
  -3  -1  -1  800.34   14.16
   3   1   1  808.55   13.67
  -3   1  -1  821.93   14.24
  -3  -1  -1  815.85   13.59
  -3   1  -1  797.51   13.48
  -3   1  -1  806.62   14.14
   3   1   1  800.16   14.22
   4   1   1    7.97    0.74
  -4   1  -1    8.14    0.75
  -4   1  -1    7.22    0.72
  -4  -1  -1    8.91    0.75
   4  -1   1    8.54    0.74
  -4   1  -1    7.10    0.66
   4   1   1    7.83    0.79
  -4  -1  -1    8.62    0.77
  -5  -1  -1  714.54   12.94
   5  -1   1  713.08   12.99
   5   1   1  727.83   12.96
   5   1   1  732.00   12.57
  -5   1  -1  711.61   12.86
  -5   1  -1  706.82   12.35
  -5   1  -1  722.31   12.91
   6  -1   1   19.48    1.28
  -6   1  -1   19.97    1.25
  -6   1  -1   19.27    1.22
  -6   1  -1   20.62    1.25
  -6  -1  -1   21.17    1.23
   6   1   1   21.68    1.29
   6   1   1   20.82    1.26
  -7   1  -1   -0.80    0.61
   7   1   1    0.68    0.66
  -7  -1  -1   -0.46    0.65
   7   1   1   -0.48    0.59
   7  -1   1   -0.75    0.69
  -7   1  -1    0.32    0.66
   8  -1   1   -1.28    0.73
   8   1   1   -2.02    0.77
   8   1   1   -0.35    0.72
   8  -1   1   -1.64    0.77
  -8  -1  -1   -1.37    0.78
  -8   1  -1   -1.14    0.76
  -8   1  -1    1.18    0.78
   9   1   1   26.54    1.71
   9  -1   1   24.57    1.73
   9   1   1   28.04    1.76
  -9   1  -1   24.85    1.77
   9  -1   1   27.51    1.63
  -9   1  -1   27.54    1.78
 -10   1  -1   81.93    3.08
 -10   1  -1   80.22    3.00
  10  -1   1   82.82    3.11
  10   1   1   81.51    3.05
  10  -1   1   81.90    2.92
  10   1   1   81.82    3.05
 -11   1  -1    4.74    1.18
 -11   1  -1    3.83    1.15
  11   1   1    4.43    1.14
  11  -1   1    4.92    1.23
  11  -1   1    3.50    1.07
  11   1   1    3.15    1.26
  12   1   1   21.12    2.15
 -12   1  -1   24.32    2.09
  12  -1   1   24.06    2.32
 -12   1  -1   24.69    2.15
  12  -1   1   26.96    2.11
  12   1   1   23.67    2.22
 -12  -1  -1   23.03    2.03
 -13   1  -1    4.52    1.48
  13  -1   1    4.72    1.43
  13  -1   1    2.06    1.63
  13   1   1    0.95    1.45
 -13  -1  -1    2.60    1.37
 -13   1  -1    2.08    1.40
  13   1   1    0.22    1.49
 -14  -1  -1  119.97    4.55
  14  -1   1  118.65    4.40
 -14   1  -1  118.27    4.50
  14   1   1  122.26    4.41
  14   1   1  119.06    4.48
 -14  -1  -1  122.79    4.44
 -14   1  -1  120.02    4.39
  14  -1   1  117.39    4.58
 -15  -1  -1    2.41    1.50
 -15   1  -1    5.03    1.69
 -15   1  -1    3.53    1.56
  15  -1   1    6.46    1.70
  15  -1   1    4.44    1.65
  15   1   1    3.56    1.72
 -15  -1  -1    4.98    1.72
  15   1   1    3.04    1.54
  16   1   1    6.78    1.94
 -16  -1  -1    5.49    1.84
 -16  -1  -1    5.29    1.86
  16   1   1    5.13    1.84
 -16   1  -1    5.08    1.71
  16  -1   1    6.24    1.72
  16  -1   1    5.21    1.97
 -17  -1  -1   10.32    1.95
 -17  -1  -1   10.50    2.15
  17   1   1   12.07    2.28
  17  -1   1   13.07    2.15
  17  -1   1   11.95    2.29
 -17   1  -1   12.83    2.12
  18   1   1    4.86    1.92
 -18  -1  -1    3.73    1.82
  18  -1   1    1.30    2.04
  18  -1   1    6.17    1.95
 -18   1  -1    5.04    1.94
  19  -1   1    7.74    1.95
 -19   1  -1    9.18    2.19
 -19  -1  -1    6.74    2.08
 -19  -2   1    3.21    1.97
  19  -2  -1   -1.15    1.60
 -19  -2   1    0.34    1.84
 -19   2   1    0.60    1.93
 -18  -2   1    0.05    1.75
  18   2  -1    1.36    1.90
  18  -2  -1    3.62    1.79
 -18  -2   1    2.37    1.90
 -18   2   1    4.77    1.92
  18  -2  -1    2.16    2.12
  17   2  -1   -1.53    1.45
  17  -2  -1   -1.08    1.80
 -17   2   1    0.83    1.65
 -17  -2   1    3.55    1.79
  17  -2  -1    0.90    1.56
 -17  -2   1   -0.16    1.61
 -16  -2   1   13.93    2.13
  16   2  -1   11.86    2.14
 -16   2   1   13.44    2.10
  16  -2  -1   15.45    2.30
 -16  -2   1   14.25    2.16
  16  -2  -1   15.20    1.98
  15  -2  -1   18.16    2.18
 -15   2   1   20.03    2.24
 -15  -2   1   17.62    2.17
  15  -2  -1   20.17    2.18
 -15  -2   1   20.12    2.21
  15   2  -1   15.93    2.32
  14  -2  -1   99.93    4.03
 -14  -2   1  102.75    4.13
 -14   2   1  108.93    4.26
  14   2  -1   96.13    4.18
 -14  -2   1  107.90    4.11
  14   2  -1  108.42    4.15
  14  -2  -1  107.52    4.37
 -14   2   1  113.77    4.12
  13   2  -1    4.71    1.64
 -13  -2   1    2.54    1.51
 -13  -2   1    4.92    1.49
 -13   2   1    5.37    1.41
 -13   2   1    5.23    1.62
  13   2  -1    5.72    1.56
  13  -2  -1    4.24    1.62
 -12  -2   1   -1.89    1.18
  12  -2  -1   -0.83    1.14
  12   2  -1   -0.01    1.10
 -12   2   1   -2.02    1.00
 -12   2   1    0.01    1.14
  12   2  -1   -1.95    1.04
  11  -2  -1   16.52    1.73
  11   2  -1   18.20    1.74
 -11   2   1   16.86    1.76
 -11   2   1   16.41    1.68
  11   2  -1   17.33    1.69
 -11  -2   1   15.79    1.57
  10   2  -1  120.52    3.61
 -10   2   1  121.74    3.64
  10  -2  -1  120.96    3.87
  10   2  -1  126.38    3.98
 -10   2   1  122.71    3.89
  -9  -2   1  345.50    7.46
  -9   2   1  356.70    7.30
  -9   2   1  339.90    7.30
   9   2  -1  333.98    7.41
   9  -2  -1  330.42    7.39
   9   2  -1  340.87    7.21
   8   2  -1  383.89    8.04
  -8  -2   1  392.69    8.09
  -8   2   1  397.02    7.97
  -8   2   1  390.74    7.95
   8   2  -1  412.01    7.98
   8  -2  -1  388.93    8.11
   7   2  -1  605.94   11.46
   7  -2  -1  606.56   11.71
   7  -2  -1  638.23   11.72
  -7  -2   1  630.17   11.71
  -7   2   1  630.27   11.59
   7   2  -1  633.48   11.57
  -7   2   1  609.30   11.35
   6   2  -1 1166.97   20.15
   6  -2  -1 1165.36   20.91
   6   2  -1 1177.26   20.71
  -6   2   1 1225.96   20.82
  -6   2   1 1186.96   20.70
  -6  -2   1 1188.36   20.83
  -6   2   1 1168.62   20.02
   6  -2  -1 1194.35   20.83
  -5   2   1   45.92    1.59
  -5   2   1   47.46    1.55
  -5   2   1   50.40    1.80
   5  -2  -1   47.90    1.68
   5  -2  -1   45.84    1.64
  -5  -2   1   47.91    1.67
   5   2  -1   44.85    1.49
   5   2  -1   47.67    1.75
  -4  -2   1    4.84    0.57
   4  -2  -1    4.41    0.56
   4   2  -1    5.35    0.64
  -4   2   1    4.18    0.50
  -4   2   1    5.02    0.53
  -4   2   1    6.06    0.66
   4  -2  -1    3.97    0.58
  -3  -2   1  650.11   11.54
  -3   2   1  650.72   11.54
   3   2  -1  652.58   11.77
  -3   2   1  649.30   11.20
   3  -2  -1  635.83   11.61
   3   2  -1  663.23   11.29
   3  -2  -1  657.37   11.56
  -3  -2   1  659.21   11.18
   3  -2  -1  655.41   11.13
   2  -2  -1  116.91    2.44
  -2   2   1  118.97    2.63
  -2   2   1  117.41    2.75
   2  -2  -1  119.73    2.59
   2   2  -1  117.69    2.57
  -2   2   1  117.48    2.72
   2  -2  -1  117.30    2.41
  -2  -2   1  120.99    2.56
  -2  -2   1  117.23    2.42
  -1  -2   1 1615.37   26.70
   1   2  -1 1624.00   26.95
   0   2  -1   47.86    1.17
   0  -2   1   48.50    1.15
  -1  -2  -1  283.50    5.21
  -1  -2  -1  286.76    7.09
  -1   2  -1  285.36    5.10
   1  -2   1  292.53    5.06
   1   2   1  281.24    5.25
  -2  -2  -1 4702.88   83.21
  -2  -2  -1 4754.47   76.01
   2  -2   1 4597.36   86.49
   2  -2   1 4746.18   77.03
   2   2   1 4732.61   93.55
   2   2   1 4721.54   78.82
  -2   2  -1 4598.04   77.54
   2  -2   1 4767.80   85.68
   3  -2   1 4323.37   77.87
  -3   2  -1 4354.83   72.57
  -3  -2  -1 4413.18   76.27
   3   2   1 4331.62   72.64
  -3  -2  -1 4429.89   71.77
   3  -2   1 4514.69   71.60
  -3   2  -1 4360.10   77.68
   3  -2   1 4531.93   76.47
  -3   2  -1 4412.37   78.15
   4   2   1  193.25    3.84
   4  -2   1  190.87    3.93
  -4   2  -1  187.63    3.93
  -4  -2  -1  186.64    3.92
   4  -2   1  188.80    3.91
  -4   2  -1  186.55    3.75
   4   2   1  184.85    4.08
  -4  -2  -1  187.45    4.02
   5   2   1 1802.96   31.10
  -5  -2  -1 1780.44   31.08
  -5   2  -1 1839.82   29.71
   5  -2   1 1812.86   31.25
  -5   2  -1 1843.14   31.11
  -5  -2  -1 1810.90   29.75
  -5   2  -1 1812.11   30.97
   5   2   1 1790.58   29.94
  -6   2  -1    1.19    0.54
   6   2   1    0.79    0.64
  -6  -2  -1    1.37    0.65
  -6   2  -1    1.53    0.54
  -6   2  -1    1.41    0.65
   6  -2   1    0.31    0.60
   6   2   1    0.56    0.53
  -6  -2  -1    1.66    0.63
  -7  -2  -1    4.04    0.76
   7  -2   1    2.81    0.73
  -7   2  -1    2.89    0.69
   7   2   1    2.92    0.71
   7   2   1    3.15    0.83
  -7   2  -1    4.04    0.81
  -8   2  -1    3.64    0.85
   8  -2   1    2.26    0.90
   8   2   1    2.16    0.89
  -8   2  -1    2.08    0.74
  -8  -2  -1    2.51    0.79
   8   2   1    2.75    0.77
  -9   2  -1    1.86    0.87
   9   2   1    4.22    1.03
   9  -2   1    2.68    0.92
  -9   2  -1    2.88    0.85
   9   2   1    2.80    0.90
  -9  -2  -1    1.78    0.93
  10   2   1  157.66    4.26
 -10   2  -1  148.98    4.14
  10   2   1  151.48    4.48
  10  -2   1  146.68    4.32
 -10   2  -1  148.15    4.30
  11   2   1   -0.59    0.93
 -11   2  -1    1.33    0.96
  11  -2   1    0.48    1.15
 -11   2  -1   -0.48    0.93
  11  -2   1   -0.44    0.89
  11   2   1   -0.41    0.97
  12  -2   1   57.71    3.09
  12   2   1   59.91    3.00
 -12   2  -1   55.55    2.77
  12   2   1   57.55    2.87
 -12   2  -1   57.21    2.94
  12  -2   1   55.46    2.73
  13  -2   1    0.97    1.39
  13  -2   1   -1.16    1.15
  13   2   1   -1.16    1.16
 -13   2  -1    0.06    1.11
  13   2   1    1.19    1.25
 -13   2  -1    2.02    1.40
 -14   2  -1    0.06    1.41
  14   2   1    2.57    1.46
 -14   2  -1    3.48    1.34
  14  -2   1   -0.18    1.20
  14  -2   1    0.15    1.34
  14   2   1    0.21    1.49
 -14  -2  -1   -2.24    1.31
  15   2   1   -0.68    1.44
  15  -2   1   -0.50    1.27
 -15  -2  -1    0.51    1.55
  15  -2   1   -1.23    1.48
 -15  -2  -1    1.02    1.50
 -15   2  -1   -0.57    1.27
 -16  -2  -1    2.15    1.67
 -16   2  -1    0.87    1.53
  16  -2   1    1.49    1.75
  16  -2   1    2.60    1.52
 -16  -2  -1    1.87    1.48
  16   2   1    3.99    1.85
 -17   2  -1    2.04    1.83
 -17  -2  -1    0.02    1.62
  17   2   1   -1.50    1.58
  17  -2   1   -1.26    1.75
  17  -2   1    1.35    1.53
 -17  -2  -1   -0.58    1.56
  18   2   1   -1.35    1.56
 -18   2  -1   -0.81    1.62
  18  -2   1   -1.32    1.86
 -18  -2  -1    0.37    1.79
 -18  -2  -1   -0.56    1.58
  18  -2   1   -3.01    1.47
 -19   2  -1   -0.12    1.87
 -19  -2  -1   -2.77    1.67
  19  -2   1   -0.12    1.60
 -18  -3   1   13.66    2.30
 -18  -3   1   15.88    2.47
  18  -3  -1   15.29    2.31
  18  -3  -1    7.13    2.48
 -18   3   1    9.57    2.27
  17   3  -1   16.50    2.50
 -17  -3   1   16.16    2.42
  17  -3  -1   19.60    2.37
  17  -3  -1   15.68    2.62
 -17  -3   1   14.48    2.12
 -17   3   1   16.25    2.53
 -16  -3   1    9.91    2.04
  16  -3  -1    9.13    1.87
 -16  -3   1    9.34    1.96
  16  -3  -1    9.09    2.19
  16   3  -1   13.52    2.36
 -16   3   1    7.05    1.92
  15   3  -1   -0.45    1.65
  15  -3  -1    2.16    1.72
 -15  -3   1    0.80    1.40
 -15   3   1    2.77    1.67
 -15  -3   1    1.45    1.54
  15  -3  -1    1.04    1.40
 -14  -3   1   80.20    3.82
  14   3  -1   87.12    4.14
  14  -3  -1   87.86    4.03
 -14   3   1   93.03    4.11
 -13   3   1   -2.43    1.14
 -13  -3   1   -2.07    1.25
  13   3  -1   -1.70    1.11
  13  -3  -1   -0.12    1.25
  13   3  -1   -0.88    1.24
 -13   3   1   -1.54    1.10
 -12   3   1   33.48    2.66
 -12   3   1   38.67    2.29
  12   3  -1   36.78    2.57
  12  -3  -1   39.87    2.54
  12   3  -1   39.25    2.39
  11   3  -1    5.08    1.32
  11   3  -1    6.19    1.21
 -11   3   1    3.77    1.40
 -11   3   1    6.97    1.18
  11  -3  -1    2.47    1.18
  10   3  -1   -0.23    0.93
 -10   3   1   -0.30    0.78
 -10   3   1   -0.81    0.92
  10   3  -1    0.22    0.80
  10  -3  -1    0.73    1.04
 -10  -3   1   -0.48    0.88
  -9  -3   1   42.10    2.25
  -9   3   1   41.10    1.94
   9   3  -1   39.92    1.87
   9  -3  -1   37.29    2.19
  -9   3   1   42.56    2.36
   9   3  -1   42.74    2.25
   8  -3  -1   12.57    1.17
   8  -3  -1   12.38    1.23
  -8   3   1   15.25    1.42
   8   3  -1   12.89    1.19
  -8  -3   1   14.44    1.41
  -8   3   1   14.01    1.23
   8   3  -1   14.53    1.37
  -7  -3   1  125.82    3.37
   7   3  -1  123.62    3.58
   7  -3  -1  124.26    3.38
  -7   3   1  128.90    3.13
  -7   3   1  123.43    3.50
   7  -3  -1  128.28    3.39
   6  -3  -1  475.02    9.06
   6   3  -1  472.50    9.08
  -6  -3   1  485.55    9.00
  -6   3   1  487.67    9.04
   6   3  -1  426.67    8.56
   6  -3  -1  479.87    8.99
   5  -3  -1  140.30    3.30
  -5   3   1  140.27    3.47
   5   3  -1  141.31    3.54
  -5  -3   1  136.40    3.20
  -5   3   1  139.68    2.98
   5  -3  -1  137.80    3.22
  -5   3   1  137.86    2.97
   5   3  -1  140.38    2.89
  -4  -3   1    3.96    0.68
  -4  -3   1    2.98    0.51
   4  -3  -1    2.25    0.55
  -4   3   1    2.15    0.36
   4  -3  -1    2.36    0.52
  -4   3   1    2.29    0.35
   4   3  -1    5.37    0.76
  -4   3   1    5.04    0.76
  -3  -3   1  278.77    5.38
  -3  -3   1  278.61    5.18
   3  -3  -1  281.58    5.27
   3   3  -1  273.96    5.44
  -3   3   1  276.45    5.45
   3  -3  -1  276.74    5.21
   2  -3  -1  750.04   14.50
   2  -3  -1  764.10   14.31
  -2  -3   1  761.78   13.03
   2   3  -1  767.55   13.14
   2  -3  -1  801.70   13.10
   1   3  -1   72.22    1.82
  -1  -3   1   71.34    1.78
   0  -3   1  381.29    6.69
   0  -3  -1  379.63    6.83
  -1  -3  -1  150.20    3.25
   1  -3   1  155.52    3.11
   1  -3   1  153.93    2.97
  -2  -3  -1    4.09    0.41
  -2  -3  -1    3.26    0.59
   2   3   1    2.49    0.55
  -2   3  -1    2.93    0.51
   2  -3   1    3.42    0.51
   3  -3   1 1567.34   25.09
   3  -3   1 1551.64   26.66
  -3  -3  -1 1527.48   26.49
   3  -3   1 1539.52   26.91
   3   3   1 1527.35   25.52
  -3  -3  -1 1515.79   25.36
  -3   3  -1 1537.13   25.26
   4   3   1  153.85    3.77
   4  -3   1  160.64    3.39
  -4  -3  -1  161.29    3.75
   4  -3   1  166.09    3.46
  -4   3  -1  161.79    3.16
  -4   3  -1  161.57    3.66
  -4   3  -1  162.01    3.19
   4   3   1  160.87    3.17
  -4  -3  -1  159.82    3.44
  -5   3  -1  143.95    3.52
   5  -3   1  146.07    3.38
  -5   3  -1  147.66    3.06
  -5   3  -1  144.77    3.02
   5   3   1  147.69    3.12
  -5  -3  -1  146.11    3.42
   5  -3   1  151.79    3.40
  -6  -3  -1  223.04    5.02
  -6   3  -1  223.95    4.99
   6  -3   1  224.94    4.90
  -6  -3  -1  219.09    4.87
   7   3   1   92.95    2.55
  -7   3  -1   96.53    3.02
   7   3   1   99.88    3.17
  -7  -3  -1   93.75    2.85
   7  -3   1   95.79    2.89
  -8   3  -1    7.00    1.07
   8   3   1    7.10    0.93
   8   3   1    8.36    1.26
   8  -3   1    7.71    1.10
  -8  -3  -1    7.51    1.04
  -8   3  -1    6.30    0.88
   9   3   1  162.66    4.13
  -9   3  -1  161.41    4.47
   9   3   1  156.36    4.58
  -9  -3  -1  164.79    4.46
   9  -3   1  158.75    4.47
  -9   3  -1  165.33    4.10
 -10   3  -1   51.68    2.23
 -10  -3  -1   52.88    2.62
  10   3   1   55.70    2.40
  10   3   1   52.88    2.65
  10  -3   1   57.25    2.67
 -10   3  -1   53.03    2.77
  11   3   1    7.85    1.44
  11  -3   1    5.84    1.34
 -11   3  -1    8.33    1.27
 -11   3  -1    6.96    1.44
  11   3   1    7.73    1.26
 -12   3  -1   20.75    2.13
  12   3   1   22.59    2.17
 -12   3  -1   23.11    1.96
  12  -3   1   23.57    1.91
  12   3   1   21.72    1.90
  12  -3   1   25.31    2.31
  13   3   1   63.49    2.97
 -13   3  -1   66.81    3.45
  13  -3   1   65.01    3.37
  13   3   1   59.56    3.34
  13  -3   1   67.33    2.96
 -13   3  -1   66.62    3.04
  14  -3   1   65.94    3.17
 -14   3  -1   76.84    3.67
  14   3   1   72.57    3.73
  14  -3   1   75.05    3.77
  15  -3   1    6.83    1.95
 -15  -3  -1    3.94    1.72
  15   3   1    3.16    1.62
  15  -3   1    4.61    1.48
 -15   3  -1    7.36    1.86
  16  -3   1    0.26    1.58
  16   3   1   -2.04    1.57
 -16   3  -1   -0.63    1.45
 -16  -3  -1   -0.43    1.63
  16  -3   1   -0.05    1.33
  17   3   1   13.77    2.46
  17  -3   1   12.83    2.45
  17  -3   1   11.84    2.02
 -17  -3  -1   11.35    2.28
 -17   3  -1   10.06    2.14
 -17  -3  -1   13.62    2.25
 -18  -3  -1   14.65    2.39
  18  -3   1   17.93    2.35
  18  -3   1   15.66    2.69
 -18   3  -1   15.09    2.60
 -18  -3  -1   13.30    2.41
 -18   4   1    7.23    2.27
  18  -4  -1    4.31    1.81
  18  -4  -1    2.96    2.20
 -18  -4   1    5.68    2.03
 -18  -4   1    6.67    1.97
 -17   4   1    2.91    1.82
 -17  -4   1    5.49    1.87
  17  -4  -1    2.85    2.09
 -17  -4   1    4.11    1.92
  17  -4  -1    2.41    1.62
  17   4  -1    3.21    1.99
 -16  -4   1    2.16    1.83
  16   4  -1    4.61    2.03
  16  -4  -1    4.16    1.67
 -16  -4   1    1.91    1.68
 -16   4   1    3.30    1.74
  16  -4  -1    4.13    2.00
  15   4  -1   12.53    2.09
 -15  -4   1   11.20    2.00
 -15   4   1   12.68    2.05
  15  -4  -1   11.04    2.11
 -14   4   1   -0.15    1.46
  14   4  -1    0.41    1.40
  14  -4  -1    0.41    1.53
 -14  -4   1   -0.09    1.38
  13  -4  -1    6.89    1.66
  13   4  -1    2.60    1.48
 -13   4   1    3.66    1.49
 -12   4   1    8.40    1.28
  12  -4  -1    6.37    1.60
  12   4  -1    8.71    1.70
 -12   4   1    7.08    1.76
 -11   4   1   24.22    1.75
  11   4  -1   32.51    2.43
 -11  -4   1   31.06    2.46
 -11   4   1   28.73    2.38
  11  -4  -1   35.25    2.33
  10   4  -1    0.30    0.76
 -10   4   1    1.01    1.30
  10   4  -1    0.00    1.09
 -10  -4   1   -0.21    1.04
 -10   4   1   -0.68    0.26
  10  -4  -1    0.94    1.22
  -9   4   1   -2.05    0.80
   9   4  -1    0.72    1.08
   9  -4  -1   -1.63    0.95
   9   4  -1   -2.57    0.79
  -9   4   1    2.18    1.12
  -9  -4   1   -3.38    0.99
   9  -4  -1   -2.27    1.10
   8   4  -1   48.34    2.40
   8   4  -1   47.16    1.72
  -8   4   1   47.23    1.82
   8  -4  -1   48.68    2.28
   8  -4  -1   52.32    2.31
  -8   4   1   53.47    2.58
  -8  -4   1   46.69    2.39
   7  -4  -1   10.57    1.12
  -7   4   1   11.77    1.25
   7   4  -1   13.54    1.32
   7   4  -1    8.83    0.90
  -7   4   1   10.47    0.82
  -7  -4   1   12.26    1.18
   7  -4  -1   12.79    1.13
   6  -4  -1    2.52    0.77
   6   4  -1    4.73    0.93
   6  -4  -1    2.12    0.70
  -6  -4   1    3.82    0.75
  -6   4   1    2.51    0.49
  -6   4   1    4.91    0.94
  -5   4   1 1102.96   18.74
  -5  -4   1 1099.18   18.65
  -5  -4   1 1085.87   18.98
   5  -4  -1 1062.48   19.09
   5  -4  -1 1086.82   19.02
   5   4  -1 1074.91   18.80
  -4  -4   1  405.32    7.65
  -4  -4   1  396.11    7.32
  -4   4   1  393.79    7.70
   4   4  -1  394.56    7.73
   4  -4  -1  398.79    7.38
   4  -4  -1  396.89    7.45
  -3  -4   1  214.34    4.51
   3  -4  -1  208.72    4.12
  -3  -4   1  207.83    4.04
   3   4  -1  210.86    4.58
   3  -4  -1  213.47    4.10
  -2  -4   1  320.95    6.12
   2   4  -1  323.33    6.23
   1   4  -1  130.92    2.99
  -1  -4   1  127.04    2.90
   0  -4  -1   88.20    2.36
   0  -4   1   91.22    2.20
   1  -4   1  411.52    7.24
  -1  -4  -1  392.45    7.38
   1  -4   1  389.63    7.04
  -2  -4  -1    7.66    0.86
   2   4   1    8.85    0.91
  -3  -4  -1  288.49    5.36
  -3  -4  -1  279.86    5.78
   3  -4   1  284.15    5.38
  -3   4  -1  280.83    5.68
   3   4   1  285.66    5.90
   3  -4   1  288.45    5.33
  -4   4  -1  109.74    2.95
  -4  -4  -1  111.94    2.63
   4   4   1  109.83    3.17
   4  -4   1  108.18    2.54
   4  -4   1  112.74    2.54
  -4  -4  -1  107.44    3.03
   5  -4   1  606.88   11.15
  -5   4  -1  615.50   11.14
  -5  -4  -1  603.92   11.13
   5  -4   1  610.36   11.06
   5   4   1  606.83   11.39
   6   4   1  445.47    8.10
  -6  -4  -1  454.88    8.88
  -6   4  -1  442.04    8.75
   6   4   1  448.70    9.03
  -6  -4  -1  453.56    8.72
  -6   4  -1  449.14    8.14
   6  -4   1  448.14    8.72
   6  -4   1  444.08    8.61
  -7  -4  -1  506.68   10.02
  -7   4  -1  532.52    9.41
  -7   4  -1  510.09   10.02
   7   4   1  524.13    9.47
  -7  -4  -1  507.71   10.06
   7  -4   1  510.81   10.06
   7   4   1  529.98   10.40
   8   4   1  135.00    4.22
  -8  -4  -1  139.63    3.91
  -8   4  -1  144.17    3.33
   8  -4   1  140.60    3.94
   8   4   1  139.19    3.36
  -8   4  -1  133.80    4.03
  -9   4  -1   17.57    1.74
  -9  -4  -1   17.82    1.66
  -9   4  -1   16.79    1.52
   9  -4   1   16.06    1.70
   9   4   1   15.92    1.79
   9   4   1   17.02    1.51
  10  -4   1   27.23    2.16
 -10   4  -1   26.85    2.16
  10   4   1   25.43    2.17
 -10   4  -1   20.67    1.54
 -10  -4  -1   22.68    2.11
  11   4   1   -1.62    1.11
 -11   4  -1   -0.73    1.11
  11  -4   1    0.25    1.15
 -11   4  -1   -0.03    0.35
  11   4   1   -0.19    0.87
 -12   4  -1    7.43    1.58
  12  -4   1   10.38    1.76
  12   4   1    7.85    1.70
  13  -4   1    0.95    1.28
  13   4   1   -0.44    1.46
  13  -4   1    0.58    1.10
 -13   4  -1    2.59    1.53
 -14   4  -1   12.98    1.95
  14  -4   1   11.51    1.99
  14  -4   1   15.34    1.82
  14   4   1   14.10    2.27
  15  -4   1    0.48    1.54
  15  -4   1    3.01    1.39
 -15   4  -1    3.87    1.66
  15   4   1    4.03    1.88
  16   4   1   14.74    2.35
 -16  -4  -1   11.31    2.24
  16  -4   1   12.98    1.92
 -16   4  -1   14.99    2.47
  16  -4   1   14.20    2.36
 -17   4  -1   -1.34    1.68
  17  -4   1    0.28    1.90
  17   4   1    2.03    1.96
 -17  -4  -1   -0.06    1.75
  17  -4   1   -1.46    1.35
 -18   4  -1   -1.47    1.72
 -18  -4  -1    0.80    1.68
 -18  -4  -1    0.69    1.73
  18  -4   1   -1.27    1.87
 -18   5   1    0.07    1.82
 -17  -5   1    4.68    1.85
 -17   5   1    2.45    2.02
  17  -5  -1    3.43    1.68
 -17  -5   1    5.01    2.04
  17  -5  -1    1.87    2.05
  16  -5  -1   -0.29    1.84
  16   5  -1   -0.46    1.81
 -16  -5   1    0.87    1.76
 -16   5   1   -0.10    1.67
  15  -5  -1   38.79    3.01
  15   5  -1   39.51    3.24
 -15  -5   1   41.07    3.07
 -15   5   1   35.72    3.26
  14  -5  -1    2.16    1.48
 -14   5   1    2.79    1.84
  14   5  -1    3.06    1.62
  13   5  -1   13.33    2.02
  13  -5  -1   13.03    1.96
 -13   5   1   13.35    1.99
 -12   5   1    8.93    1.85
  12  -5  -1    5.84    1.63
  12   5  -1    8.47    1.75
 -11   5   1    2.27    1.36
  11  -5  -1    0.67    1.32
  11   5  -1    2.68    1.38
 -10  -5   1   -0.56    1.07
 -10   5   1   -0.88    1.16
 -10   5   1   -1.49    0.64
  10  -5  -1   -2.37    1.09
  10  -5  -1   -0.91    1.14
  10   5  -1   -0.84    1.21
  10   5  -1   -1.20    0.64
   9  -5  -1   12.82    1.59
  -9   5   1   16.01    1.74
  -9  -5   1   12.00    1.43
  -9   5   1   12.34    1.01
   9  -5  -1   12.82    1.45
   9   5  -1   12.78    1.71
  -8   5   1  294.68    5.36
  -8  -5   1  282.18    6.43
   8   5  -1  277.99    6.87
  -8   5   1  285.63    6.82
   8  -5  -1  284.95    6.51
   8  -5  -1  304.30    6.54
   7   5  -1   23.24    1.83
   7  -5  -1   21.46    1.70
   7  -5  -1   21.16    1.58
  -7  -5   1   22.24    1.69
  -7   5   1   25.88    2.09
  -6  -5   1   38.53    1.68
   6   5  -1   38.14    2.06
  -6  -5   1   39.61    2.11
   6  -5  -1   39.96    1.79
   6  -5  -1   36.66    1.73
  -6   5   1   40.34    2.22
  -5   5   1   -0.53    0.74
   5  -5  -1   -0.58    0.63
   5   5  -1    0.82    0.77
  -5  -5   1   -0.66    0.54
   5  -5  -1   -0.51    0.56
  -5  -5   1    1.65    0.74
   4  -5  -1  489.24    8.75
   4   5  -1  480.69    9.23
   4  -5  -1  471.70    8.79
  -4  -5   1  468.01    9.04
  -4  -5   1  480.75    8.66
  -3  -5   1   24.85    1.41
   3   5  -1   24.23    1.47
   3  -5  -1   23.74    0.86
   3  -5  -1   23.17    0.87
   2   5  -1    0.08    0.56
  -2  -5   1    1.54    0.59
  -1  -5   1   85.56    2.37
   1  -5  -1   85.31    2.42
   0  -5  -1   21.29    1.32
   0  -5   1   19.45    1.18
  -1  -5  -1    7.32    0.85
   1  -5   1    7.47    0.74
  -2  -5  -1    0.20    0.59
   2  -5   1   -0.35    0.40
  -3  -5  -1  357.75    6.58
   3  -5   1  360.87    6.77
  -3  -5  -1  359.54    7.18
   3   5   1  353.73    7.27
   4  -5   1   15.32    0.91
  -4  -5  -1   16.20    0.98
   4   5   1   16.01    1.47
   4  -5   1   15.63    0.92
  -4   5  -1   14.15    1.23
  -4  -5  -1   15.91    1.34
  -5  -5  -1   31.34    1.80
  -5  -5  -1   33.31    1.46
   5  -5   1   30.92    1.39
   5   5   1   32.60    1.90
   5  -5   1   29.92    1.42
  -5   5  -1   31.72    1.87
  -6   5  -1  181.14    4.68
  -6  -5  -1  189.06    4.36
   6  -5   1  188.47    4.30
   6   5   1  188.88    4.96
   6  -5   1  186.18    4.34
  -7  -5  -1  230.26    5.30
   7  -5   1  233.61    5.34
   7  -5   1  234.74    5.30
  -7   5  -1  234.35    5.69
   7   5   1  225.30    5.84
  -8  -5  -1    0.08    0.88
   8   5   1   -0.13    0.38
  -8   5  -1    1.62    1.06
   8  -5   1    0.20    0.90
   8   5   1    0.60    1.06
   9  -5   1    7.62    1.35
  -9  -5  -1   10.49    1.39
   9   5   1    8.15    1.53
   9   5   1    9.77    0.85
  -9   5  -1    9.67    1.52
  -9   5  -1    8.89    0.88
 -10  -5  -1   18.50    1.75
  10  -5   1   16.35    1.77
 -10   5  -1   15.27    1.27
  10   5   1   18.66    2.00
  10   5   1   16.21    1.35
 -10   5  -1   15.24    1.80
 -11   5  -1   27.83    2.58
  11  -5   1   20.42    2.12
  11   5   1   20.88    2.19
  12   5   1    2.97    1.50
 -12   5  -1    0.92    1.39
  12  -5   1   -2.80    1.38
  13   5   1    5.59    1.71
  13  -5   1    5.97    1.74
 -13   5  -1    5.53    1.77
  14  -5   1    4.84    1.35
 -14   5  -1    4.12    1.62
  14   5   1    5.81    1.99
  14  -5   1    3.70    1.70
 -15   5  -1   17.95    2.50
  15  -5   1   16.33    1.92
  15  -5   1   10.77    2.21
  15   5   1   12.38    2.27
  16   5   1    5.00    2.04
  16  -5   1   11.86    2.42
 -16   5  -1   12.06    2.27
 -17  -5  -1    2.42    1.93
  17  -5   1    0.47    2.03
 -17   5  -1    2.70    1.88
 -17   6   1    0.28    2.06
 -17  -6   1   -0.42    1.74
  17  -6  -1   -3.56    1.93
 -16   6   1   -2.42    1.92
  16  -6  -1   -1.24    1.83
 -16  -6   1   -0.37    1.76
  16   6  -1   -0.08    1.93
 -15  -6   1   15.41    2.25
 -15   6   1   17.54    2.52
  15  -6  -1   18.28    2.49
  15   6  -1   23.63    2.88
  14  -6  -1   42.71    3.13
  14   6  -1   40.03    3.22
 -14   6   1   47.67    3.55
 -13   6   1    7.08    1.86
  13   6  -1    5.71    1.91
  13  -6  -1    6.47    1.79
  12   6  -1   13.94    2.15
 -12   6   1   14.96    2.16
  12  -6  -1   12.40    1.86
  11  -6  -1   13.92    1.88
 -11   6   1   18.41    2.11
  11   6  -1   18.28    2.11
 -10   6   1   47.19    3.00
  10   6  -1   36.80    2.66
  10  -6  -1   36.39    2.42
  -9  -6   1    8.56    1.45
   9   6  -1   10.53    1.84
   9  -6  -1    7.68    1.51
  -9   6   1    9.25    1.83
   9  -6  -1    6.83    1.38
   8  -6  -1   19.06    1.74
  -8   6   1   19.78    2.04
   8   6  -1   20.61    2.06
   8  -6  -1   21.28    1.77
  -8  -6   1   18.78    1.89
   7   6  -1   -1.22    0.93
  -7  -6   1   -0.80    0.82
   7  -6  -1   -2.18    0.88
  -7   6   1    1.67    1.10
   7  -6  -1   -0.48    0.81
   6   6  -1   37.67    2.16
  -6  -6   1   40.42    1.77
   6  -6  -1   38.47    1.79
   6  -6  -1   39.04    1.78
   5  -6  -1   34.11    1.54
  -5  -6   1   38.20    2.05
  -5  -6   1   35.44    1.50
   5   6  -1   35.12    2.09
   5  -6  -1   35.09    1.51
  -4  -6   1   39.61    1.99
  -4  -6   1   37.38    1.31
   4  -6  -1   35.95    1.37
   4  -6  -1   37.81    1.41
   4   6  -1   39.51    2.06
   3   6  -1  343.54    7.04
   3  -6  -1  326.21    6.23
   3  -6  -1  333.84    6.17
  -3  -6   1  332.95    6.85
  -2  -6   1  235.13    5.14
   1  -6  -1   43.85    1.85
  -1  -6   1   44.78    1.79
   0  -6   1   30.60    1.51
   0  -6  -1   27.89    1.63
  -1  -6  -1  438.30    8.56
   1  -6   1  453.26    8.22
   2  -6   1  312.63    6.08
  -2  -6  -1  321.67    6.65
  -3  -6  -1   24.22    0.99
  -3  -6  -1   27.12    1.69
   4   6   1   -0.85    0.82
  -4  -6  -1   -1.32    0.55
  -4  -6  -1    2.84    0.97
   4  -6   1   -0.98    0.43
   4  -6   1   -0.60    0.49
   5  -6   1   31.64    1.44
   5  -6   1   31.37    1.42
   5   6   1   33.27    2.00
  -5   6  -1   29.16    1.88
  -5  -6  -1   31.86    1.50
   6  -6   1  243.16    5.31
   6  -6   1  246.56    5.29
  -6   6  -1  240.10    5.89
  -6  -6  -1  245.51    5.38
   6   6   1  247.80    6.18
  -7   6  -1  248.22    6.17
  -7  -6  -1  256.60    5.77
   7  -6   1  260.56    5.71
   7  -6   1  253.11    5.74
   7   6   1  246.24    6.41
   8  -6   1    1.29    1.09
   8   6   1    1.33    1.26
  -8  -6  -1    1.40    1.02
  -8   6  -1    0.85    1.31
   8  -6   1   -1.18    0.88
   9   6   1  252.94    6.88
  -9   6  -1  248.47    6.51
   9  -6   1  248.47    6.20
 -10   6  -1   80.54    3.69
  10  -6   1   69.14    3.21
  10   6   1   78.39    3.72
  11   6   1   41.88    2.93
 -11   6  -1   40.85    2.95
  11  -6   1   41.47    2.70
  12   6   1   -0.32    1.31
  12  -6   1   -0.86    1.35
 -12   6  -1   -0.30    1.42
  13  -6   1    5.57    1.70
  13   6   1    3.27    1.64
 -13   6  -1    4.36    1.82
  14  -6   1    2.05    1.64
 -14   6  -1   -0.75    1.64
  14   6   1    2.43    1.69
  15  -6   1   -1.59    1.71
  15   6   1    1.37    1.70
 -15   6  -1    0.29    1.82
  16  -6   1    1.63    2.01
 -16   6  -1   -1.85    1.69
  17  -6   1   16.96    2.77
 -17  -6  -1   16.72    2.60
 -17   6  -1   16.36    2.84
  16  -7  -1    0.59    2.03
 -16  -7   1   -1.80    1.62
 -16   7   1    1.20    2.15
 -15   7   1    3.11    1.99
  15  -7  -1    5.28    2.05
  15   7  -1    2.86    1.87
 -14   7   1   12.49    2.47
  14  -7  -1    6.94    2.01
  14   7  -1   13.73    2.37
 -13   7   1   13.83    2.38
  13  -7  -1   13.63    2.15
  13   7  -1   12.27    2.21
  12  -7  -1    2.60    1.54
 -12   7   1    3.13    1.68
  12   7  -1    3.40    1.72
  11   7  -1    0.05    1.30
  11  -7  -1    0.73    1.39
 -11   7   1    1.88    1.48
  10  -7  -1    1.21    1.15
 -10   7   1   -1.86    1.33
  10   7  -1    0.38    1.34
   9  -7  -1   78.07    3.21
   9   7  -1   81.64    3.76
  -9   7   1   86.91    3.78
   8  -7  -1  229.86    5.66
   8   7  -1  229.55    6.35
   7  -7  -1    6.74    1.15
   7   7  -1    5.67    1.58
   7  -7  -1    5.19    1.26
  -7  -7   1    7.70    1.24
   6  -7  -1    8.27    1.15
  -6  -7   1    8.00    1.05
   6   7  -1    8.24    1.55
   6  -7  -1    7.47    1.04
  -5  -7   1  183.38    3.99
   5   7  -1  172.93    4.88
   5  -7  -1  180.79    4.10
   5  -7  -1  180.93    4.04
  -4  -7   1   80.32    1.99
   4  -7  -1   80.05    2.14
   4   7  -1   80.03    3.01
   4  -7  -1   79.25    2.12
   3  -7  -1    0.94    0.42
   3  -7  -1    1.00    0.40
  -3  -7   1    0.79    0.77
  -2  -7   1   38.76    1.86
   2  -7  -1   31.96    1.70
  -1  -7   1    0.03    0.63
   1  -7  -1   -0.67    0.65
   0  -7  -1   17.96    1.51
   0  -7   1   21.45    1.42
  -1  -7  -1   43.32    2.06
   1  -7   1   41.28    1.77
   2  -7   1   97.37    2.70
  -2  -7  -1   95.51    3.13
  -3  -7  -1   10.21    0.78
   3  -7   1   10.16    0.93
   4  -7   1   69.89    2.19
   4  -7   1   67.97    1.86
   4  -7   1   66.85    1.83
  -4  -7  -1   71.89    2.05
   5  -7   1   31.32    1.51
   5  -7   1   30.58    1.49
  -5  -7  -1   32.60    1.59
   5   7   1   28.45    2.09
   6   7   1  109.76    3.97
   6  -7   1  109.58    3.14
  -6  -7  -1  114.89    3.22
   6  -7   1  112.35    3.11
  -7  -7  -1   13.47    1.39
   7  -7   1   14.36    1.39
   7   7   1   13.88    1.83
  -7   7  -1   14.99    1.89
   7  -7   1   12.33    1.45
   8  -7   1   39.21    2.30
   8   7   1   44.35    2.92
  -8   7  -1   40.07    2.75
   9  -7   1   -1.44    1.03
   9   7   1   -0.14    1.28
  -9   7  -1    0.25    1.20
  10   7   1    1.06    1.33
  10  -7   1    1.13    1.27
 -10   7  -1    1.72    1.36
  11  -7   1   22.40    2.23
  11   7   1   25.37    2.61
 -11   7  -1   28.47    2.74
  12   7   1    0.09    1.46
 -12   7  -1   -1.53    1.53
  12  -7   1   -1.41    1.48
 -13   7  -1   36.81    3.28
  13  -7   1   30.70    2.81
  13   7   1   32.71    3.17
 -14   7  -1   13.62    2.31
  14  -7   1    9.44    2.10
  14   7   1   12.93    2.35
  15  -7   1    4.56    2.08
 -15   7  -1    4.76    2.16
  15   7   1    6.97    2.19
 -16   7  -1   -1.33    2.03
  16  -7   1    0.90    2.03
  15  -8  -1   22.05    2.78
 -15   8   1   21.98    3.12
  14   8  -1   -0.74    1.66
 -14   8   1   -0.08    1.87
  14  -8  -1   -0.45    1.65
  13   8  -1   27.59    2.97
  13  -8  -1   30.59    2.83
 -13   8   1   25.98    2.93
  12  -8  -1    1.62    1.60
  12   8  -1    3.07    1.72
  11   8  -1   38.27    3.04
  11  -8  -1   38.57    2.69
  10  -8  -1   -1.12    1.26
  10   8  -1    1.06    1.40
   9   8  -1    1.07    1.40
   9  -8  -1   -0.56    1.17
   8   8  -1   87.54    3.93
   8  -8  -1   94.72    3.33
   7  -8  -1  134.71    3.88
   7   8  -1  134.40    4.62
   6  -8  -1   14.91    1.37
  -6  -8   1   14.39    1.27
   6  -8  -1   14.46    1.28
   6   8  -1   14.31    1.74
   5  -8  -1    2.72    0.87
  -5  -8   1    2.90    0.81
   5   8  -1    2.36    1.25
   5  -8  -1    2.45    0.81
   4  -8  -1   -0.33    0.54
   4  -8  -1    0.41    0.62
  -4  -8   1    0.32    0.54
   3  -8  -1   22.70    1.00
   3  -8  -1   23.01    1.59
   3  -8  -1   23.88    1.02
   2  -8  -1   -0.62    0.77
  -2  -8   1    0.64    0.85
   1  -8  -1   82.32    2.97
  -1  -8   1   81.09    2.90
   0  -8   1   10.67    1.29
   0  -8  -1   12.17    1.38
   1  -8   1  467.12    8.99
   2  -8   1   -2.17    0.75
  -3  -8  -1    2.73    0.66
   3  -8   1    3.94    0.90
   4  -8   1    5.82    0.74
  -4  -8  -1    9.15    0.89
   4  -8   1    7.55    0.76
   4  -8   1    8.69    1.01
   5  -8   1   38.11    1.67
   5  -8   1   37.70    1.68
  -5  -8  -1   36.47    1.83
   5  -8   1   38.62    1.76
   6  -8   1   68.54    2.52
   6  -8   1   69.43    2.49
  -6  -8  -1   71.93    2.64
   7  -8   1    4.52    1.18
   7   8   1    7.14    1.66
   8  -8   1   50.00    2.47
   8   8   1   54.28    3.27
   9   8   1    9.13    1.82
   9  -8   1    5.00    1.39
  10   8   1   37.81    3.12
 -10   8  -1   34.79    3.05
  10  -8   1   33.60    2.49
  11   8   1  114.61    5.01
  11  -8   1  106.94    4.16
 -11   8  -1   95.46    4.41
  12   8   1    3.11    1.78
 -12   8  -1    1.90    1.72
  12  -8   1    2.91    1.73
 -13   8  -1    3.21    1.97
  13   8   1    0.31    1.76
  13  -8   1    2.07    1.67
  14  -8   1   -0.25    1.64
 -14   8  -1    1.41    2.01
  15  -8   1    2.99    2.02
 -15   8  -1   -0.21    2.04
  13   9  -1    2.33    1.99
  13  -9  -1    1.17    1.65
  12   9  -1    7.58    2.11
  12  -9  -1    3.14    1.70
  11  -9  -1    0.35    1.48
  11   9  -1   -1.10    1.52
  10   9  -1    0.66    1.55
  10  -9  -1    0.22    1.33
   9  -9  -1   40.86    2.60
   9   9  -1   40.15    3.01
   8   9  -1   23.57    2.39
   8  -9  -1   22.41    2.08
   7  -9  -1    9.15    1.41
   7   9  -1   12.47    1.85
   6  -9  -1   18.62    1.55
   5  -9  -1   50.70    2.05
  -5  -9   1   51.33    2.00
  -4  -9   1    6.30    0.79
   4  -9  -1    6.67    0.93
   4  -9  -1    7.49    0.87
   3  -9  -1   -0.33    0.56
   3  -9  -1   -0.39    0.50
   3  -9  -1    0.41    0.80
   0  -9   1   24.23    1.77
   1  -9   1   13.33    1.32
   2  -9   1  157.16    4.08
  -3  -9  -1   17.17    1.14
   4  -9   1  274.86    5.55
  -4  -9  -1  288.53    5.76
   4  -9   1  277.42    5.51
   5  -9   1   13.16    1.22
   5  -9   1   13.15    1.16
   6  -9   1   30.08    1.78
   7  -9   1    5.12    1.18
   8  -9   1    5.78    1.40
   9   9   1    0.66    1.58
   9  -9   1   -0.90    1.16
  10   9   1   15.64    2.28
  10  -9   1   16.59    1.92
  11  -9   1   17.20    2.12
  11   9   1   18.72    2.54
  12  -9   1   -0.79    1.54
  12   9   1   -1.72    1.55
  13  -9   1    0.84    1.70
  12 -10  -1    1.48    1.68
  11  10  -1    7.71    2.13
  11 -10  -1    8.98    1.90
  10  10  -1    9.37    2.19
  10 -10  -1    6.18    1.85
   9 -10  -1    4.18    1.54
   9  10  -1    4.54    1.88
   8 -10  -1   34.14    2.35
   7 -10  -1    5.58    1.37
   6 -10  -1    1.80    1.13
   5 -10  -1   75.30    2.62
   4 -10  -1    7.83    1.04
   3 -10  -1   47.76    1.64
   3 -10  -1   45.52    1.68
  -3 -10  -1    4.66    0.76
   4 -10   1   10.45    0.98
   5 -10   1    0.51    0.85
   6 -10   1    1.03    1.02
   7 -10   1   42.31    2.34
   8 -10   1    6.90    1.46
   9 -10   1   22.38    2.16
  10 -10   1   76.68    3.66
  11 -10   1   10.60    2.01
  12 -10   1   16.53    2.26
  10 -11  -1    5.21    1.71
   9 -11  -1    3.98    1.55
   8 -11  -1   -0.58    1.23
   7 -11  -1   16.32    1.73
   6 -11  -1    3.13    1.24
   5 -11  -1    7.17    1.25
   4 -11  -1   -0.29    0.90
   3 -11  -1    0.54    0.80
   2 -11  -1    1.57    0.71
   4 -11   1   49.44    1.91
   5 -11   1   41.66    2.00
   6 -11   1    2.10    1.11
   7 -11   1    0.83    1.16
   8 -11   1    0.47    1.34
   9 -11   1    2.13    1.49
  10 -11   1    0.38    1.53
   7 -12  -1   30.18    2.45
   6 -12  -1    8.31    1.49
   5 -12  -1    0.45    1.08
   4 -12  -1   -0.89    0.95
   3 -12  -1    0.85    0.91
   2 -12  -1   26.15    1.50
   3 -12   1   -1.22    0.75
   4 -12   1   -0.94    0.85
   5 -12   1   -2.30    0.96
   6 -12   1    6.26    1.40
   7 -12   1    3.27    1.44
 -19   0   2   11.75    2.32
  19   0  -2   14.30    2.42
 -18   0   2   40.18    3.41
  18   0  -2   35.93    3.11
 -17   0   2   42.45    3.29
 -17   0   2   41.05    3.26
  17   0  -2   35.50    3.07
  17   0  -2   40.70    3.25
  16   0  -2   -0.84    1.48
 -16   0   2    0.76    1.51
 -16   0   2   -0.66    1.37
  16   0  -2    0.67    1.46
 -15   0   2   12.61    1.90
 -15   0   2   12.14    1.97
  15   0  -2   10.74    1.81
  15   0  -2    7.24    1.86
  14   0  -2   13.89    1.95
 -14   0   2   14.02    1.80
  14   0  -2   10.48    1.89
 -14   0   2   11.48    1.70
 -13   0   2  117.22    4.14
  13   0  -2  112.46    4.16
  13   0  -2  113.91    4.13
 -13   0   2  112.89    4.19
 -12   0   2  323.21    7.77
  12   0  -2  336.94    7.95
  12   0  -2  329.20    7.67
 -12   0   2  334.02    7.60
 -11   0   2   30.12    2.10
  11   0  -2   23.02    2.07
 -11   0   2   27.63    2.11
 -10   0   2   15.37    1.39
  10   0  -2   13.63    1.40
 -10   0   2   14.98    1.49
  -9   0   2   18.68    1.62
   9   0  -2   20.04    1.64
  -9   0   2   20.71    1.63
  -8   0   2  443.33    8.72
  -8   0   2  416.10    8.60
  -8   0   2  432.99    8.29
   8   0  -2  417.52    8.61
  -7   0   2  664.73   12.43
   7   0  -2  670.28   12.46
  -7   0   2  663.11   11.83
  -7   0   2  667.57   12.43
   6   0  -2 1377.37   24.31
  -6   0   2 1401.66   24.27
  -6   0   2 1383.71   23.04
  -6   0   2 1400.09   24.34
  -5   0   2  444.51    8.36
  -5   0   2  434.09    7.89
   5   0  -2  444.75    8.36
  -5   0   2  442.02    8.31
  -4   0   2 2832.93   48.97
  -4   0   2 2846.73   48.42
   4   0  -2 2769.06   48.59
  -4   0   2 2828.78   46.36
   4   0  -2 2834.58   48.38
   3   0  -2  587.22    9.96
  -3   0   2  581.74   10.06
  -3   0   2  611.57   10.68
  -3   0   2  598.81   10.60
   3   0  -2  596.55   10.58
   3   0  -2  593.59   10.65
   2   0  -2 6351.19  110.26
  -2   0   2 6116.66  109.86
   2   0  -2 6273.10  109.38
  -2   0   2 6261.27  109.17
   2   0  -2 6370.77  104.05
  -2   0   2 6306.92  105.56
   1   0  -2 1302.41   23.40
   1   0  -2 1281.65   22.10
   1   0  -2 1271.02   22.69
  -1   0   2 1264.95   23.34
  -1   0   2 1246.62   22.41
   0   0   2 1795.57   30.34
   0   0  -2 1411.78   29.08
  -1   0  -2 3018.33   55.01
  -1   0  -2 3162.96   54.62
   1   0   2 3102.56   55.67
  -2   0  -2 2108.79   37.04
   2   0   2 2096.23   36.13
  -2   0  -2 2139.05   35.02
   2   0   2 2099.53   36.45
  -3   0  -2 5645.72   92.20
   3   0   2 5484.18   97.16
  -3   0  -2 5555.35   96.71
   3   0   2 5614.68   93.31
  -4   0  -2 1086.45   17.77
   4   0   2 1068.62   18.78
  -4   0  -2 1068.96   18.68
   4   0   2 1058.78   17.88
  -5   0  -2 2269.14   38.79
   5   0   2 2278.94   38.96
   5   0   2 2272.23   37.06
  -6   0  -2   63.62    2.14
   6   0   2   63.75    2.17
   6   0   2   65.93    2.08
  -7   0  -2 1489.71   25.80
   7   0   2 1464.07   24.64
   7   0   2 1455.42   25.86
   8   0   2 1513.17   26.36
   8   0   2 1457.08   25.06
   9   0   2   23.28    1.67
   9   0   2   22.57    1.77
  10   0   2  231.85    5.76
  10   0   2  224.96    5.51
  11   0   2  161.49    4.63
  11   0   2  161.14    4.71
 -11   0  -2  156.70    4.66
  12   0   2  636.09   13.27
 -12   0  -2  667.98   13.30
  12   0   2  654.61   12.92
 -12   0  -2  640.52   12.74
  13   0   2   -0.25    1.38
 -13   0  -2    0.33    1.17
 -13   0  -2    1.48    1.26
  13   0   2    1.52    1.23
 -14   0  -2    2.08    1.54
  14   0   2    4.84    1.55
  14   0   2    7.07    1.73
 -14   0  -2    4.04    1.48
 -15   0  -2    2.29    1.42
 -15   0  -2    2.20    1.35
  15   0   2   -0.70    1.33
  15   0   2    1.34    1.50
 -16   0  -2    4.90    1.68
  16   0   2    7.09    1.96
 -16   0  -2    4.59    1.63
  16   0   2    6.72    1.82
 -17   0  -2    0.63    1.66
  17   0   2    2.94    1.77
  17   0   2    2.99    1.96
  18   0   2    0.27    1.75
 -18   0  -2   -0.58    1.56
  19   0   2    0.74    1.81
 -19   0  -2    0.61    1.93
  19  -1  -2   -0.35    1.83
 -19  -1   2    1.11    1.99
 -19   1   2   -1.03    1.73
  18   1  -2    3.90    1.99
 -18  -1   2    4.00    1.95
 -18  -1   2    1.10    1.83
  18  -1  -2    0.87    1.83
 -18   1   2    0.55    1.91
  18  -1  -2    3.85    1.97
  17  -1  -2    2.71    1.64
  17   1  -2    3.71    1.74
  17  -1  -2   -0.01    1.82
 -17  -1   2    5.98    1.72
 -17   1   2    3.96    1.78
 -17  -1   2    1.27    1.53
  16  -1  -2    6.68    2.02
  16  -1  -2    5.15    1.82
 -16  -1   2    4.73    1.65
 -16   1   2    7.58    1.81
 -16  -1   2    7.81    1.97
  16   1  -2    7.23    1.95
 -16   1   2    5.35    1.79
  15   1  -2   47.16    3.15
 -15  -1   2   42.21    2.86
  15  -1  -2   50.41    3.34
 -15   1   2   51.29    3.15
 -15   1   2   44.69    3.05
  15  -1  -2   45.28    2.89
  15   1  -2   44.50    3.05
 -15  -1   2   46.60    3.15
  14   1  -2   -0.10    1.29
 -14   1   2   -0.51    1.22
  14  -1  -2   -1.49    1.45
 -14   1   2   -1.15    1.32
 -14  -1   2    1.00    1.30
  14  -1  -2    0.75    1.42
  14   1  -2    1.22    1.32
 -14  -1   2   -3.42    1.14
 -13   1   2   15.48    1.84
  13   1  -2   14.45    1.89
 -13  -1   2   12.40    1.79
  13  -1  -2   13.48    1.93
  13   1  -2   15.07    1.74
 -13  -1   2   13.22    1.65
 -13   1   2   13.42    1.87
 -12  -1   2   20.83    1.89
  12   1  -2   21.86    1.94
 -12  -1   2   16.66    1.83
  12  -1  -2   21.00    2.16
 -12   1   2   21.16    1.97
  12   1  -2   20.90    2.04
 -12   1   2   20.30    1.87
  11  -1  -2   -0.91    0.92
  11   1  -2    0.56    0.95
 -11   1   2    0.68    0.95
 -11   1   2   -0.83    0.95
 -11  -1   2   -0.49    0.86
  11   1  -2    1.18    0.92
 -11  -1   2   -0.35    1.00
 -10  -1   2   -1.07    0.92
 -10   1   2    1.15    0.95
  10   1  -2   -0.24    0.81
  10  -1  -2   -0.26    0.87
 -10   1   2   -0.79    0.87
 -10  -1   2   -0.32    0.78
  10   1  -2    0.68    0.97
  -9  -1   2  229.01    5.58
  -9   1   2  234.97    5.52
   9   1  -2  232.83    5.47
  -9   1   2  239.36    5.51
   9  -1  -2  224.75    5.51
  -9  -1   2  235.35    5.27
   8  -1  -2    1.44    0.78
  -8   1   2    2.10    0.82
  -8  -1   2    3.45    0.86
  -8  -1   2    2.32    0.80
  -8   1   2    1.38    0.78
   8   1  -2    3.00    0.85
  -8  -1   2    2.04    0.82
  -7   1   2  432.71    8.50
   7  -1  -2  422.06    8.50
  -7   1   2  431.51    8.45
   7   1  -2  429.74    8.44
  -7  -1   2  435.98    8.55
  -7  -1   2  431.54    8.55
  -7   1   2  431.06    8.24
   6  -1  -2   -0.75    0.59
   6  -1  -2    0.52    0.47
  -6   1   2    1.51    0.61
  -6  -1   2    0.24    0.54
  -6   1   2   -0.79    0.52
  -6  -1   2   -1.05    0.45
   6   1  -2   -1.15    0.53
  -5   1   2  704.10   12.60
   5  -1  -2  684.03   12.61
  -5   1   2  702.92   12.10
  -5  -1   2  694.17   12.57
  -5  -1   2  706.00   12.63
   5   1  -2  691.91   12.54
   5  -1  -2  702.73   12.58
  -5   1   2  696.36   12.55
  -4   1   2  112.44    2.61
  -4  -1   2  114.49    2.64
  -4   1   2  114.52    2.62
   4  -1  -2  106.51    2.64
  -4   1   2  117.96    2.66
  -4  -1   2  114.10    2.65
   4  -1  -2  110.79    2.61
   4  -1  -2  111.55    2.57
   4   1  -2  112.85    2.59
   3  -1  -2   46.81    1.35
  -3   1   2   45.23    1.36
   3  -1  -2   46.50    1.38
  -3   1   2   46.58    1.34
  -3  -1   2   45.91    1.33
  -3  -1   2   46.65    1.35
   3   1  -2   46.39    1.31
   3  -1  -2   47.35    1.40
  -3   1   2   46.91    1.35
   2  -1  -2 1930.08   29.87
   2   1  -2 1804.37   32.77
   2  -1  -2 1832.98   33.00
   2  -1  -2 1825.24   32.62
  -2  -1   2 1864.97   32.58
  -2   1   2 1856.34   30.12
  -2   1   2 1875.20   31.99
  -2   1   2 1799.67   32.84
  -2  -1   2 1824.71   32.92
   1  -1  -2   -2.31    0.25
  -1   1   2   -2.33    0.23
  -1  -1   2   -2.72    0.21
   0  -1   2 1078.81   21.67
   0   1  -2 1094.28   23.56
   0   1   2 1068.20   19.88
   0  -1  -2 1072.47   19.30
   0  -1  -2 1075.24   19.97
   0   1   2 1054.78   19.67
  -1  -1  -2  647.51   11.06
  -1  -1  -2  652.45   11.63
   1  -1   2  647.62   11.98
  -1   1  -2  650.61   12.05
   1   1   2  663.35   11.78
   2   1   2 3494.43   61.72
   2  -1   2 3400.52   61.59
  -2  -1  -2 3503.53   61.01
   2  -1   2 3579.06   64.44
   2   1   2 3479.08   58.60
  -2  -1  -2 3475.00   57.45
  -2   1  -2 3473.46   61.41
   3  -1   2 5321.03   94.34
   3   1   2 5439.07   94.10
  -3   1  -2 5418.46   93.49
  -3  -1  -2 5287.66   93.07
   3   1   2 5319.09   88.31
  -3  -1  -2 5453.58   89.39
   3  -1   2 5528.35   91.25
   4  -1   2  156.55    3.47
  -4  -1  -2  158.56    3.49
  -4  -1  -2  159.15    3.43
   4   1   2  162.09    3.49
   4  -1   2  160.59    3.20
   4   1   2  156.53    3.46
  -4   1  -2  160.09    3.41
  -5  -1  -2    1.34    0.53
   5   1   2    3.74    0.68
  -5  -1  -2    1.96    0.54
   5  -1   2    2.27    0.50
   5  -1   2    1.56    0.55
  -5   1  -2    2.21    0.52
   5   1   2    1.40    0.49
   6  -1   2    4.45    0.68
  -6  -1  -2    4.31    0.70
   6   1   2    4.10    0.74
   6   1   2    5.16    0.78
   6  -1   2    4.03    0.77
  -6   1  -2    4.80    0.67
   7   1   2  311.21    6.62
   7  -1   2  318.48    6.75
  -7  -1  -2  319.17    6.70
   7  -1   2  319.81    6.26
   7   1   2  316.80    6.57
  -7   1  -2  325.01    6.61
  -8   1  -2  942.50   17.25
   8  -1   2  957.19   17.47
   8   1   2  948.02   17.37
   8   1   2  948.17   16.81
   8  -1   2  946.75   16.46
  -8  -1  -2  945.56   17.37
  -9   1  -2  324.91    6.97
  -9   1  -2  316.87    6.84
   9   1   2  317.58    7.03
   9  -1   2  320.80    7.13
   9   1   2  315.93    7.01
   9  -1   2  322.57    6.70
  10  -1   2   76.52    2.82
 -10   1  -2   77.24    2.91
 -10   1  -2   78.34    2.95
  10  -1   2   78.79    3.12
  10   1   2   77.77    3.00
  10   1   2   76.40    2.97
  11  -1   2   -0.14    0.83
  11  -1   2    0.31    1.05
 -11   1  -2   -0.99    1.02
  11   1   2    0.18    1.02
  11   1   2    0.42    1.14
 -11   1  -2   -0.91    0.93
  12   1   2   24.21    2.29
  12  -1   2   26.12    2.12
  12   1   2   23.30    2.12
  12  -1   2   23.39    2.39
 -12   1  -2   26.44    2.23
 -12   1  -2   27.08    2.39
  13   1   2  136.04    4.62
 -13  -1  -2  133.82    4.63
 -13   1  -2  134.74    4.61
  13  -1   2  134.01    4.74
  13   1   2  132.63    4.67
 -13   1  -2  126.63    4.43
  13  -1   2  133.39    4.42
 -14   1  -2   85.54    3.69
 -14   1  -2   85.49    3.86
  14   1   2   78.22    3.66
  14  -1   2   85.79    3.68
  14  -1   2   81.36    3.90
  14   1   2   91.17    3.90
 -14  -1  -2   77.68    3.73
  15  -1   2   94.49    4.04
 -15   1  -2   99.31    4.11
 -15  -1  -2   96.53    4.24
  15  -1   2  103.38    4.46
  15   1   2   99.03    4.35
  15   1   2  107.59    4.41
 -15   1  -2   97.16    4.23
 -15  -1  -2  102.92    4.25
  16  -1   2   24.67    2.50
 -16  -1  -2   26.38    2.59
  16   1   2   27.23    2.72
 -16  -1  -2   23.53    2.51
 -16   1  -2   29.01    2.70
  16  -1   2   28.30    2.63
  17  -1   2    5.58    1.70
 -17   1  -2    5.06    1.95
  17  -1   2    2.58    1.99
 -17  -1  -2    3.07    1.88
  17   1   2    8.43    1.99
 -17  -1  -2    5.03    1.87
  18  -1   2    1.98    1.73
 -18   1  -2    0.49    1.76
  18   1   2    2.28    1.93
 -18  -1  -2    0.01    1.78
  19  -1   2    8.47    2.17
 -19   1  -2    8.11    2.13
 -19  -1  -2    8.10    2.26
 -19  -2   2    9.93    2.28
  19  -2  -2    6.90    2.14
 -19   2   2    9.20    2.25
 -19  -2   2    5.32    2.09
 -18   2   2   -0.54    1.72
  18  -2  -2   -1.68    1.62
  18  -2  -2    1.55    2.03
 -18  -2   2   -0.82    1.66
 -18  -2   2   -0.92    1.73
  18   2  -2    2.50    1.72
  17  -2  -2    6.95    1.75
 -17  -2   2    2.57    1.77
  17  -2  -2    4.19    2.02
 -17   2   2    1.40    1.66
  17   2  -2    4.47    1.81
 -17  -2   2    3.45    1.85
 -16  -2   2    0.25    1.57
 -16   2   2    0.97    1.70
  16   2  -2    0.54    1.56
  16  -2  -2   -0.05    1.59
  16  -2  -2    1.31    1.54
 -16  -2   2   -0.04    1.56
 -15   2   2   -1.11    1.38
  15  -2  -2    0.68    1.74
 -15   2   2    2.29    1.52
 -15  -2   2    3.11    1.63
 -15  -2   2    1.35    1.41
  15   2  -2    1.28    1.56
  15  -2  -2    2.98    1.61
  14  -2  -2    5.35    1.80
 -14  -2   2    4.81    1.59
 -14   2   2    6.29    1.78
 -14   2   2    3.52    1.49
 -14  -2   2    5.56    1.65
  14   2  -2    6.02    1.83
  14   2  -2    4.35    1.52
 -13   2   2  168.87    5.33
 -13   2   2  170.24    5.06
 -13  -2   2  169.26    5.28
  13   2  -2  162.63    5.28
 -13  -2   2  166.55    4.98
  13  -2  -2  173.12    5.37
  13   2  -2  167.83    5.01
 -12  -2   2    7.34    1.28
 -12  -2   2    3.26    1.51
  12  -2  -2    4.58    1.50
  12   2  -2    5.79    1.40
  12   2  -2    4.95    1.40
 -12   2   2    4.02    1.33
 -12   2   2    2.74    1.35
 -11   2   2   -0.31    0.95
  11   2  -2   -0.92    0.95
 -11  -2   2   -1.52    1.02
 -11  -2   2    2.48    0.98
  11  -2  -2    0.98    1.15
 -11   2   2    1.41    0.99
  11   2  -2    1.38    1.05
  10  -2  -2   12.97    1.51
 -10   2   2   12.12    1.42
 -10  -2   2   12.87    1.38
  10   2  -2   13.84    1.38
  10   2  -2   17.37    1.65
 -10   2   2   13.04    1.37
   9   2  -2    0.07    0.81
  -9  -2   2    0.18    0.80
   9  -2  -2    0.29    0.93
  -9  -2   2   -0.75    0.77
   9   2  -2   -0.65    0.78
  -9   2   2    0.25    0.79
  -9   2   2    0.48    0.83
  -8   2   2   -1.05    0.71
   8  -2  -2   -0.18    0.87
   8   2  -2   -0.79    0.65
  -8  -2   2   -0.36    0.72
  -8   2   2    0.91    0.77
   8   2  -2    1.27    0.78
   8  -2  -2    0.94    0.70
  -7  -2   2  212.04    4.82
   7   2  -2  205.24    4.62
   7  -2  -2  205.39    4.84
   7   2  -2  203.99    4.82
   7  -2  -2  208.58    4.78
  -7   2   2  214.58    4.70
  -7   2   2  210.77    4.80
  -6   2   2   11.07    1.03
   6  -2  -2   11.52    1.00
  -6   2   2    9.57    1.00
   6   2  -2   13.43    1.13
   6   2  -2   10.84    1.01
  -6   2   2   13.31    1.13
  -6  -2   2   10.95    0.99
   6  -2  -2   12.14    1.18
   5  -2  -2   31.69    1.39
   5   2  -2   32.45    1.43
  -5   2   2   31.63    1.31
   5   2  -2   30.64    1.20
  -5   2   2   32.81    1.33
  -5  -2   2   33.35    1.38
   5  -2  -2   32.08    1.35
  -5   2   2   31.69    1.43
   4  -2  -2  171.52    3.72
  -4   2   2  177.88    3.63
   4   2  -2  172.06    3.77
   4  -2  -2  175.47    3.71
  -4   2   2  177.52    3.64
  -4   2   2  173.11    3.78
  -4  -2   2  177.78    3.68
   3  -2  -2  123.25    2.69
  -3   2   2  125.94    2.87
   3  -2  -2  124.21    2.73
  -3  -2   2  124.54    2.63
   3   2  -2  127.41    2.82
  -3   2   2  127.42    2.63
   2  -2  -2 1924.60   33.93
  -2   2   2 1936.62   34.01
  -2   2   2 1699.08   33.88
   2  -2  -2 1932.63   33.34
   2   2  -2 1986.99   31.19
   1   2  -2 3497.03   57.07
   1  -2  -2 3321.74   61.44
   1  -2  -2 3284.20   60.59
  -1   2   2 3420.21   81.64
   0   2  -2 2332.88   41.63
   0  -2   2 2335.47   39.54
   0  -2  -2 2274.24   42.60
   0  -2  -2 2266.36   43.13
   0  -2   2 2343.14   40.91
   1   2   2  180.11    3.80
  -1   2  -2  183.61    3.44
   1  -2   2  190.00    3.41
   1  -2   2  188.24    4.43
   1   2   2  188.03    3.89
  -1  -2  -2  180.93    3.67
  -1  -2  -2  183.61    3.56
  -2  -2  -2 1362.96   22.46
  -2  -2  -2 1355.04   23.60
   2   2   2 1353.67   22.59
   2  -2   2 1401.30   22.18
   2  -2   2 1340.59   24.19
  -2   2  -2 1371.87   22.37
  -3  -2  -2   30.55    1.11
  -3   2  -2   28.59    1.17
   3   2   2   23.88    0.95
  -3  -2  -2   29.46    1.26
  -3   2  -2   27.60    0.87
   3  -2   2   30.02    1.06
  -3   2  -2   31.07    0.91
   3   2   2   28.88    1.28
  -4   2  -2    1.14    0.53
   4   2   2    1.05    0.56
  -4  -2  -2    1.31    0.54
   4  -2   2    0.29    0.46
   4   2   2    1.18    0.44
  -4   2  -2    2.03    0.41
  -4  -2  -2    1.77    0.51
  -4   2  -2    0.36    0.29
  -5   2  -2 1019.46   17.70
   5  -2   2 1010.28   17.89
  -5  -2  -2 1013.60   17.22
  -5   2  -2 1009.66   17.07
   5   2   2 1009.94   17.77
  -5  -2  -2  998.12   17.83
   5   2   2  997.66   17.33
  -5   2  -2 1013.00   17.63
  -6   2  -2   29.00    1.35
  -6   2  -2   32.11    1.52
  -6  -2  -2   29.99    1.55
  -6  -2  -2   28.88    1.61
   6   2   2   28.66    1.42
   6  -2   2   28.80    1.51
   6   2   2   28.64    1.63
  -7   2  -2   11.35    1.02
   7  -2   2   13.08    1.24
  -7  -2  -2   13.39    1.31
  -7  -2  -2   12.59    1.22
  -7   2  -2   15.25    1.29
   7   2   2   14.28    1.25
   7   2   2   13.98    1.30
  -8  -2  -2   55.59    2.33
  -8   2  -2   53.97    2.22
  -8   2  -2   54.90    2.11
   8   2   2   56.48    2.20
   8  -2   2   55.99    2.02
   8  -2   2   54.52    2.32
   9   2   2   -1.02    0.77
   9  -2   2    0.40    0.74
   9  -2   2   -0.12    0.90
  -9   2  -2    0.10    0.81
  -9   2  -2   -0.75    0.69
   9   2   2    0.02    0.82
  -9  -2  -2    0.56    0.78
  10  -2   2   83.44    2.89
  10  -2   2   83.94    3.18
 -10   2  -2   84.79    3.27
  10   2   2   88.09    3.08
 -10   2  -2   80.38    2.93
  10   2   2   85.17    3.24
 -11   2  -2    0.72    0.94
  11   2   2    0.04    1.04
  11   2   2   -1.20    1.06
  11  -2   2   -1.66    1.11
 -11   2  -2   -0.13    0.99
  11  -2   2    1.18    0.98
  12   2   2  272.96    7.04
 -12   2  -2  265.74    6.78
  12   2   2  268.90    6.73
  12  -2   2  277.50    7.08
  12  -2   2  277.60    6.53
 -12   2  -2  285.80    6.75
  13   2   2   15.98    1.84
  13   2   2   19.25    2.09
 -13   2  -2   19.54    1.82
 -13   2  -2   18.52    1.95
  13  -2   2   20.28    1.87
  13  -2   2   20.04    2.13
  14   2   2    0.85    1.53
  14   2   2    0.91    1.30
  14  -2   2    0.59    1.47
  14  -2   2   -0.82    1.20
 -14   2  -2    0.83    1.17
 -14   2  -2    0.62    1.42
  15   2   2    0.41    1.45
  15  -2   2   -0.01    1.24
 -15  -2  -2   -0.28    1.40
  15  -2   2   -1.79    1.34
 -15   2  -2   -0.01    1.33
 -16   2  -2    3.53    1.75
  16  -2   2    4.39    1.60
 -16  -2  -2    1.03    1.46
  16  -2   2    3.11    1.87
  16   2   2    2.29    1.64
 -16  -2  -2    3.74    1.62
 -17  -2  -2    1.99    1.78
  17  -2   2    1.79    1.59
  17   2   2    0.81    1.60
 -17  -2  -2    2.29    1.62
  17  -2   2    2.36    1.96
 -17   2  -2    3.46    1.77
 -18  -2  -2    3.71    1.76
  18  -2   2    1.09    1.60
  18   2   2    3.18    1.88
 -18   2  -2    1.69    1.73
 -18  -2  -2    2.81    1.83
  18  -2   2    0.00    1.93
 -19   3   2    8.77    2.36
  18  -3  -2    5.43    1.71
  18  -3  -2    4.30    2.24
 -18  -3   2    5.39    2.04
 -18   3   2    7.10    2.10
 -18  -3   2    6.74    1.91
  17  -3  -2   -1.34    1.42
 -17   3   2   -1.49    1.75
 -17  -3   2    1.63    1.81
 -17  -3   2   -0.26    1.55
  17   3  -2   -0.95    1.72
  17  -3  -2    0.07    1.96
  16  -3  -2   17.53    2.23
 -16  -3   2   14.41    2.21
  16  -3  -2   14.37    2.42
  16   3  -2   14.07    2.27
 -16   3   2   14.03    2.25
 -16  -3   2   12.38    2.01
 -15   3   2    9.39    1.91
 -15  -3   2   12.09    2.02
 -15  -3   2   11.10    1.91
  15  -3  -2    6.53    1.93
  15   3  -2    8.42    2.09
  14   3  -2   65.67    3.57
 -14  -3   2   72.14    3.63
 -14   3   2   74.03    3.65
  14  -3  -2   71.31    3.70
 -14  -3   2   74.07    3.41
 -13   3   2    8.24    1.71
 -13   3   2    9.66    1.56
  13   3  -2   10.31    1.79
  13   3  -2    9.59    1.55
 -13  -3   2    8.78    1.51
 -13  -3   2    7.73    1.58
  13  -3  -2   11.38    1.87
  12   3  -2  135.17    4.68
 -12   3   2  141.89    4.71
 -12   3   2  151.51    4.36
 -12  -3   2  138.72    4.59
  12  -3  -2  140.29    4.57
  12   3  -2  144.69    4.29
 -11  -3   2    3.09    1.40
 -11   3   2    8.12    1.21
  11   3  -2    6.56    1.39
 -11   3   2    5.85    1.45
  11  -3  -2    6.08    1.33
  11   3  -2    8.20    1.23
  10   3  -2    8.78    1.34
 -10   3   2    6.58    1.33
 -10  -3   2    7.83    1.26
  10   3  -2    7.59    1.13
 -10   3   2    9.09    1.14
  10  -3  -2    9.03    1.38
   9   3  -2    8.94    1.29
  -9   3   2    7.08    1.23
  -9   3   2    8.92    1.11
   9   3  -2    6.77    1.03
  -9  -3   2    8.37    1.29
   9  -3  -2    7.63    1.29
   9  -3  -2    9.94    1.24
   8  -3  -2   50.08    2.08
   8   3  -2   49.47    2.31
  -8  -3   2   48.68    2.14
  -8   3   2   48.31    1.92
   8   3  -2   45.89    1.82
   8  -3  -2   47.72    2.14
   7   3  -2    4.79    0.97
   7  -3  -2    4.98    0.83
   7  -3  -2    3.72    0.85
  -7  -3   2    5.32    0.84
  -7   3   2    4.13    0.70
  -7   3   2    5.12    0.91
  -6  -3   2  173.48    4.03
   6   3  -2  179.44    3.71
   6  -3  -2  177.90    4.08
   6   3  -2  176.05    4.29
  -6   3   2  180.26    4.29
   6  -3  -2  172.98    4.09
   5   3  -2   64.05    2.15
  -5  -3   2   64.44    1.89
   5   3  -2   61.67    1.56
  -5   3   2   61.37    1.69
   5  -3  -2   64.80    2.01
  -5   3   2   57.94    2.11
   5  -3  -2   63.10    1.93
   4  -3  -2   75.16    2.07
  -4  -3   2   75.59    1.95
  -4   3   2   76.38    1.78
   4   3  -2   80.16    2.32
   4  -3  -2   78.47    2.05
  -4   3   2   77.62    2.33
  -4   3   2   77.62    1.80
   3  -3  -2   97.83    2.20
   3  -3  -2   93.57    2.19
  -3  -3   2   92.28    2.04
   3   3  -2   92.94    2.41
   2  -3  -2   50.51    1.26
  -2  -3   2   48.66    1.48
   2   3  -2   49.21    1.50
   2  -3  -2   49.58    1.29
   1  -3  -2  290.36    5.80
   1   3  -2  302.22    5.48
  -1  -3   2  305.19    5.42
   1  -3  -2  297.88    5.74
   0  -3   2   20.84    0.80
   0  -3  -2   20.25    0.61
   0  -3  -2   20.41    0.60
   0  -3   2   21.06    0.77
   0   3  -2   20.78    0.79
  -1  -3  -2  332.31    6.23
  -1  -3  -2  329.34    6.29
  -1   3  -2  330.55    5.93
   1  -3   2  328.68    5.90
   1  -3   2  336.19    5.87
  -1  -3  -2  332.52    6.21
   2  -3   2   50.06    1.47
  -2  -3  -2   48.88    1.30
  -2   3  -2   48.29    1.46
   2  -3   2   47.33    1.13
  -2  -3  -2   47.11    1.68
   2  -3   2   46.76    1.13
  -3   3  -2   86.33    2.26
  -3  -3  -2   84.20    2.09
   3  -3   2   86.63    2.00
   3  -3   2   88.59    2.24
   3  -3   2   87.26    1.98
   3   3   2   87.07    2.48
   3   3   2   87.51    1.84
  -4   3  -2  256.88    4.82
   4   3   2  257.97    4.84
  -4   3  -2  246.06    5.07
   4  -3   2  260.26    5.00
   4  -3   2  245.99    5.00
  -4  -3  -2  257.83    5.31
   4   3   2  244.31    5.34
  -4   3  -2  248.47    4.75
  -4  -3  -2  260.77    5.12
  -5  -3  -2   72.43    2.36
   5  -3   2   64.63    2.04
  -5   3  -2   69.39    1.77
  -5   3  -2   70.54    2.22
  -5  -3  -2   69.41    2.11
  -5   3  -2   65.46    1.73
  -6   3  -2  136.96    3.34
   6  -3   2  163.66    3.83
  -6  -3  -2  163.40    3.86
   6   3   2  173.20    4.24
  -6  -3  -2  163.68    4.02
  -6   3  -2  171.37    3.99
   6   3   2  134.51    3.42
  -7  -3  -2  101.63    3.00
  -7  -3  -2   99.14    3.08
   7   3   2  100.23    2.73
   7   3   2   98.86    3.25
   7  -3   2   95.94    2.95
  -7   3  -2   96.61    3.06
  -8   3  -2  120.01    3.56
   8   3   2  119.60    3.24
  -8  -3  -2  125.42    3.59
  -8   3  -2  123.42    3.21
   8  -3   2  116.50    3.47
   8   3   2  116.42    3.70
  -9   3  -2   36.56    1.85
  -9   3  -2   34.73    2.11
   9   3   2   40.01    1.98
  -9  -3  -2   37.93    2.16
   9  -3   2   39.29    2.18
  10   3   2   52.70    2.41
 -10   3  -2   52.19    2.24
  10  -3   2   52.24    2.24
 -10   3  -2   50.68    2.60
  10  -3   2   49.69    2.61
 -11   3  -2   95.01    3.66
  11   3   2  106.42    3.47
  11  -3   2   97.68    3.21
  11   3   2  106.78    4.01
  11  -3   2   99.31    3.66
 -11   3  -2  101.31    3.31
  12  -3   2   10.40    1.37
  12   3   2    7.43    1.70
 -12   3  -2    9.85    1.36
  12   3   2   11.53    1.55
  12  -3   2    8.73    1.63
 -12   3  -2    7.81    1.54
 -13   3  -2   47.83    2.57
  13   3   2   52.97    2.88
 -13   3  -2   55.00    3.19
  13   3   2   50.77    3.09
  13  -3   2   47.86    2.93
  13  -3   2   53.82    2.66
  14  -3   2   12.56    2.09
 -14   3  -2   12.32    1.90
  14   3   2   11.69    2.01
  14  -3   2   11.95    1.69
  15   3   2    6.45    1.85
 -15   3  -2    7.37    1.75
  15  -3   2    5.75    1.46
  15  -3   2    0.41    1.68
 -16   3  -2   23.43    2.51
 -16  -3  -2   23.92    2.44
  16  -3   2   25.99    2.81
  16   3   2   22.49    2.72
  16  -3   2   24.83    2.39
 -17  -3  -2    2.02    1.88
  17  -3   2    1.69    1.66
 -17   3  -2    3.42    1.83
 -17  -3  -2    0.85    1.58
  17  -3   2    2.34    2.02
  17   3   2    0.33    1.79
  18  -3   2    5.37    2.25
  18  -3   2    1.18    1.60
 -18   3  -2    3.92    1.90
 -18  -3  -2    4.41    2.04
 -18  -3  -2    4.91    2.01
 -18   4   2    2.60    1.91
  18  -4  -2    3.03    2.20
 -18  -4   2    1.05    1.85
 -18  -4   2    0.94    1.71
  18  -4  -2    0.94    1.60
  17  -4  -2   12.68    2.36
  17   4  -2   10.34    2.26
  17  -4  -2   12.06    2.14
 -17   4   2   10.77    2.22
 -17  -4   2   12.09    2.12
 -17  -4   2    8.19    1.98
  16  -4  -2   26.05    2.81
 -16   4   2   25.04    2.65
 -16  -4   2   23.93    2.44
  16   4  -2   24.38    2.72
 -16  -4   2   20.73    2.50
 -15  -4   2   -0.46    1.40
 -15   4   2    0.50    1.43
  15   4  -2   -0.36    1.47
  15  -4  -2    0.68    1.64
 -15  -4   2    0.03    1.50
  14   4  -2   43.08    3.01
 -14   4   2   47.42    3.07
  14  -4  -2   48.29    3.16
 -14  -4   2   43.21    2.90
 -13   4   2    8.95    1.71
 -13  -4   2    6.16    1.54
  13  -4  -2    5.81    1.63
  13   4  -2    5.32    1.58
 -12  -4   2   63.61    3.17
  12   4  -2   65.57    3.47
 -12   4   2   74.35    3.57
 -12   4   2   69.10    2.81
  12  -4  -2   68.75    3.29
 -11   4   2  130.60    3.73
 -11  -4   2  120.05    4.22
  11   4  -2  122.66    4.48
  11  -4  -2  120.77    4.22
 -11   4   2  126.78    4.51
  10  -4  -2   14.90    1.66
  10   4  -2   14.37    1.76
  10  -4  -2   13.15    1.65
 -10  -4   2   16.30    1.63
  10   4  -2   14.32    1.40
 -10   4   2   12.00    1.69
   9   4  -2  400.07    8.97
   9  -4  -2  436.70    8.92
   9  -4  -2  417.45    8.92
   9   4  -2  425.17    8.12
  -9  -4   2  423.44    8.88
  -9   4   2  411.01    8.92
   8   4  -2   -1.41    0.58
  -8  -4   2   -0.55    0.87
   8   4  -2    0.48    0.88
  -8   4   2   -1.22    0.58
   8  -4  -2   -0.40    0.90
  -8   4   2    0.23    0.91
   8  -4  -2   -1.33    0.73
   7  -4  -2   88.03    2.83
  -7   4   2   89.40    2.31
  -7  -4   2   89.89    2.78
   7  -4  -2   90.13    2.76
  -7   4   2   85.65    3.02
   7   4  -2   89.83    2.12
   7   4  -2   87.54    3.05
  -6  -4   2   44.70    1.75
  -6   4   2   46.97    1.39
   6   4  -2   50.84    2.16
   6  -4  -2   47.81    1.89
   6  -4  -2   47.76    1.87
  -6   4   2   49.24    2.23
  -5   4   2   -0.33    0.66
   5  -4  -2   -1.32    0.61
   5   4  -2    0.89    0.66
   5  -4  -2   -0.88    0.53
   4  -4  -2  788.57   14.10
   4   4  -2  782.82   13.94
  -4  -4   2  799.12   13.95
   4  -4  -2  797.51   14.03
   3  -4  -2  490.14    8.81
   3   4  -2  484.74    8.95
  -3  -4   2  489.95    8.90
   3  -4  -2  483.18    8.86
  -3  -4   2  490.33    8.84
  -2  -4   2  247.12    4.80
   2   4  -2  241.53    4.86
   2  -4  -2  238.48    4.56
   2  -4  -2  238.98    4.61
  -1  -4   2  326.06    6.01
   1   4  -2  326.69    6.07
   0  -4  -2  395.49    7.43
   0  -4   2  395.62    7.05
   0  -4   2  406.11    7.08
  -1  -4  -2  885.46   17.73
  -1  -4  -2  863.12   15.18
   1  -4   2  885.45   14.84
   1  -4   2  918.15   14.86
  -2  -4  -2    5.95    0.60
   2  -4   2    3.56    0.61
  -2  -4  -2    3.46    0.73
   2  -4   2    4.13    0.47
  -2   4  -2    4.36    0.66
  -3  -4  -2 1160.19   19.91
   3   4   2 1190.18   20.11
   3  -4   2 1164.01   20.75
  -3   4  -2 1173.09   19.67
  -3  -4  -2 1177.88   20.36
   3  -4   2 1179.25   20.56
   4  -4   2  401.00    7.49
  -4  -4  -2  393.77    7.54
  -4  -4  -2  400.81    7.86
  -4   4  -2  402.86    7.64
   4   4   2  403.07    8.01
   4  -4   2  405.45    7.44
  -5  -4  -2   16.19    1.37
   5  -4   2   12.75    1.11
  -5  -4  -2   15.57    1.17
   5   4   2   16.32    0.67
  -5   4  -2   15.76    1.28
   5   4   2   14.52    1.32
   5  -4   2   15.77    1.09
  -6  -4  -2  520.41   10.02
  -6   4  -2  522.70    9.37
  -6  -4  -2  505.36    9.89
   6   4   2  522.92    9.34
  -6   4  -2  527.78    9.87
   6  -4   2  513.12    9.88
   6   4   2  506.08   10.12
  -7  -4  -2  197.97    4.79
  -7   4  -2  204.69    4.10
  -7   4  -2  198.84    4.95
   7  -4   2  199.00    4.77
   7   4   2  202.51    4.28
   7   4   2  201.56    5.19
   8   4   2  160.32    4.75
   8  -4   2  165.08    4.47
  -8   4  -2  172.11    4.60
   8   4   2  172.40    3.94
  -8   4  -2  170.75    3.78
  -8  -4  -2  168.62    4.47
   9   4   2  335.42    7.93
  -9  -4  -2  349.12    7.72
  -9   4  -2  353.13    6.95
  -9   4  -2  339.16    7.63
   9  -4   2  342.42    7.68
  10  -4   2   33.30    2.31
 -10   4  -2   33.93    2.34
 -10  -4  -2   30.90    2.31
  10   4   2   31.72    2.35
 -10   4  -2   34.87    1.82
  11   4   2  251.24    6.85
 -11   4  -2  236.09    6.37
  11  -4   2  248.22    6.49
  11   4   2  257.50    5.88
  12   4   2    2.61    1.46
  12  -4   2    3.98    1.20
 -12   4  -2    3.60    1.40
  12  -4   2    5.23    1.57
 -13   4  -2    0.00    1.41
  13  -4   2   -0.05    1.41
  13   4   2    0.80    1.46
  13  -4   2   -0.73    1.06
 -14   4  -2   -0.62    1.45
  14  -4   2   -1.27    1.34
  14   4   2   -2.03    1.42
  14  -4   2   -0.78    1.15
  15   4   2    3.44    1.89
  15  -4   2    0.01    1.65
  15  -4   2    3.73    1.38
 -15   4  -2    3.20    1.61
  16  -4   2    2.99    1.98
  16   4   2    4.59    2.02
 -16   4  -2    2.10    1.70
  16  -4   2    8.12    1.75
 -17   4  -2    3.36    1.94
 -17  -4  -2    6.27    2.11
  17  -4   2   13.79    2.55
  17   4   2   10.89    2.36
 -18  -4  -2   -2.72    1.49
 -18   4  -2   -0.64    1.94
 -18  -4  -2    2.16    1.76
  18  -4   2   -0.52    2.02
 -18   5   2    6.68    2.21
 -17  -5   2   14.38    2.40
 -17   5   2   12.02    2.62
 -17  -5   2   14.07    2.22
  17  -5  -2   13.79    2.67
 -16   5   2   45.91    3.49
  16   5  -2   48.52    3.59
 -16  -5   2   52.03    3.37
  16  -5  -2   47.06    3.60
 -16  -5   2   45.00    3.35
  15   5  -2    5.51    1.86
  15  -5  -2    4.07    1.93
 -15  -5   2    4.58    1.77
 -15   5   2    6.20    2.04
  14  -5  -2   -0.33    1.47
 -14   5   2   -0.17    1.55
 -14  -5   2    1.19    1.40
  14   5  -2   -0.36    1.50
  13  -5  -2   -0.21    1.42
  13   5  -2   -0.57    1.33
 -13   5   2    0.99    1.41
 -13  -5   2   -0.25    1.34
  12  -5  -2   50.94    2.98
  12   5  -2   61.56    3.30
 -12   5   2   57.76    3.26
 -11   5   2   19.25    2.17
  11   5  -2   18.76    2.14
  11  -5  -2   16.43    1.90
  10   5  -2  284.29    7.33
  10  -5  -2  281.51    6.95
 -10   5   2  281.14    7.19
  10  -5  -2  295.26    6.98
 -10   5   2  291.42    5.93
 -10  -5   2  289.95    6.90
   9   5  -2   46.97    2.66
  -9  -5   2   45.52    2.54
  -9   5   2   41.83    2.61
  -9   5   2   46.57    1.63
   9  -5  -2   45.77    2.45
   9  -5  -2   42.67    2.48
  -8   5   2   69.47    1.78
   8  -5  -2   70.22    2.72
   8  -5  -2   72.96    2.75
  -8  -5   2   72.25    2.70
   8   5  -2   66.52    3.03
  -8   5   2   72.40    3.22
   7  -5  -2   41.62    2.04
   7  -5  -2   40.32    1.97
  -7   5   2   40.11    2.41
  -7  -5   2   42.25    1.97
   7   5  -2   48.42    2.41
  -6   5   2  163.63    4.50
  -6  -5   2  167.01    3.88
   6   5  -2  161.15    4.41
   6  -5  -2  168.84    3.98
   6  -5  -2  161.84    3.98
   5   5  -2   14.94    1.34
   5  -5  -2   15.58    1.19
   5  -5  -2   16.08    1.10
  -5  -5   2   16.13    1.09
   4   5  -2   46.54    1.99
  -4  -5   2   39.15    1.31
   4  -5  -2   41.22    1.49
   4  -5  -2   41.17    1.47
  -4  -5   2   43.54    1.87
  -3  -5   2   60.96    2.07
   3  -5  -2   59.60    1.63
   3   5  -2   59.94    2.13
   3  -5  -2   60.36    1.60
  -2  -5   2   97.86    2.60
   2  -5  -2   97.22    2.03
   2  -5  -2   93.64    2.04
   2   5  -2   93.20    2.63
  -1  -5   2 1032.45   17.25
   1   5  -2 1018.97   17.35
   0  -5   2  198.45    4.04
   0  -5  -2  196.31    4.45
   0  -5   2  202.26    4.17
   1  -5   2   -0.13    0.44
  -1  -5  -2    1.01    0.64
   2  -5   2   78.46    1.95
  -2  -5  -2   78.60    1.78
  -2  -5  -2   78.58    2.56
  -3   5  -2    0.40    0.61
   3  -5   2    0.90    0.30
  -3  -5  -2    0.36    0.67
  -3  -5  -2    0.90    0.45
   3  -5   2    0.71    0.30
   4  -5   2  191.65    3.81
  -4   5  -2  187.19    4.39
  -4  -5  -2  190.07    3.99
  -4  -5  -2  178.70    4.51
   4  -5   2  183.33    3.82
   4   5   2  181.59    4.65
   5   5   2  102.19    3.41
  -5  -5  -2  103.11    2.76
  -5   5  -2  102.94    3.14
  -5  -5  -2  102.00    3.25
   5  -5   2  103.67    2.65
   5  -5   2  101.27    2.66
   6  -5   2  576.02   10.77
  -6   5  -2  570.57   10.93
   6   5   2  574.77   11.38
   6  -5   2  576.82   10.85
  -6  -5  -2  578.78   10.92
   7   5   2    2.95    1.19
  -7   5  -2    7.46    1.20
  -7  -5  -2    7.63    1.11
   7  -5   2    7.78    1.08
  -8  -5  -2   17.68    1.62
   8   5   2   12.59    1.62
  -8   5  -2   14.99    1.68
   8   5   2   15.93    0.95
   8  -5   2   14.97    1.47
   9   5   2   93.26    2.47
   9  -5   2   90.77    3.32
  -9   5  -2   91.04    3.51
  -9   5  -2   92.56    2.18
  -9  -5  -2   89.13    3.33
   9   5   2   93.34    3.79
 -10   5  -2   45.92    1.78
  10   5   2   50.28    3.06
 -10   5  -2   48.94    2.97
  10   5   2   46.00    1.97
  10  -5   2   54.42    2.77
 -10  -5  -2   47.08    2.88
  11  -5   2  328.41    7.93
 -11   5  -2  315.09    7.84
  11   5   2  320.64    8.23
  12   5   2  198.67    6.25
 -12   5  -2  181.11    5.70
  12  -5   2  184.76    5.67
  13  -5   2    7.45    1.78
 -13   5  -2   10.01    1.81
  13  -5   2    8.73    1.45
  13   5   2    9.61    1.89
  14   5   2    3.05    1.83
  14  -5   2    6.06    1.82
 -14   5  -2    3.80    1.68
  14  -5   2    6.45    1.40
 -15   5  -2   20.07    2.49
  15   5   2   24.37    2.78
  15  -5   2   25.69    2.68
  15  -5   2   22.67    2.21
  16  -5   2   23.44    2.83
 -16   5  -2   17.34    2.54
  16   5   2   27.59    2.98
 -17  -5  -2    1.22    1.90
 -17   5  -2    2.19    1.91
  17  -5   2    3.85    2.23
 -17   6   2    0.38    2.02
 -17  -6   2    1.76    1.59
 -17  -6   2    2.49    1.91
  17  -6  -2   -0.07    2.14
  16  -6  -2   25.30    2.89
 -16  -6   2   24.17    2.67
  16   6  -2   29.13    3.21
 -16   6   2   21.86    2.89
 -15   6   2    5.38    2.04
  15   6  -2    1.35    1.91
 -15  -6   2   -0.09    1.53
  15  -6  -2    6.63    2.06
  14   6  -2    2.29    1.76
 -14  -6   2    2.39    1.57
 -14   6   2    2.23    1.88
  14  -6  -2    1.67    1.69
  13   6  -2   21.49    2.40
  13  -6  -2   22.00    2.24
 -13   6   2   14.84    2.20
  12   6  -2   38.99    2.89
 -12   6   2   40.47    3.15
  12  -6  -2   39.30    2.74
  11   6  -2    0.03    1.20
  11  -6  -2   -2.24    1.16
 -11   6   2    0.62    1.43
 -10   6   2    0.06    1.29
  10  -6  -2   -0.31    1.19
  10   6  -2   -0.42    1.17
  -9  -6   2    1.83    1.13
  -9   6   2    2.50    1.38
   9   6  -2    1.88    1.33
   9  -6  -2    1.29    1.22
  -8   6   2   19.42    2.06
   8  -6  -2   21.63    1.92
  -8  -6   2   23.54    1.92
   8   6  -2   22.56    2.09
   8  -6  -2   23.16    1.95
   7   6  -2  118.00    3.96
   7  -6  -2  116.18    3.46
   7  -6  -2  125.44    3.57
  -7  -6   2  123.31    3.41
   6   6  -2    5.81    1.24
   6  -6  -2    5.89    0.89
  -6  -6   2    6.26    0.92
   6  -6  -2    5.17    0.97
   5   6  -2    5.56    1.05
  -5  -6   2    5.38    1.06
  -5  -6   2    4.88    0.74
   5  -6  -2    5.17    0.83
   5  -6  -2    5.36    0.78
  -4  -6   2  110.64    2.46
   4   6  -2  110.31    3.37
   4  -6  -2  110.50    2.67
   4  -6  -2  107.84    2.69
  -4  -6   2  109.85    3.25
   3   6  -2  102.10    3.06
  -3  -6   2  102.00    2.95
   3  -6  -2  101.01    2.33
   3  -6  -2  101.93    2.37
   2  -6  -2    5.03    0.44
  -2  -6   2    6.22    0.84
   2  -6  -2    4.82    0.45
   2   6  -2    6.88    0.92
   1  -6  -2    1.38    0.75
  -1  -6   2    1.91    0.64
   0  -6  -2  152.92    3.93
   0  -6   2  159.28    3.56
   1  -6   2  283.54    5.43
  -1  -6  -2  271.37    5.99
  -2  -6  -2   38.27    2.02
  -2  -6  -2   39.07    1.14
  -2  -6  -2   33.85    1.09
   2  -6   2   37.55    1.46
  -3  -6  -2  871.74   15.64
  -3  -6  -2  878.87   15.31
   3  -6   2  860.91   14.66
   4  -6   2  139.28    3.07
  -4  -6  -2  146.29    4.04
   4  -6   2  137.02    3.02
  -4  -6  -2  141.82    3.28
   5  -6   2    1.95    0.70
  -5  -6  -2    1.44    0.72
  -5   6  -2    1.05    0.94
   5   6   2    1.99    1.09
   5  -6   2    2.62    0.64
   6  -6   2   29.56    1.67
  -6   6  -2   31.88    2.14
   6   6   2   29.72    2.24
   6  -6   2   32.67    1.64
  -6  -6  -2   33.90    1.80
   7   6   2  148.91    4.73
   7  -6   2  158.82    4.09
  -7   6  -2  153.85    4.47
  -7  -6  -2  157.37    4.16
   7  -6   2  151.91    4.04
   8   6   2   46.00    2.77
  -8   6  -2   40.05    2.48
   8  -6   2   41.21    2.26
  -8  -6  -2   43.97    2.28
   9  -6   2   83.97    3.24
  -9   6  -2   79.53    3.55
   9   6   2   82.29    3.71
  10   6   2   12.56    1.92
 -10   6  -2   11.47    1.88
  10  -6   2   14.46    1.74
  11   6   2   45.48    3.07
  11  -6   2   47.51    2.88
 -11   6  -2   48.81    3.12
 -12   6  -2   -0.51    1.41
  12   6   2    0.72    1.42
  12  -6   2   -0.07    1.27
  13  -6   2   50.22    3.15
  13  -6   2   53.17    2.57
  13   6   2   51.69    3.54
 -13   6  -2   46.75    3.18
  14   6   2    1.17    1.73
  14  -6   2    3.32    1.74
 -14   6  -2    1.85    1.69
 -15   6  -2   18.53    2.49
  15  -6   2   23.07    2.66
  15   6   2   18.31    2.77
 -16   6  -2    3.28    1.95
  16  -6   2    4.83    2.16
 -17   6  -2    0.70    2.05
  16  -7  -2   -1.48    1.90
 -16  -7   2    0.30    1.68
 -16   7   2   -1.38    1.83
 -15   7   2    0.60    1.97
  15  -7  -2   -2.27    1.66
  15   7  -2    0.40    1.95
 -15  -7   2    1.65    1.65
  14  -7  -2   47.04    3.37
 -14   7   2   40.82    3.43
  14   7  -2   44.89    3.48
  13   7  -2    4.08    1.73
 -13   7   2    1.64    1.68
  13  -7  -2    2.43    1.61
  12  -7  -2   -0.85    1.38
  12   7  -2   -0.94    1.33
 -12   7   2   -0.25    1.48
  11  -7  -2   13.31    1.89
  11   7  -2   13.02    2.06
 -11   7   2   12.98    2.02
  10   7  -2    4.02    1.48
  10  -7  -2    8.23    1.49
 -10   7   2    7.45    1.70
   9   7  -2   -0.70    1.29
   9  -7  -2    0.17    1.20
   8  -7  -2   65.07    2.81
   8   7  -2   64.40    3.19
  -7  -7   2    3.89    1.08
   7   7  -2    4.14    1.47
   7  -7  -2    4.06    1.16
   7  -7  -2    2.80    1.07
   6  -7  -2  527.96   10.21
   6  -7  -2  538.64   10.15
  -6  -7   2  530.05    9.99
   6   7  -2  504.83   10.72
   5  -7  -2   -0.40    0.67
  -5  -7   2   -1.03    0.65
   5   7  -2   -0.48    0.97
   5  -7  -2   -1.67    0.75
   4  -7  -2    2.40    0.63
  -4  -7   2    2.15    0.54
   4  -7  -2    2.17    0.70
   4   7  -2    3.25    1.01
  -4  -7   2    0.96    0.86
  -3  -7   2    0.82    0.72
   3  -7  -2    0.96    0.51
   3   7  -2    1.02    0.78
   3  -7  -2    0.60    0.46
  -2  -7   2    1.55    0.74
   2  -7  -2    0.57    0.71
   2  -7  -2    2.32    0.41
  -1  -7   2   49.64    1.98
   1  -7  -2   49.71    2.15
   0  -7   2    2.65    0.75
   0  -7  -2    2.44    0.79
   1  -7   2    2.94    0.71
  -1  -7  -2    2.94    0.90
  -2  -7  -2    0.11    0.42
  -2  -7  -2    0.33    0.78
   2  -7   2    0.10    0.55
  -2  -7  -2    0.09    0.41
   3  -7   2   15.57    1.12
  -3  -7  -2   14.74    1.05
   4  -7   2   -1.43    0.52
  -4  -7  -2   -0.86    0.63
   4  -7   2    0.06    0.59
   4  -7   2   -0.70    0.51
   5  -7   2   61.58    1.97
   5  -7   2   62.45    2.03
  -5  -7  -2   60.44    2.15
   6  -7   2   11.99    1.14
  -6  -7  -2   10.84    1.24
   6   7   2   12.38    1.66
   6  -7   2   11.99    1.24
  -7  -7  -2  201.94    5.06
   7  -7   2  207.84    4.96
   7  -7   2  198.23    4.99
  -7   7  -2  201.69    5.58
   7   7   2  204.28    5.98
   8   7   2    5.53    1.68
  -8   7  -2    7.72    1.61
   8  -7   2    6.25    1.30
  -9   7  -2   23.49    2.22
   9  -7   2   22.07    2.02
   9   7   2   27.43    2.41
  10  -7   2   27.79    2.20
 -10   7  -2   26.27    2.41
  10   7   2   28.68    2.56
  11   7   2   28.56    2.72
  11  -7   2   27.32    2.40
 -11   7  -2   27.73    2.58
  12  -7   2    3.37    1.66
 -12   7  -2    5.55    1.93
  12   7   2    4.59    1.72
 -13   7  -2   12.01    2.32
  13   7   2   13.91    2.32
  13  -7   2   14.76    2.15
 -14   7  -2    9.94    2.24
  14  -7   2    8.60    2.12
  14   7   2   11.82    2.45
  15  -7   2   -0.93    1.81
 -15   7  -2    1.25    1.92
  16  -7   2    3.40    2.22
 -16   7  -2    8.65    2.47
  15  -8  -2    8.79    2.31
 -15   8   2    1.55    2.23
 -15  -8   2    4.70    1.84
  14  -8  -2   -1.39    1.71
  14   8  -2    1.60    1.87
  13   8  -2   37.58    3.39
  13  -8  -2   35.17    2.98
  12  -8  -2   43.92    3.00
  12   8  -2   45.80    3.34
  11  -8  -2    2.07    1.58
  11   8  -2    2.72    1.51
  10  -8  -2   58.78    3.06
  10   8  -2   54.33    3.29
   9   8  -2   62.40    3.36
   9  -8  -2   61.85    2.93
   8   8  -2    0.77    1.25
   8  -8  -2    1.34    1.22
   7   8  -2   39.94    2.70
   7  -8  -2   36.82    2.18
   6  -8  -2   50.19    2.24
  -6  -8   2   53.25    2.15
   6   8  -2   55.26    2.92
   6  -8  -2   53.38    2.23
   5  -8  -2  127.73    3.31
   5   8  -2  125.61    4.18
   5  -8  -2  129.46    3.39
  -5  -8   2  125.89    3.12
   4  -8  -2   99.58    2.64
   4  -8  -2   99.13    2.71
  -4  -8   2  101.51    2.35
   3  -8  -2    2.76    0.66
   3  -8  -2    1.39    0.91
   3  -8  -2    2.00    0.58
   2  -8  -2  422.25    7.65
   2  -8  -2  409.88    8.51
  -2  -8   2  420.61    8.43
   2  -8  -2  419.27    7.72
   1  -8  -2   -1.79    0.92
  -1  -8   2    1.84    0.88
   0  -8   2  571.92   10.60
   1  -8   2  123.09    3.32
  -2  -8  -2  357.84    6.63
   2  -8   2  353.92    6.97
   3  -8   2   43.91    1.85
  -3  -8  -2   46.94    1.64
  -4  -8  -2   42.86    1.76
   4  -8   2   45.42    1.81
   4  -8   2   36.04    1.48
   4  -8   2   38.84    1.50
  -5  -8  -2    1.17    0.97
   5  -8   2    1.72    0.80
   5  -8   2    2.93    0.79
   5  -8   2    0.42    0.87
   6  -8   2  146.52    3.80
   6  -8   2  147.07    3.85
   7  -8   2   24.85    1.83
   8   8   2   28.05    2.51
   8  -8   2   24.36    1.96
  -9   8  -2   21.76    2.34
   9  -8   2   22.07    2.05
   9   8   2   24.20    2.52
 -10   8  -2   65.69    3.64
  10   8   2   58.53    3.62
  10  -8   2   64.86    3.15
  11  -8   2   -0.45    1.39
  11   8   2    1.46    1.62
 -11   8  -2    1.42    1.68
 -12   8  -2   61.63    3.68
  12  -8   2   72.66    3.72
  12   8   2   70.07    4.23
  13   8   2    1.62    1.75
  13  -8   2   -0.15    1.67
 -13   8  -2    1.44    1.86
  14  -8   2    4.57    1.90
 -14   8  -2    5.27    2.23
  15  -8   2   10.05    2.37
 -15   8  -2    9.64    2.42
  13  -9  -2   -1.81    1.64
  13   9  -2    2.01    1.85
  12   9  -2   16.25    2.38
  12  -9  -2    9.89    1.99
  11   9  -2    1.25    1.67
  11  -9  -2   -0.26    1.46
  10  -9  -2   22.28    2.28
  10   9  -2   23.52    2.61
   9  -9  -2    1.71    1.37
   9   9  -2    3.72    1.54
   8  -9  -2   -0.63    1.22
   8   9  -2    0.22    1.37
   7  -9  -2   70.00    2.83
   7   9  -2   74.73    3.57
   6  -9  -2   -0.74    0.91
   6   9  -2   -0.78    1.10
   5  -9  -2   19.89    1.51
  -5  -9   2   18.69    1.44
   4  -9  -2    2.15    0.74
   4  -9  -2    2.66    0.84
  -4  -9   2    1.44    0.60
   3  -9  -2    0.88    0.65
   3  -9  -2   -0.16    0.55
   2  -9  -2    8.87    0.87
   2  -9  -2    8.85    0.84
  -1  -9   2   30.72    1.82
   0  -9   2   58.19    2.36
   1  -9   2   14.20    1.32
  -2  -9  -2   61.11    1.80
  -3  -9  -2    2.63    0.80
   4  -9   2    7.14    0.82
   4  -9   2    7.16    0.85
  -4  -9  -2    5.77    1.01
   5  -9   2   12.20    1.16
   5  -9   2   11.09    1.20
   6  -9   2   35.42    1.90
   7  -9   2   21.27    1.82
   8  -9   2   46.43    2.50
   9  -9   2    4.91    1.37
  10  -9   2    0.05    1.33
  10   9   2   -3.18    1.35
  11  -9   2    6.38    1.69
  11   9   2    6.24    2.08
  12   9   2    0.62    1.71
  12  -9   2    0.08    1.47
 -13   9  -2    2.16    2.03
  13  -9   2    1.66    1.79
  12 -10  -2    0.94    1.68
  11 -10  -2   -1.00    1.60
  11  10  -2   -2.02    1.45
  10  10  -2   -1.48    1.57
  10 -10  -2   -0.65    1.49
   9 -10  -2    0.39    1.39
   9  10  -2   -0.51    1.38
   8 -10  -2   25.99    2.22
   8  10  -2   30.19    2.80
   7 -10  -2    0.07    1.17
   6 -10  -2    0.72    1.07
   5 -10  -2   11.33    1.33
   4 -10  -2   -0.65    0.82
   3 -10  -2  122.42    3.09
   2 -10  -2    3.54    0.78
   2 -10  -2    2.97    0.81
   1 -10  -2   54.07    1.66
  -1 -10  -2    0.38    0.60
  -1 -10  -2    0.27    0.58
  -2 -10  -2   -0.17    0.61
   4 -10   2   46.55    1.72
   5 -10   2   58.03    2.18
   6 -10   2    7.10    1.20
   7 -10   2   22.37    1.91
   8 -10   2    0.85    1.14
   9 -10   2   13.87    1.86
  10 -10   2   25.34    2.44
  11 -10   2    0.00    1.48
  12 -10   2   -0.42    1.68
  10 -11  -2    1.25    1.57
   9 -11  -2   -0.50    1.35
   8 -11  -2    4.84    1.48
   7 -11  -2    0.61    1.28
   6 -11  -2   12.85    1.58
   5 -11  -2   11.02    1.39
   4 -11  -2    0.85    0.95
   3 -11  -2    3.69    0.99
   2 -11  -2   12.53    1.26
   1 -11  -2    0.70    0.71
   0 -11  -2    5.47    0.82
   4 -11   2    2.64    0.85
   5 -11   2    5.25    1.05
   6 -11   2   14.29    1.47
   7 -11   2    6.57    1.39
   8 -11   2   -0.03    1.31
   9 -11   2   15.25    1.98
   7 -12  -2   50.88    2.91
   6 -12  -2   -0.99    1.27
   5 -12  -2   19.27    1.88
   4 -12  -2    6.99    1.25
   3 -12  -2    9.34    1.22
   2 -12  -2    0.09    0.88
   1 -12  -2   25.84    1.56
   0 -12  -2    1.95    0.89
   3 -12   2   17.48    1.20
   4 -12   2   -0.16    0.84
   5 -12   2   13.35    1.42
   6 -12   2   -0.71    1.13
   7 -12   2   20.99    2.07
 -19   0   3    0.34    1.96
 -18   0   3   -1.43    1.70
  18   0  -3    4.09    1.95
 -17   0   3    0.05    1.47
  17   0  -3   -1.65    1.52
 -17   0   3    0.02    1.62
  16   0  -3   -0.95    1.63
 -16   0   3   -0.93    1.41
 -16   0   3   -0.78    1.36
  16   0  -3   -0.59    1.49
  15   0  -3   -0.89    1.32
 -15   0   3   -1.28    1.43
 -15   0   3    0.42    1.47
  15   0  -3   -2.37    1.49
  14   0  -3   -0.25    1.30
 -14   0   3   -0.13    1.25
 -14   0   3    0.28    1.41
  14   0  -3   -1.23    1.47
 -13   0   3   -2.92    1.05
 -13   0   3   -0.02    1.23
  13   0  -3   -0.79    1.39
  12   0  -3   -3.86    1.10
 -12   0   3    1.19    1.12
 -11   0   3    0.21    1.00
 -11   0   3   -0.67    1.03
  11   0  -3   -1.14    1.02
 -10   0   3   -2.10    0.90
 -10   0   3   -0.46    0.84
  10   0  -3   -0.95    0.88
  -9   0   3   -2.28    0.74
  -9   0   3   -1.40    0.75
   9   0  -3   -0.03    0.74
   8   0  -3   -2.22    0.74
  -8   0   3    0.25    0.72
  -7   0   3   -1.07    0.59
   7   0  -3   -0.64    0.69
  -7   0   3    0.15    0.64
  -7   0   3   -1.27    0.61
   6   0  -3   -1.68    0.61
  -6   0   3   -0.08    0.45
  -5   0   3   -0.59    0.43
   5   0  -3    0.19    0.37
   5   0  -3   -0.22    0.41
  -5   0   3   -0.39    0.33
  -5   0   3   -1.06    0.40
   4   0  -3   -1.14    0.34
  -4   0   3   -2.12    0.39
  -4   0   3   -1.35    0.44
   4   0  -3   -2.07    0.43
  -4   0   3   -0.73    0.38
   4   0  -3   -1.67    0.37
  -3   0   3   -0.18    0.31
  -3   0   3   -0.01    0.25
   3   0  -3    0.12    0.27
   3   0  -3   -0.19    0.27
   3   0  -3    0.49    0.40
  -3   0   3   -0.24    0.29
   2   0  -3    1.35    0.30
  -2   0   3    0.18    0.32
   2   0  -3   -0.50    0.25
  -2   0   3    0.00    0.31
  -2   0   3   -0.29    0.24
   2   0  -3   -0.22    0.34
  -1   0   3   -0.52    0.23
   1   0  -3   -0.15    0.20
  -1   0   3   -0.26    0.23
   0   0   3   -2.38    0.25
   0   0  -3   -2.61    0.20
  -1   0  -3    0.76    0.28
   1   0   3   -0.79    0.24
  -2   0  -3    0.12    0.27
   2   0   3   -0.27    0.30
   2   0   3   -0.19    0.24
  -2   0  -3   -0.39    0.24
   3   0   3   -0.66    0.31
  -3   0  -3   -0.11    0.30
   3   0   3   -0.41    0.37
  -3   0  -3   -0.53    0.31
  -4   0  -3   -0.30    0.33
   4   0   3    0.10    0.44
   4   0   3   -0.05    0.39
  -4   0  -3    1.10    0.45
  -5   0  -3   -0.67    0.38
   5   0   3   -1.46    0.40
   5   0   3   -0.06    0.49
  -5   0  -3   -0.58    0.42
   6   0   3    0.00    0.53
  -6   0  -3    0.59    0.60
   6   0   3   -0.12    0.63
   7   0   3    0.10    0.73
  -7   0  -3   -0.47    0.58
   7   0   3   -0.77    0.59
   8   0   3   -1.81    0.79
   8   0   3   -0.85    0.85
   9   0   3   -1.29    0.79
   9   0   3   -0.61    0.83
  10   0   3   -0.63    0.94
  10   0   3   -1.31    1.07
  11   0   3   -1.30    1.26
  11   0   3    0.92    1.15
  12   0   3   -1.12    1.11
  12   0   3   -2.77    1.19
 -12   0  -3   -2.58    1.32
 -13   0  -3   -1.70    1.14
  13   0   3   -1.30    1.22
  13   0   3   -0.40    1.36
 -13   0  -3   -1.09    1.26
  14   0   3   -3.75    1.26
  14   0   3   -2.32    1.19
 -14   0  -3   -1.13    1.19
 -14   0  -3   -3.60    1.18
 -15   0  -3   -1.29    1.37
  15   0   3   -2.20    1.28
  15   0   3    0.04    1.47
 -15   0  -3    0.34    1.31
  16   0   3   -0.45    1.43
  16   0   3   -0.75    1.42
 -16   0  -3    0.37    1.43
 -16   0  -3    0.78    1.58
 -17   0  -3    2.27    1.64
  17   0   3   -1.48    1.49
  18   0   3    1.74    1.69
 -18   0  -3    0.94    1.67
 -19   0  -3   -1.27    1.85
  19   0   3    0.66    1.92
  19  -1  -3    1.38    1.74
 -19   1   3   -1.67    1.67
 -19  -1   3    0.58    1.75
 -18  -1   3   29.90    2.87
  18  -1  -3   28.77    2.92
  18   1  -3   26.51    2.79
 -18  -1   3   27.10    2.90
 -18   1   3   24.97    2.90
 -17   1   3    0.78    1.80
  17  -1  -3   -1.37    1.49
  17   1  -3    0.52    1.68
 -17  -1   3    1.48    1.58
 -17  -1   3    1.66    1.58
  17  -1  -3    0.20    1.87
  16  -1  -3   59.83    3.55
 -16   1   3   62.09    3.57
  16  -1  -3   68.25    3.96
 -16  -1   3   58.96    3.34
 -16   1   3   68.81    3.69
 -16  -1   3   66.42    3.60
  16   1  -3   58.16    3.51
  15  -1  -3    3.16    1.62
  15  -1  -3    2.44    1.56
  15   1  -3    1.56    1.53
 -15  -1   3    0.87    1.57
 -15   1   3    2.96    1.55
 -15  -1   3    1.45    1.42
  15   1  -3    0.87    1.53
 -15   1   3    2.32    1.54
 -14  -1   3   22.54    2.18
  14   1  -3   26.17    2.52
 -14   1   3   24.38    2.34
 -14  -1   3   21.89    2.17
  14  -1  -3   26.30    2.63
  14   1  -3   24.88    2.39
 -14   1   3   24.99    2.44
 -13  -1   3   12.69    1.79
 -13   1   3   15.68    1.92
  13   1  -3   14.80    1.82
 -13   1   3   11.14    1.69
  13  -1  -3   10.54    1.68
  13   1  -3   11.78    1.72
 -13  -1   3   13.50    1.73
  12   1  -3    0.43    1.10
 -12  -1   3   -0.55    0.95
 -12   1   3   -0.48    1.09
 -12  -1   3    0.55    1.16
 -12   1   3    1.16    1.20
  12   1  -3    0.14    1.14
  12  -1  -3   -0.56    1.09
 -11  -1   3   23.33    1.99
 -11  -1   3   20.07    1.73
  11   1  -3   23.62    1.94
 -11   1   3   22.80    1.86
  11  -1  -3   19.67    2.00
 -11   1   3   23.24    1.81
 -10   1   3   21.86    1.67
 -10   1   3   20.50    1.70
  10  -1  -3   22.00    1.80
 -10  -1   3   19.06    1.78
 -10  -1   3   21.59    1.78
  10   1  -3   19.09    1.76
  -9  -1   3    2.39    1.13
  -9  -1   3    4.19    1.04
  -9   1   3    3.83    1.09
   9   1  -3    4.63    1.00
  -9   1   3    4.03    1.05
   9  -1  -3    5.05    1.10
  -8   1   3   56.27    2.27
  -8  -1   3   62.18    2.44
  -8   1   3   51.55    2.17
  -8  -1   3   52.47    2.19
  -8  -1   3   58.25    2.14
   8   1  -3   52.82    2.12
   8  -1  -3   53.89    2.31
   7  -1  -3   14.46    1.28
   7   1  -3   16.52    1.35
   7  -1  -3   18.99    1.43
  -7   1   3   17.11    1.28
  -7   1   3   16.20    1.37
  -7  -1   3   17.31    1.34
  -7  -1   3   14.28    1.38
  -7  -1   3   16.85    1.22
  -6   1   3    4.55    0.75
  -6  -1   3    5.13    0.77
   6  -1  -3    5.53    0.75
  -6  -1   3    5.06    0.76
  -6   1   3    5.59    0.77
   6   1  -3    3.70    0.70
   6  -1  -3    4.84    0.80
  -6   1   3    5.19    0.71
  -6  -1   3    5.69    0.64
  -5   1   3   39.56    1.48
  -5  -1   3   39.32    1.56
  -5  -1   3   42.58    1.36
   5  -1  -3   38.05    1.50
   5  -1  -3   40.27    1.55
  -5   1   3   42.09    1.52
  -5   1   3   38.85    1.54
  -5  -1   3   42.89    1.58
   5   1  -3   40.77    1.51
  -4   1   3    0.48    0.40
   4   1  -3    0.09    0.41
  -4   1   3    1.66    0.47
  -4   1   3    0.42    0.40
  -4  -1   3    0.33    0.43
  -4  -1   3    0.45    0.38
   4  -1  -3    0.32    0.42
   4  -1  -3    0.30    0.47
  -4  -1   3    0.73    0.34
   3   1  -3  351.38    6.43
  -3   1   3  347.59    6.48
  -3   1   3  349.76    6.52
  -3   1   3  345.18    6.28
  -3  -1   3  341.47    6.05
  -3  -1   3  339.56    6.44
   3   1  -3  346.55    6.44
  -3  -1   3  346.89    6.50
   3  -1  -3  346.19    6.53
   3  -1  -3  355.32    6.52
  -2  -1   3  180.11    3.37
  -2   1   3  182.73    3.59
   2  -1  -3  178.24    3.59
   2  -1  -3  179.11    3.63
  -2  -1   3  177.34    3.53
  -2  -1   3  182.64    3.59
  -2   1   3  179.62    3.60
   2   1  -3  182.96    3.52
   2   1  -3  182.98    3.31
   2  -1  -3  180.12    3.51
   1   1  -3  280.97    5.23
  -1   1   3  277.03    5.28
  -1   1   3  283.57    5.25
   1  -1  -3  291.22    5.33
  -1  -1   3  277.99    5.28
   1  -1  -3  285.71    5.28
   0  -1   3 1656.75   29.40
   0   1  -3 1664.04   29.11
   0  -1  -3 1605.28   28.16
   0   1   3 1613.25   28.87
   0   1   3 1637.26   28.82
   1  -1   3  269.68    5.06
  -1  -1  -3  270.95    5.07
   1   1   3  268.90    5.08
  -1   1  -3  268.59    4.99
  -2   1  -3   14.94    0.55
   2  -1   3   13.06    0.52
  -2   1  -3   14.46    0.72
   2   1   3   13.51    0.73
  -2  -1  -3   13.76    0.79
  -2  -1  -3   15.28    0.79
   2   1   3   12.40    0.76
   2  -1   3   13.64    0.72
   3  -1   3    1.36    0.35
  -3   1  -3    1.62    0.40
  -3  -1  -3    1.36    0.45
   3   1   3    1.35    0.53
   3  -1   3    1.45    0.46
  -3   1  -3    2.22    0.34
  -3  -1  -3    1.27    0.45
   3   1   3    1.59    0.42
   4  -1   3  319.52    5.78
   4  -1   3  319.33    6.24
  -4  -1  -3  316.10    6.22
   4   1   3  311.59    6.22
  -4  -1  -3  326.69    6.05
  -4   1  -3  317.46    6.12
   4   1   3  318.77    6.09
  -5   1  -3  152.25    3.49
   5  -1   3  152.60    3.57
   5   1   3  151.54    3.58
   5  -1   3  154.76    3.27
  -5  -1  -3  156.34    3.60
   5   1   3  147.54    3.52
  -5  -1  -3  152.85    3.50
  -6  -1  -3  147.09    3.70
   6  -1   3  147.87    3.37
   6   1   3  150.12    3.67
  -6  -1  -3  154.46    3.63
  -6   1  -3  152.02    3.64
   6   1   3  144.32    3.65
   6  -1   3  146.63    3.68
  -7  -1  -3   10.74    1.12
   7   1   3    9.65    1.17
  -7  -1  -3    9.77    1.14
   7   1   3   10.11    1.09
   7  -1   3    8.83    1.18
   7  -1   3   11.94    1.09
   8  -1   3  125.13    3.72
   8   1   3  126.77    3.64
   8  -1   3  127.73    3.37
  -8  -1  -3  130.50    3.67
   8   1   3  131.51    3.70
   9  -1   3   13.74    1.40
   9  -1   3   15.19    1.40
   9   1   3   14.26    1.47
   9   1   3   14.29    1.42
  -9   1  -3   14.38    1.37
  10  -1   3   12.54    1.29
  10   1   3   10.94    1.42
  10   1   3   10.26    1.45
  10  -1   3   12.20    1.44
 -10   1  -3   12.22    1.38
  11   1   3   62.54    2.95
  11  -1   3   64.25    3.02
  11   1   3   57.91    2.72
 -11   1  -3   60.79    2.76
 -11   1  -3   60.15    2.75
  11  -1   3   64.26    2.71
  12  -1   3   54.23    3.15
  12   1   3   57.47    3.07
 -12   1  -3   55.16    2.92
  12  -1   3   57.55    2.84
  12   1   3   57.39    2.95
 -12   1  -3   61.02    3.03
  13  -1   3   82.52    3.68
 -13   1  -3   83.48    3.62
  13   1   3   89.59    3.85
  13   1   3   85.37    3.76
 -13   1  -3   81.55    3.55
  13  -1   3   85.39    3.50
 -14  -1  -3   -1.10    1.36
  14   1   3   -0.85    1.33
  14  -1   3   -1.11    1.17
 -14   1  -3    0.00    1.21
  14  -1   3    0.32    1.45
  14   1   3   -0.52    1.20
 -14   1  -3   -0.41    1.33
  15   1   3    3.65    1.69
  15   1   3    4.67    1.74
 -15   1  -3    6.30    1.63
  15  -1   3    7.39    1.66
 -15  -1  -3    2.06    1.70
 -15  -1  -3    3.10    1.53
 -15   1  -3    4.17    1.58
  15  -1   3    3.76    1.86
 -16  -1  -3    8.16    1.79
 -16   1  -3    6.67    1.79
 -16  -1  -3    8.29    1.97
  16   1   3    5.61    1.93
  16  -1   3    8.81    1.91
  16  -1   3    9.24    2.09
  17  -1   3    9.92    2.01
  17  -1   3    8.04    2.19
 -17  -1  -3    7.95    2.01
 -17  -1  -3    8.97    2.09
  17   1   3    8.25    2.08
 -17   1  -3    7.59    1.91
  18   1   3   15.25    2.41
  18  -1   3   14.17    2.35
 -18   1  -3   14.77    2.46
 -18  -1  -3   12.14    2.38
 -19   1  -3    2.99    1.87
 -19  -1  -3    1.33    1.94
  19  -2  -3    5.68    2.05
 -19  -2   3    7.94    1.99
 -19   2   3    4.92    2.06
 -19  -2   3    8.83    2.34
  18  -2  -3   18.76    2.78
 -18   2   3   13.79    2.44
  18   2  -3   16.84    2.54
  18  -2  -3   11.50    2.14
 -18  -2   3   15.81    2.33
 -18  -2   3   16.97    2.39
  17  -2  -3   20.63    2.42
  17   2  -3   21.93    2.72
 -17   2   3   19.89    2.68
 -17  -2   3   22.47    2.61
  17  -2  -3   22.05    2.74
 -17  -2   3   22.71    2.48
  16   2  -3   -0.37    1.65
 -16   2   3    2.09    1.62
  16  -2  -3   -1.63    1.61
  16  -2  -3    0.44    1.38
 -16  -2   3    2.74    1.56
 -16  -2   3   -0.40    1.38
  15  -2  -3  202.99    6.39
 -15  -2   3  197.85    5.89
 -15  -2   3  208.26    6.36
 -15   2   3  207.04    6.11
  15   2  -3  199.26    6.44
 -15   2   3  198.22    6.32
 -14  -2   3   68.04    3.37
 -14   2   3   72.09    3.54
  14  -2  -3   73.36    3.73
  14   2  -3   73.95    3.43
 -14   2   3   74.35    3.51
 -14  -2   3   70.29    3.62
  14   2  -3   68.31    3.52
  13   2  -3    2.60    1.31
 -13  -2   3   -0.06    1.27
  13   2  -3   -0.76    1.21
  13  -2  -3    0.28    1.38
 -13   2   3    3.84    1.52
 -13  -2   3    1.97    1.29
 -13   2   3    2.05    1.39
 -12   2   3  228.90    5.92
 -12  -2   3  213.86    5.53
  12  -2  -3  228.38    6.16
 -12   2   3  220.63    5.99
  12   2  -3  228.77    5.80
  12   2  -3  220.19    6.10
 -12  -2   3  222.93    5.99
  11   2  -3  165.73    4.87
 -11   2   3  170.50    4.71
  11   2  -3  171.70    4.61
 -11  -2   3  167.28    4.49
  11  -2  -3  164.67    4.87
 -11  -2   3  165.56    4.82
 -11   2   3  162.32    4.77
 -10  -2   3  135.96    3.73
  10   2  -3  126.32    3.98
  10  -2  -3  134.13    4.08
 -10  -2   3  132.39    4.03
 -10   2   3  131.96    4.04
 -10   2   3  133.38    3.90
  10   2  -3  133.30    3.82
  -9  -2   3   73.69    2.59
   9   2  -3   76.67    2.67
  -9   2   3   78.83    2.76
  -9  -2   3   73.74    2.76
  -9  -2   3   73.77    2.88
   9  -2  -3   78.12    2.92
   9  -2  -3   77.15    2.81
  -9   2   3   78.12    2.93
   9   2  -3   78.11    2.89
  -8   2   3   19.79    1.54
  -8  -2   3   15.14    1.37
  -8   2   3   16.56    1.47
   8   2  -3   20.07    1.46
  -8  -2   3   17.92    1.62
   8  -2  -3   20.64    1.50
   8   2  -3   18.81    1.56
   8  -2  -3   16.63    1.57
   7   2  -3   69.91    2.29
  -7   2   3   69.08    2.43
   7  -2  -3   71.16    2.47
   7  -2  -3   70.63    2.38
  -7  -2   3   70.20    2.43
  -7   2   3   71.54    2.33
  -7  -2   3   72.84    2.43
   6  -2  -3   13.39    1.06
   6  -2  -3   14.10    1.19
   6   2  -3   11.80    0.98
  -6  -2   3   11.47    0.99
  -6  -2   3   12.80    1.10
  -6   2   3   13.18    1.05
  -6   2   3   14.02    1.24
  -5  -2   3  132.70    3.16
   5   2  -3  133.49    3.00
   5  -2  -3  132.03    3.23
  -5   2   3  135.56    3.13
  -5  -2   3  135.40    3.18
  -5   2   3  138.00    3.17
   5  -2  -3  132.99    3.21
  -5   2   3  134.69    3.29
  -4  -2   3    1.29    0.44
  -4   2   3    0.88    0.39
  -4   2   3    0.13    0.44
   4  -2  -3    1.66    0.46
   4  -2  -3    1.39    0.50
   4   2  -3    0.25    0.18
  -4  -2   3    0.31    0.41
  -4   2   3    0.41    0.37
   3  -2  -3 1416.22   25.33
  -3  -2   3 1479.44   25.45
  -3   2   3 1489.44   25.23
   3  -2  -3 1460.34   25.24
   3  -2  -3 1514.86   24.06
  -3   2   3 1467.62   25.34
  -3  -2   3 1449.09   25.22
   2  -2  -3 6485.09  104.58
   2  -2  -3 6320.94  111.05
  -2   2   3 6529.15  111.19
  -2  -2   3 6429.40  113.26
   2  -2  -3 6316.20  111.82
  -1  -2   3  277.72    5.28
  -1   2   3  279.18    5.11
   1  -2  -3  270.21    5.14
   1  -2  -3  270.74    5.18
   0  -2   3 1211.30   23.46
   0  -2  -3 1214.71   21.33
   0   2   3 1227.22   21.67
   0  -2  -3 1200.81   21.15
   0   2  -3 1239.26   21.85
   0   2  -3 1219.41   21.46
   1   2   3   23.97    0.83
  -1  -2  -3   23.56    0.86
  -1   2  -3   24.09    0.78
   1  -2   3   23.62    0.74
  -2   2  -3   75.27    1.62
  -2   2  -3   73.99    1.76
  -2   2  -3   74.65    1.59
  -2  -2  -3   74.55    2.03
   2  -2   3   74.21    1.74
  -2  -2  -3   73.86    1.86
   3   2   3  185.56    4.04
   3  -2   3  187.14    3.83
   3  -2   3  190.65    3.57
  -3  -2  -3  186.43    3.89
   3   2   3  187.49    3.82
  -3   2  -3  190.61    3.76
  -3   2  -3  184.44    3.63
  -3  -2  -3  183.75    3.97
   4   2   3  309.69    6.00
  -4   2  -3  314.89    5.85
   4  -2   3  308.59    6.04
  -4  -2  -3  308.17    6.08
  -4   2  -3  286.35    5.81
   4   2   3  314.38    6.16
   4  -2   3  316.60    5.56
  -4  -2  -3  309.19    6.06
  -4   2  -3  310.58    5.85
   5  -2   3  104.71    2.78
   5   2   3  106.35    2.70
  -5  -2  -3  108.75    2.83
   5  -2   3  105.79    2.36
  -5  -2  -3  100.66    2.82
  -5   2  -3  102.25    2.58
  -5   2  -3  105.18    2.76
   5   2   3  101.71    2.89
  -5   2  -3  104.75    2.61
   6   2   3  179.92    4.20
  -6   2  -3  182.29    4.18
  -6  -2  -3  185.10    4.33
   6  -2   3  182.97    4.31
  -6  -2  -3  184.44    4.31
   6   2   3  185.01    4.44
   6  -2   3  184.78    3.81
  -6   2  -3  184.03    4.10
  -7  -2  -3  606.62   11.34
   7  -2   3  611.90   11.75
   7   2   3  626.67   11.67
   7   2   3  611.08   11.55
  -7   2  -3  629.04   11.53
  -7  -2  -3  616.50   11.74
   7  -2   3  619.29   10.88
  -7   2  -3  601.23   11.24
   8  -2   3  254.97    5.90
   8   2   3  249.79    5.92
   8  -2   3  257.16    5.36
  -8   2  -3  256.74    5.76
  -8  -2  -3  258.64    5.81
  -8  -2  -3  258.58    5.94
   8   2   3  257.40    5.75
  -8   2  -3  253.06    5.65
   9   2   3   77.36    2.77
   9   2   3   73.26    2.90
  -9   2  -3   71.24    2.77
   9  -2   3   78.22    2.57
   9  -2   3   77.73    2.95
  -9   2  -3   74.31    2.70
  10  -2   3  243.37    6.15
 -10   2  -3  251.72    5.89
  10   2   3  249.64    6.23
  10  -2   3  246.93    5.64
  10   2   3  253.99    6.00
 -10   2  -3  248.14    6.01
 -11   2  -3   51.27    2.53
  11  -2   3   49.82    2.65
 -11   2  -3   49.85    2.72
  11  -2   3   50.85    2.42
  11   2   3   48.57    2.56
  11   2   3   48.01    2.68
  12   2   3   29.40    2.33
  12  -2   3   29.62    2.53
 -12   2  -3   34.09    2.27
 -12   2  -3   29.60    2.32
  12   2   3   30.94    2.42
  12  -2   3   31.01    2.11
  13   2   3   -0.16    1.22
 -13   2  -3    1.29    1.27
 -13   2  -3    1.47    1.17
  13  -2   3    1.36    1.43
  13   2   3    0.57    1.22
  13  -2   3    0.14    1.17
  14  -2   3    1.97    1.41
 -14   2  -3    2.86    1.40
 -14   2  -3    0.82    1.19
  14  -2   3   -1.43    1.22
  14   2   3    0.37    1.31
  14   2   3    0.73    1.36
  15   2   3   17.69    2.23
 -15  -2  -3   14.55    2.10
  15  -2   3   14.95    1.93
 -15   2  -3   15.04    2.12
  15  -2   3   14.54    2.23
  16   2   3   11.86    2.22
  16  -2   3   10.66    2.26
 -16  -2  -3    9.13    2.06
 -16   2  -3    9.52    1.94
  16  -2   3   12.10    1.91
  17  -2   3    0.35    1.47
  17  -2   3    1.63    1.91
 -17  -2  -3   -1.60    1.35
  17   2   3    1.68    1.83
 -17  -2  -3    0.62    1.53
 -17   2  -3   -1.50    1.45
  18   2   3   -1.37    1.79
  18  -2   3   -0.13    1.52
  18  -2   3   -3.63    1.81
 -18  -2  -3    3.63    1.93
 -18  -2  -3   -1.81    1.61
 -18   2  -3   -1.95    1.67
  18  -3  -3    1.09    1.68
 -18   3   3    0.12    1.72
 -18  -3   3   -1.48    1.57
  18  -3  -3    0.91    2.14
 -18  -3   3   -0.28    1.82
 -17  -3   3    9.02    1.85
  17  -3  -3   12.19    2.13
 -17  -3   3    9.19    2.17
  17  -3  -3    8.33    2.14
 -17   3   3   11.07    2.35
  17   3  -3   12.68    2.27
 -16  -3   3   -0.49    1.47
 -16   3   3    2.45    1.87
  16  -3  -3    4.10    1.91
 -16  -3   3    0.91    1.48
  16   3  -3    3.07    1.89
  15   3  -3   26.09    2.63
  15  -3  -3   29.62    2.93
 -15  -3   3   28.63    2.57
 -15   3   3   36.95    3.04
 -15  -3   3   33.26    2.85
 -14  -3   3    1.24    1.43
  14   3  -3    2.38    1.63
 -14   3   3    0.53    1.39
 -14  -3   3    1.74    1.56
  14  -3  -3    2.33    1.54
  13  -3  -3    2.23    1.45
  13   3  -3    1.69    1.39
 -13  -3   3    0.52    1.28
 -13  -3   3    1.63    1.34
  13   3  -3    1.83    1.26
 -13   3   3    2.28    1.31
 -13   3   3    1.93    1.48
 -12  -3   3   19.88    1.78
  12   3  -3   16.56    1.61
  12   3  -3   16.75    1.97
 -12   3   3   18.04    2.00
  12  -3  -3   20.50    2.08
 -12  -3   3   14.45    1.91
 -12   3   3   15.81    1.67
 -11   3   3   89.86    3.20
 -11   3   3   79.46    3.48
 -11  -3   3   84.91    3.50
  11   3  -3   91.55    3.18
  11  -3  -3   94.77    3.53
  11   3  -3   87.88    3.56
  10   3  -3   -1.78    0.88
  10  -3  -3   -0.35    1.05
  10  -3  -3   -2.57    0.89
 -10  -3   3   -0.44    1.01
  10   3  -3   -0.38    0.75
 -10  -3   3   -0.31    0.95
 -10   3   3   -1.71    0.92
 -10   3   3    0.88    0.86
   9   3  -3   62.24    2.25
  -9   3   3   62.81    2.70
   9  -3  -3   63.04    2.66
  -9   3   3   66.36    2.45
  -9  -3   3   62.70    2.66
   9   3  -3   60.50    2.64
   9  -3  -3   65.55    2.69
  -9  -3   3   60.66    2.57
   8   3  -3    4.11    0.76
   8   3  -3    3.28    0.93
  -8   3   3    4.32    0.81
   8  -3  -3    3.92    0.80
  -8  -3   3    2.91    0.88
  -8   3   3    3.34    0.91
   8  -3  -3    4.12    0.90
   7  -3  -3    4.65    0.75
   7  -3  -3    3.12    0.83
   7   3  -3    3.41    0.86
  -7   3   3    4.23    0.90
  -7   3   3    5.35    0.75
  -7  -3   3    3.23    0.80
   6  -3  -3  117.13    3.10
   6   3  -3  116.39    2.69
  -6   3   3  110.94    3.23
  -6  -3   3  116.08    3.02
  -6   3   3  115.42    2.84
   6  -3  -3  116.86    3.09
   6   3  -3  111.61    3.17
   5  -3  -3  223.17    4.79
  -5   3   3  215.68    4.92
   5  -3  -3  223.02    4.77
  -5   3   3  231.48    4.56
   5   3  -3  229.62    4.91
  -5  -3   3  228.90    4.70
   4  -3  -3   19.87    1.10
  -4   3   3   20.91    0.87
  -4   3   3   19.54    0.87
   4   3  -3   17.91    1.16
  -4   3   3   19.26    1.32
   4  -3  -3   20.80    1.09
  -4  -3   3   19.70    0.99
   3  -3  -3  188.08    3.84
   3   3  -3  185.48    3.94
  -3  -3   3  184.45    3.65
  -3   3   3  181.46    3.57
   3  -3  -3  184.39    3.85
  -3   3   3  191.94    3.62
   2  -3  -3   54.26    1.45
   2  -3  -3   55.53    1.50
   2   3  -3   54.35    1.60
   1   3  -3   33.39    1.10
   1  -3  -3   33.51    1.02
   1  -3  -3   33.48    1.05
  -1  -3   3   34.28    0.92
   0  -3  -3   73.81    1.74
   0  -3  -3   75.87    1.74
   0   3  -3   75.81    1.67
   0  -3   3   76.22    1.64
  -1  -3  -3  507.10    9.21
   1  -3   3  520.66    8.72
   1  -3   3  518.32    9.57
  -1   3  -3  506.96    8.81
  -1  -3  -3  517.86    9.23
  -2  -3  -3  428.40    7.93
   2   3   3  431.10    8.07
   2  -3   3  417.87    7.82
   2   3   3  424.11    7.99
   2  -3   3  442.16    7.49
  -2  -3  -3  422.32    7.80
  -2   3  -3  423.09    7.53
   3   3   3  281.99    5.69
  -3   3  -3  267.15    5.21
   3  -3   3  271.07    5.21
   3   3   3  274.77    5.12
  -3  -3  -3  274.34    5.35
  -3  -3  -3  264.86    5.52
   4   3   3   98.83    2.85
  -4   3  -3   99.88    2.04
   4   3   3   85.74    2.22
   4  -3   3  100.81    2.46
  -4   3  -3   99.39    2.59
  -4  -3  -3  100.76    2.83
  -4  -3  -3   97.20    2.52
  -4   3  -3   98.84    2.06
  -5  -3  -3  913.40   16.61
  -5   3  -3  929.91   15.98
  -5   3  -3  933.14   16.21
  -5  -3  -3  938.67   16.27
  -5   3  -3  948.41   16.31
   5   3   3  928.60   16.41
   5  -3   3  929.90   16.62
  -6  -3  -3   14.91    1.24
   6   3   3   13.61    1.32
   6   3   3   13.36    1.03
  -6  -3  -3   14.48    1.30
   6  -3   3   14.14    1.21
  -6   3  -3   13.66    1.22
  -6   3  -3   10.72    0.85
   7   3   3    6.29    0.91
  -7   3  -3    5.82    1.05
  -7  -3  -3    9.40    1.14
   7   3   3    7.84    1.14
   7  -3   3    8.43    0.81
  -7  -3  -3    7.91    1.03
   7  -3   3    7.69    1.06
   8   3   3   64.31    2.29
   8   3   3   63.45    2.69
   8  -3   3   65.10    2.08
  -8   3  -3   60.11    2.49
  -8  -3  -3   62.52    2.45
   8  -3   3   61.05    2.52
  -8   3  -3   64.04    2.19
  -9   3  -3   11.26    1.08
  -9   3  -3   10.62    1.45
   9  -3   3   13.20    1.47
   9  -3   3   13.24    1.22
   9   3   3   10.82    1.19
   9   3   3   11.86    1.53
  -9  -3  -3   13.46    1.38
  10  -3   3   72.39    2.57
  10   3   3   73.16    3.18
 -10   3  -3   67.94    2.96
  10  -3   3   76.57    3.13
 -10   3  -3   75.44    2.71
  10   3   3   75.67    2.80
  11  -3   3   45.62    2.20
 -11   3  -3   38.33    2.13
  11  -3   3   38.05    2.55
  11   3   3   42.49    2.42
  11   3   3   41.86    2.61
 -11   3  -3   43.58    2.53
 -12   3  -3   58.42    2.63
 -12   3  -3   58.20    2.98
  12   3   3   57.35    3.14
  12   3   3   60.67    2.79
  12  -3   3   58.03    2.58
  12  -3   3   57.77    3.11
  13   3   3   -0.92    1.29
  13   3   3   -0.66    1.24
 -13   3  -3    1.61    1.43
  13  -3   3    0.15    1.44
  13  -3   3   -0.19    1.16
 -14   3  -3   75.12    3.63
  14  -3   3   75.33    3.87
  14  -3   3   67.12    3.09
  14   3   3   71.96    3.78
  15  -3   3   13.81    2.11
  15   3   3   16.94    2.29
 -15   3  -3   13.66    2.02
  15  -3   3   15.90    1.99
  16  -3   3    1.41    1.85
  16   3   3    1.59    1.70
  16  -3   3    2.00    1.40
 -16   3  -3    1.56    1.77
 -17   3  -3   11.35    2.21
  17   3   3   13.59    2.55
  17  -3   3   17.28    2.12
  17  -3   3   20.73    2.79
 -17  -3  -3   15.46    2.45
 -18  -3  -3    0.94    1.89
 -18  -3  -3    3.12    1.99
  18  -3   3    1.75    2.05
 -18   3  -3    2.38    1.85
 -18  -4   3    6.08    2.11
  18  -4  -3    5.06    1.91
  18  -4  -3    5.62    2.27
 -18  -4   3    4.93    1.89
 -18   4   3    5.86    2.23
 -17  -4   3   10.84    2.22
  17   4  -3    6.03    2.10
  17  -4  -3    8.44    2.35
 -17   4   3   10.91    2.34
 -17  -4   3    5.72    1.92
 -16  -4   3    2.22    1.56
  16   4  -3    3.85    1.84
 -16  -4   3    2.95    1.85
 -16   4   3    3.35    1.81
  16  -4  -3    3.71    2.04
 -15   4   3   -0.16    1.62
  15   4  -3   -1.88    1.49
 -15  -4   3   -1.29    1.31
  15  -4  -3    0.82    1.75
 -15  -4   3    1.58    1.53
 -14  -4   3    3.48    1.39
 -14  -4   3    3.12    1.52
 -14   4   3    3.84    1.71
  14  -4  -3    4.45    1.74
  14   4  -3    4.36    1.58
 -13  -4   3    1.31    1.25
  13   4  -3    0.94    1.35
  13  -4  -3    1.57    1.46
 -13   4   3    2.47    1.41
  12  -4  -3    3.55    1.57
 -12  -4   3    1.85    1.42
 -12   4   3    4.46    1.64
  12   4  -3    2.14    1.39
 -12   4   3    2.76    1.17
 -11   4   3  144.40    4.80
  11   4  -3  134.15    3.76
  11   4  -3  143.65    4.83
 -11  -4   3  143.35    4.57
 -11  -4   3  156.99    4.80
 -11   4   3  160.16    4.23
  11  -4  -3  144.11    4.68
  10  -4  -3   46.79    2.62
 -10  -4   3   47.41    2.71
  10   4  -3   41.93    2.62
 -10   4   3   43.81    2.69
  10   4  -3   44.95    2.03
  10  -4  -3   43.60    2.71
 -10   4   3   43.07    2.04
  -9   4   3   -0.48    0.23
  -9  -4   3   -2.64    1.01
   9   4  -3   -1.30    1.12
  -9   4   3   -2.39    0.96
   8  -4  -3   26.87    1.83
   8   4  -3   25.71    1.30
  -8   4   3   25.62    1.43
  -8  -4   3   27.12    1.82
  -8   4   3   29.13    2.02
   8   4  -3   28.44    1.98
   8  -4  -3   26.82    1.82
  -7   4   3    2.65    0.93
  -7  -4   3    1.87    0.77
  -7   4   3    2.18    0.60
   7  -4  -3    2.05    0.85
   7  -4  -3    1.38    0.73
   7   4  -3    2.82    0.91
   6   4  -3  227.58    5.25
  -6   4   3  218.22    5.25
  -6   4   3  229.11    4.47
   6  -4  -3  221.95    4.94
  -6  -4   3  225.18    4.85
   6  -4  -3  218.31    4.99
   5  -4  -3   50.66    1.85
   5  -4  -3   50.23    1.80
  -5   4   3   52.05    1.32
   5   4  -3   51.31    2.01
  -5   4   3   51.52    1.32
  -5  -4   3   50.62    1.70
   4  -4  -3  151.21    3.40
   4   4  -3  145.03    3.60
  -4  -4   3  148.56    3.19
   4  -4  -3  150.71    3.37
   3  -4  -3  437.99    7.96
   3   4  -3  432.66    8.03
   3  -4  -3  424.77    7.98
   2   4  -3  248.05    4.88
   2  -4  -3  241.75    4.70
   2  -4  -3  240.21    4.66
  -1  -4   3    3.27    0.51
   1   4  -3    2.49    0.50
   1  -4  -3    3.02    0.41
   1  -4  -3    2.69    0.41
  -1  -4   3    3.85    0.47
   0  -4   3   67.51    1.65
   0  -4   3   71.75    1.73
   0  -4  -3   66.93    1.60
   0   4  -3   67.14    1.68
   0  -4  -3   65.98    1.59
  -1  -4  -3  208.63    4.10
  -1  -4  -3  210.98    4.62
   1  -4   3  213.31    4.10
   1  -4   3  212.49    3.91
  -1  -4  -3  214.18    4.11
   2  -4   3   10.91    0.94
  -2  -4  -3    8.29    0.93
  -2  -4  -3   10.16    0.75
   2  -4   3   10.78    0.53
  -2   4  -3   10.19    0.88
   3  -4   3    4.91    0.52
  -3  -4  -3    5.47    0.88
  -3  -4  -3    5.06    0.62
   3  -4   3    5.65    0.52
  -3   4  -3    6.02    0.73
  -4  -4  -3   22.58    1.17
   4  -4   3   22.60    1.07
  -4   4  -3   20.99    1.25
  -5  -4  -3    9.30    1.08
   5   4   3    8.48    1.12
  -5  -4  -3   10.63    0.96
  -5   4  -3    6.92    0.96
   5  -4   3   10.15    0.99
   5   4   3   10.85    0.75
  -6  -4  -3  498.77    9.78
  -6  -4  -3  498.67    9.68
  -6   4  -3  500.47    9.53
   6   4   3  493.28    9.09
   6  -4   3  496.05    9.61
  -6   4  -3  510.99    8.99
   6   4   3  482.73    9.89
   7   4   3    2.45    0.68
  -7  -4  -3    3.20    0.88
   7  -4   3    1.40    0.87
  -7   4  -3    2.64    1.03
  -7   4  -3    2.42    0.53
   7   4   3    2.16    1.04
  -8  -4  -3   53.16    2.35
  -8   4  -3   50.43    1.78
  -8   4  -3   45.57    2.43
   8   4   3   50.15    2.53
   8   4   3   39.00    1.70
   8  -4   3   52.78    2.34
   9  -4   3   11.01    1.18
   9   4   3   10.18    1.53
  -9   4  -3   11.25    1.57
   9  -4   3    9.05    1.41
  -9   4  -3    9.38    1.05
  -9  -4  -3    8.90    1.37
  10  -4   3   14.27    1.68
  10  -4   3   15.68    1.43
 -10   4  -3   16.34    1.53
  10   4   3   10.98    1.69
 -10  -4  -3   16.16    1.67
 -10   4  -3   13.87    1.65
  10   4   3   15.66    1.57
  11  -4   3   10.67    1.34
  11   4   3   12.90    1.81
  11  -4   3   13.66    1.76
 -11   4  -3   11.04    1.79
  11   4   3   14.30    1.47
 -12   4  -3   24.77    2.33
  12  -4   3   25.18    1.91
  12  -4   3   27.68    2.47
  12   4   3   22.83    2.33
  13  -4   3    2.76    1.21
 -13   4  -3    3.96    1.49
  13   4   3    2.99    1.61
  13  -4   3    3.63    1.59
  14  -4   3   17.26    1.83
 -14   4  -3   19.37    2.24
  14   4   3   19.26    2.37
  14  -4   3   18.01    2.30
  15  -4   3   13.01    1.80
 -15   4  -3   16.14    2.35
  15  -4   3   10.98    2.15
  15   4   3   14.89    2.29
  16  -4   3   16.00    1.94
 -16   4  -3   13.61    2.26
  16   4   3   13.23    2.49
  16  -4   3   13.13    2.37
  17  -4   3    4.62    2.15
 -17   4  -3    4.52    1.96
  17   4   3    6.27    2.10
 -17  -4  -3    3.83    2.04
 -18  -4  -3   -0.35    1.78
 -18   4  -3    0.64    1.81
  18  -4   3    0.43    1.98
 -17  -5   3    3.86    1.99
 -17   5   3    4.57    2.14
  17  -5  -3    2.10    2.15
 -17  -5   3    4.55    1.75
  16  -5  -3   -2.56    1.82
  16   5  -3   -0.72    1.54
 -16  -5   3   -3.21    1.31
 -16  -5   3   -1.43    1.58
 -16   5   3    2.46    1.97
 -15  -5   3   11.76    1.82
 -15  -5   3   11.80    1.94
  15   5  -3   17.35    2.49
  15  -5  -3   13.02    2.15
 -15   5   3   14.65    2.40
 -14  -5   3    0.86    1.39
  14   5  -3    1.13    1.44
 -14   5   3   -0.09    1.45
  14  -5  -3   -0.31    1.48
 -13  -5   3   32.47    2.55
  13  -5  -3   33.65    2.73
 -13   5   3   33.30    2.96
  13   5  -3   35.86    2.78
 -12  -5   3   14.41    1.79
  12   5  -3   16.61    2.02
 -12   5   3   17.15    2.11
  12  -5  -3   13.55    1.78
  11   5  -3   32.09    2.47
 -11   5   3   33.77    2.86
  11  -5  -3   29.73    2.40
  10   5  -3   13.88    1.83
 -10   5   3   13.49    1.88
 -10  -5   3   13.83    1.70
  10  -5  -3   11.20    1.64
 -10   5   3   13.18    1.17
  10  -5  -3   13.46    1.76
   9  -5  -3   79.70    3.19
  -9   5   3   77.23    3.40
   9  -5  -3   81.25    3.25
   9   5  -3   76.11    3.38
  -9  -5   3   80.58    3.09
  -9   5   3   77.41    2.27
  -8  -5   3   13.41    1.41
  -8   5   3   13.48    1.74
   8   5  -3   15.71    1.62
   8  -5  -3   14.79    1.39
  -8   5   3   11.84    0.95
   8  -5  -3   15.20    1.48
   7   5  -3   33.71    2.00
   7  -5  -3   35.33    1.85
  -7   5   3   36.31    2.35
   7  -5  -3   32.50    1.92
  -7  -5   3   34.21    1.75
   6  -5  -3   44.15    1.89
   6  -5  -3   42.48    1.93
   6   5  -3   46.23    2.21
  -6  -5   3   41.63    1.83
   5  -5  -3  118.35    3.03
   5  -5  -3  115.87    3.04
  -5  -5   3  117.97    2.87
   5   5  -3  116.51    3.40
   4  -5  -3    6.87    0.79
  -4  -5   3    6.69    0.64
   4   5  -3    6.69    0.95
   4  -5  -3    7.21    0.72
   3  -5  -3    4.97    0.62
   3   5  -3    5.48    0.87
   3  -5  -3    5.20    0.65
   2  -5  -3    2.66    0.53
   2  -5  -3    2.85    0.50
   2   5  -3    2.20    0.76
  -2  -5   3    1.74    0.71
  -1  -5   3  296.88    5.60
   1  -5  -3  282.89    5.49
   1   5  -3  295.44    5.68
   1  -5  -3  290.30    5.47
  -1  -5   3  299.90    5.49
   0  -5   3  442.23    7.67
   0  -5  -3  421.24    7.85
   0  -5  -3  426.08    8.20
   0  -5  -3  422.74    7.79
   0  -5   3  431.10    7.61
  -1  -5  -3  115.47    3.19
  -1  -5  -3  112.62    2.45
   1  -5   3  113.66    2.74
   1  -5   3  116.77    2.48
  -1  -5  -3  108.92    2.43
  -2  -5  -3   35.56    1.24
   2  -5   3   35.59    1.12
  -2  -5  -3   36.97    1.83
  -3  -5  -3   14.46    1.00
   3  -5   3   16.21    0.74
  -3   5  -3   16.08    1.27
   3  -5   3   14.80    0.75
   3  -5   3   15.03    0.76
  -3  -5  -3   14.73    1.44
  -4  -5  -3  100.61    3.16
  -4  -5  -3   99.26    2.65
   4  -5   3   99.78    2.43
   4   5   3  102.59    3.27
   4  -5   3  101.20    2.47
  -4   5  -3   99.99    2.92
  -5  -5  -3    0.73    0.67
  -5  -5  -3   -0.89    0.73
   5  -5   3    1.04    0.61
  -5   5  -3    0.25    0.75
   5   5   3   -0.58    0.91
   6   5   3   17.64    1.65
   6  -5   3   18.68    1.38
  -6   5  -3   18.59    1.65
  -6  -5  -3   16.16    1.44
  -7   5  -3   28.57    2.02
  -7  -5  -3   29.13    1.86
   7   5   3   28.48    2.19
   7  -5   3   29.73    1.71
   7   5   3   29.66    0.99
   8   5   3   90.85    3.58
   8   5   3   91.65    2.33
  -8  -5  -3   88.94    3.15
   8  -5   3   93.14    3.19
  -8   5  -3   91.05    3.41
   9   5   3   58.05    3.03
  -9  -5  -3   55.86    2.72
  -9   5  -3   53.04    2.73
  -9   5  -3   53.39    1.57
   9  -5   3   57.06    2.79
   9   5   3   54.87    1.99
  10   5   3   41.82    2.98
 -10   5  -3   40.24    1.73
 -10   5  -3   41.92    2.66
  10  -5   3   43.69    1.94
  10   5   3   41.41    2.00
  10  -5   3   41.41    2.64
 -11   5  -3    1.53    1.40
  11   5   3    0.63    1.49
  11  -5   3    0.58    1.10
  11  -5   3    0.25    1.44
  12  -5   3   10.50    1.91
 -12   5  -3    9.48    1.77
  12   5   3    7.09    1.84
  12  -5   3    9.38    1.35
  13  -5   3   10.63    1.44
  13  -5   3   12.06    1.95
  13   5   3   11.66    2.11
 -13   5  -3    9.79    1.80
 -14   5  -3   11.35    2.02
  14   5   3   14.36    2.34
  14  -5   3   10.82    2.06
  14  -5   3   16.12    1.69
 -15   5  -3   21.33    2.63
  15   5   3   22.56    2.71
  15  -5   3   24.55    2.74
  16  -5   3   12.67    2.45
  16   5   3   17.86    2.74
 -16   5  -3   14.90    2.39
 -17   5  -3    2.96    2.12
  17  -5   3   -0.57    2.06
  17  -6  -3    7.21    2.42
 -17   6   3    7.26    2.50
 -17  -6   3   10.51    2.27
 -17  -6   3    7.63    1.98
  16   6  -3   -1.70    1.63
 -16  -6   3    1.41    1.62
  16  -6  -3   -0.88    1.91
 -16   6   3   -1.72    2.00
 -16  -6   3   -1.32    1.72
 -15  -6   3    4.55    1.77
  15  -6  -3   10.19    2.25
 -15   6   3    7.26    2.28
  15   6  -3   11.71    2.33
 -14   6   3    9.01    2.20
 -14  -6   3    3.68    1.68
  14  -6  -3    5.97    1.92
  14   6  -3    5.54    1.93
 -13  -6   3    1.43    1.40
  13  -6  -3    2.24    1.61
  13   6  -3    4.78    1.68
 -13   6   3    3.06    1.85
  12   6  -3   30.83    2.75
 -12   6   3   24.95    2.45
  12  -6  -3   28.02    2.50
  11  -6  -3   50.11    2.84
 -11   6   3   54.19    3.20
  11   6  -3   52.28    3.20
  10   6  -3   15.29    1.90
  10  -6  -3   13.08    1.68
 -10   6   3   14.59    1.93
   9  -6  -3    1.66    1.23
  -9   6   3    6.54    1.59
   9   6  -3    3.60    1.37
   8   6  -3   30.66    2.51
  -8  -6   3   39.14    2.23
   8  -6  -3   37.12    2.19
   8  -6  -3   38.88    2.33
   7   6  -3  279.27    6.80
  -7  -6   3  289.57    6.25
   7  -6  -3  290.82    6.48
   7  -6  -3  292.58    6.41
   6   6  -3  201.78    5.27
  -6  -6   3  204.71    4.59
   6  -6  -3  204.16    4.80
   6  -6  -3  207.56    4.75
   5  -6  -3   49.94    1.96
   5  -6  -3   50.30    1.88
   5   6  -3   48.89    2.33
  -5  -6   3   51.37    1.75
   4  -6  -3  178.21    3.97
  -4  -6   3  176.06    3.62
   4  -6  -3  178.29    3.93
   4   6  -3  177.18    4.44
   3   6  -3   70.46    2.45
   3  -6  -3   73.76    2.02
  -3  -6   3   73.58    2.40
   3  -6  -3   74.49    1.99
   2  -6  -3   42.61    1.34
   2   6  -3   43.77    1.80
  -2  -6   3   45.69    1.79
   2  -6  -3   44.04    1.36
   1  -6  -3  299.54    5.59
  -1  -6   3  299.10    5.86
   1  -6  -3  297.42    5.62
   0  -6  -3    3.02    0.48
   0  -6   3    2.90    0.69
   0  -6  -3    3.01    0.49
   0  -6  -3    3.23    0.85
  -1  -6  -3   85.39    1.99
  -1  -6  -3   85.42    2.84
   1  -6   3   83.66    2.18
  -1  -6  -3   90.24    2.03
  -2  -6  -3    0.97    0.50
   2  -6   3    0.86    0.46
  -2  -6  -3   -0.11    0.75
   3  -6   3    8.78    0.80
  -3  -6  -3   10.32    0.95
  -3  -6  -3    9.44    1.19
   3  -6   3   10.08    0.65
   3  -6   3   10.46    0.64
  -4   6  -3  120.85    3.50
   4  -6   3  122.96    2.81
   4  -6   3  121.83    2.64
  -4  -6  -3  126.95    3.11
   4  -6   3  122.31    2.83
  -5  -6  -3   -0.37    0.73
   5  -6   3    0.53    0.59
  -5   6  -3    0.78    0.85
   5  -6   3   -0.34    0.63
  -6   6  -3   82.13    3.04
  -6  -6  -3   81.91    2.73
   6  -6   3   85.23    2.60
   6   6   3   80.07    3.37
  -7   6  -3   54.68    2.70
   7  -6   3   56.93    2.36
  -7  -6  -3   57.66    2.41
   7   6   3   57.34    3.03
  -8  -6  -3   14.09    1.49
   8  -6   3   14.12    1.56
   8   6   3   16.47    1.94
  -8   6  -3   13.32    1.72
   9  -6   3    9.13    1.50
  -9   6  -3   11.25    1.76
   9   6   3   10.91    1.93
  10  -6   3    2.60    1.33
  10   6   3    1.31    1.48
 -10   6  -3    1.01    1.39
  11   6   3   33.67    2.91
 -11   6  -3   31.19    2.52
  11  -6   3   35.81    2.66
  11  -6   3   33.57    1.88
  12  -6   3    0.40    1.36
 -12   6  -3    1.50    1.38
  12  -6   3    1.38    0.94
  12   6   3   -1.55    1.27
  13   6   3    0.92    1.69
  13  -6   3    0.37    1.48
 -13   6  -3   -2.00    1.40
  14  -6   3    1.17    1.62
  14   6   3    2.45    1.78
 -14   6  -3   -0.52    1.51
 -15   6  -3    0.14    1.58
  15   6   3   -0.92    1.72
  15  -6   3    0.55    1.89
  16  -6   3    9.34    2.38
 -16   6  -3    5.59    2.06
 -16  -7   3    5.26    1.92
 -16   7   3    4.41    2.32
  16  -7  -3    3.16    2.20
 -15   7   3   -1.63    1.76
 -15  -7   3    0.18    1.58
  15  -7  -3   -1.25    1.80
  15   7  -3    0.48    1.65
  14   7  -3   14.86    2.34
 -14  -7   3   10.37    1.97
  14  -7  -3   12.68    2.29
 -14   7   3   12.19    2.52
  13  -7  -3    6.26    1.80
 -13  -7   3    5.33    1.57
 -13   7   3    3.21    1.85
  13   7  -3    4.09    1.73
  12   7  -3   20.45    2.36
  12  -7  -3   19.53    2.18
 -12   7   3   19.49    2.38
  11   7  -3   -0.14    1.36
  11  -7  -3    0.30    1.29
  10   7  -3   46.71    3.08
  10  -7  -3   45.25    2.67
   9   7  -3   -0.15    1.18
   9  -7  -3   -0.50    1.16
   8   7  -3   41.68    2.79
   8  -7  -3   44.49    2.41
  -7  -7   3  150.07    3.95
   7   7  -3  140.47    4.62
   7  -7  -3  150.43    4.08
   7  -7  -3  143.12    4.09
   6  -7  -3   34.14    1.86
   6   7  -3   37.01    2.37
   6  -7  -3   31.35    1.98
  -6  -7   3   30.67    1.85
  -5  -7   3   63.57    2.02
   5  -7  -3   60.99    2.18
   5   7  -3   65.41    2.71
   5  -7  -3   60.71    2.23
   4  -7  -3   28.82    1.47
  -4  -7   3   29.18    1.15
   4   7  -3   32.02    1.90
   4  -7  -3   28.40    1.40
   3  -7  -3    1.48    0.55
  -3  -7   3    2.10    0.84
   3   7  -3    3.79    0.90
   3  -7  -3    2.89    0.66
  -2  -7   3   15.51    1.32
   2  -7  -3   16.05    0.94
   2  -7  -3   14.70    0.93
   1  -7  -3   20.17    1.61
   1  -7  -3   20.99    0.97
  -1  -7   3   20.78    1.36
   1  -7  -3   21.35    0.95
   0  -7  -3   28.43    1.04
   0  -7   3   28.48    1.44
   0  -7  -3   28.64    1.73
   0  -7  -3   27.54    1.04
  -1  -7  -3   -0.08    0.70
   1  -7   3    1.10    0.59
  -1  -7  -3    0.72    0.47
  -1  -7  -3    1.52    0.50
   2  -7   3  159.63    3.49
  -2  -7  -3  161.39    3.45
   3  -7   3   29.86    1.31
  -3  -7  -3   29.94    1.40
  -4  -7  -3  163.99    3.82
   4  -7   3  159.50    3.48
   4  -7   3  159.97    3.45
   4  -7   3  160.90    3.41
   5  -7   3   60.28    2.05
   5  -7   3   62.34    2.05
  -5  -7  -3   65.25    2.32
   5  -7   3   61.12    1.78
  -6   7  -3  109.40    3.79
   6  -7   3  113.37    3.19
   6  -7   3  113.18    3.24
  -6  -7  -3  116.47    3.46
   7   7   3   92.78    3.99
   7  -7   3   95.95    3.22
  -7   7  -3   96.95    3.69
  -7  -7  -3   99.29    3.36
   8  -7   3   19.04    1.84
   8   7   3   20.88    2.24
  -8   7  -3   18.61    1.99
  -9   7  -3    2.69    1.31
   9  -7   3    0.99    1.22
   9   7   3    2.31    1.43
 -10   7  -3   50.50    3.16
  10  -7   3   50.74    2.80
  10   7   3   52.29    3.27
  11   7   3   24.51    2.58
  11  -7   3   24.08    2.42
 -11   7  -3   22.99    2.43
  12  -7   3    4.96    1.75
  12   7   3    8.20    1.95
 -12   7  -3    3.34    1.65
  13  -7   3    6.17    1.86
 -13   7  -3    6.11    1.97
  13   7   3    8.27    2.16
  14   7   3   38.96    3.41
 -14   7  -3   39.70    3.23
  14  -7   3   38.39    3.24
  15  -7   3    3.88    2.08
 -15   7  -3    4.46    2.11
 -16   7  -3   14.97    2.60
 -15  -8   3   -1.62    1.48
  15  -8  -3   -1.50    1.97
  14  -8  -3    1.45    1.86
 -14  -8   3    0.39    1.56
  14   8  -3    0.07    1.57
  13  -8  -3    4.47    1.85
  13   8  -3    3.64    1.76
  12   8  -3   17.93    2.43
  12  -8  -3    9.00    1.96
  11  -8  -3   31.31    2.69
  11   8  -3   35.55    3.00
  10  -8  -3    3.24    1.40
  10   8  -3    4.87    1.60
   9  -8  -3    7.01    1.48
   9   8  -3    5.36    1.57
   8  -8  -3    4.01    1.24
   8   8  -3    3.02    1.45
   7  -8  -3   54.90    2.51
   7   8  -3   59.49    3.10
   6  -8  -3    7.49    1.27
  -6  -8   3    7.48    1.07
   6   8  -3    6.52    1.52
   5  -8  -3   41.58    1.97
   5  -8  -3   39.55    1.96
  -5  -8   3   41.50    1.72
   5   8  -3   41.82    2.51
   4   8  -3   -0.02    1.01
   4  -8  -3    0.53    0.70
  -4  -8   3   -1.02    0.57
   4  -8  -3   -0.36    0.79
  -3  -8   3  176.44    4.54
   3  -8  -3  176.43    3.92
   3  -8  -3  178.03    3.88
   2  -8  -3   56.14    1.79
  -2  -8   3   57.22    2.39
   2  -8  -3   58.49    1.77
  -1  -8   3   80.35    2.66
   1  -8  -3   79.36    2.06
   1  -8  -3   77.18    2.05
   0  -8  -3   18.86    1.09
   0  -8   3   20.22    1.49
   0  -8  -3   18.67    1.06
  -1  -8  -3   57.62    1.74
   1  -8   3   55.80    2.06
  -1  -8  -3   58.56    1.74
   2  -8   3    1.78    0.76
  -2  -8  -3    1.02    0.66
   3  -8   3   30.62    1.42
  -3  -8  -3   29.88    1.52
   4  -8   3  387.67    7.26
   4  -8   3  382.19    7.31
  -4  -8  -3  393.68    7.70
   4  -8   3  383.56    7.12
  -5  -8  -3   28.38    1.83
   5  -8   3   27.69    1.64
   5  -8   3   29.07    1.61
   6  -8   3   63.88    2.41
   6  -8   3   56.23    2.36
   7  -8   3   95.73    3.19
   8  -8   3   14.71    1.59
  -8   8  -3   15.79    2.00
  -9   8  -3   83.73    3.85
   9  -8   3   84.68    3.35
   9   8   3   84.87    4.09
  10  -8   3    2.68    1.41
  10   8   3    1.60    1.71
 -10   8  -3    4.17    1.67
  11   8   3    6.88    1.98
 -11   8  -3    6.59    1.89
  11  -8   3    6.75    1.60
  12   8   3   26.07    3.04
  12  -8   3   22.95    2.35
 -12   8  -3   24.93    2.58
 -13   8  -3   -0.83    1.74
  13  -8   3    0.90    1.60
  13   8   3   -0.68    1.77
  14  -8   3    1.78    1.87
 -14   8  -3   -0.51    1.84
  13  -9  -3    9.14    2.18
  13   9  -3    9.72    2.21
  12   9  -3   14.03    2.45
  12  -9  -3   10.28    1.99
  11  -9  -3    1.93    1.62
  11   9  -3    4.51    1.77
  10  -9  -3    6.64    1.67
  10   9  -3    8.29    1.82
   9   9  -3    6.45    1.75
   9  -9  -3    6.90    1.63
   8   9  -3   -1.44    1.18
   8  -9  -3   -1.27    1.08
   7   9  -3    1.37    1.32
   7  -9  -3   -0.24    1.13
   6   9  -3    3.74    1.37
   6  -9  -3    2.05    1.10
   5  -9  -3   11.00    1.24
  -5  -9   3   10.98    1.04
   4  -9  -3    2.95    0.93
  -4  -9   3    2.88    0.65
   4  -9  -3    3.56    0.84
   3  -9  -3    0.35    0.74
   3  -9  -3   -0.31    0.62
   2  -9  -3    9.80    0.89
  -2  -9   3    8.79    1.19
   2  -9  -3    9.98    0.92
  -1  -9   3   31.60    1.85
   1  -9  -3   31.18    1.37
   1  -9  -3   33.00    1.36
   0  -9  -3   39.21    1.46
   0  -9  -3   36.67    1.43
  -1  -9  -3   -0.17    0.66
  -1  -9  -3   -0.35    0.63
  -2  -9  -3   48.61    1.78
  -3  -9  -3   87.31    2.61
   4  -9   3   13.43    1.12
   4  -9   3   12.61    1.10
   5  -9   3  217.82    4.85
   6  -9   3   43.93    2.09
   7  -9   3    2.24    1.11
   8  -9   3   -0.23    1.12
   9  -9   3   15.51    1.76
  10  -9   3    2.58    1.38
  11  -9   3    2.36    1.52
  12   9   3    0.34    1.64
 -12   9  -3    0.48    1.87
  12  -9   3    0.14    1.56
 -13   9  -3   -1.32    1.69
  13  -9   3   -0.04    1.76
  12 -10  -3    6.15    1.99
  12  10  -3    4.48    1.89
  11  10  -3    1.32    1.69
  11 -10  -3   -1.15    1.56
  10 -10  -3   29.85    2.73
  10  10  -3   35.60    3.05
   9 -10  -3   10.09    1.81
   9  10  -3   11.83    2.18
   8  10  -3    4.60    1.64
   8 -10  -3    2.18    1.40
   7 -10  -3    0.70    1.15
   6 -10  -3   17.78    1.82
   5 -10  -3    0.97    1.05
   4 -10  -3    0.50    0.98
   3 -10  -3    8.97    1.10
   2 -10  -3    6.69    1.02
   1 -10  -3    9.23    0.99
   0 -10  -3   -0.65    0.69
   0 -10  -3    0.31    0.68
   4 -10   3   20.11    1.26
   5 -10   3   20.05    1.47
   6 -10   3    0.90    1.01
   7 -10   3   17.65    1.78
   8 -10   3    1.35    1.22
   9 -10   3    7.03    1.60
  10 -10   3    1.12    1.50
  11 -10   3    0.64    1.51
  10 -11  -3    0.23    1.59
  10  11  -3    1.51    1.69
   9 -11  -3   -0.21    1.49
   8 -11  -3   27.34    2.56
   7 -11  -3    6.74    1.55
   6 -11  -3    2.52    1.34
   5 -11  -3    1.53    1.16
   4 -11  -3   32.83    2.02
   3 -11  -3   27.79    1.78
   2 -11  -3   -0.08    0.83
   1 -11  -3    0.04    0.82
   0 -11  -3    7.96    1.03
   4 -11   3   21.16    1.37
   5 -11   3    1.62    0.94
   6 -11   3   -0.80    0.99
   7 -11   3   11.19    1.54
   8 -11   3   -1.10    1.26
   9 -11   3   31.89    2.58
   7 -12  -3   24.79    2.24
   6 -12  -3   -1.70    1.28
   5 -12  -3   51.79    2.64
   4 -12  -3    5.79    1.32
   3 -12  -3   21.07    1.74
   2 -12  -3   30.52    1.86
   1 -12  -3   -1.87    0.93
   4 -12   3    3.67    0.98
   5 -12   3    5.53    1.21
   6 -12   3    8.92    1.51
 -19   0   4    2.37    2.07
 -18   0   4    2.34    1.89
  18   0  -4   -0.23    1.59
  17   0  -4   13.23    2.17
 -17   0   4   15.17    2.31
 -17   0   4   13.18    2.13
  16   0  -4   39.26    3.09
  16   0  -4   47.86    3.37
 -16   0   4   40.21    3.14
 -16   0   4   40.09    2.91
 -15   0   4  181.20    5.78
  15   0  -4  167.80    5.57
  15   0  -4  180.73    5.79
 -15   0   4  163.35    5.42
  14   0  -4  135.72    4.72
 -14   0   4  136.24    4.81
 -14   0   4  133.76    4.71
  13   0  -4   15.41    1.98
 -13   0   4   15.32    1.95
 -13   0   4   13.65    1.71
 -12   0   4  304.33    7.19
 -12   0   4  311.76    7.60
  12   0  -4  317.02    7.59
 -11   0   4  146.99    4.32
 -11   0   4  150.07    4.52
  11   0  -4  142.56    4.37
 -10   0   4  439.64    8.88
  10   0  -4  439.37    9.26
 -10   0   4  440.38    9.31
  -9   0   4  325.13    7.19
  -9   0   4  332.36    6.92
   9   0  -4  323.39    7.14
  -8   0   4   19.71    1.60
   8   0  -4   19.83    1.61
  -8   0   4   21.10    1.42
  -7   0   4  212.67    4.66
  -7   0   4  211.08    4.90
   7   0  -4  214.63    4.86
   7   0  -4  216.77    4.89
  -7   0   4  209.76    4.92
   6   0  -4   54.80    2.01
  -6   0   4   53.56    1.80
   6   0  -4   58.70    2.04
  -6   0   4   54.28    1.97
  -6   0   4   54.68    2.04
  -5   0   4   28.37    1.32
  -5   0   4   29.40    1.23
  -5   0   4   29.37    1.36
   5   0  -4   30.89    1.23
   5   0  -4   27.86    1.32
   5   0  -4   27.20    1.35
   4   0  -4  106.13    2.62
  -4   0   4  106.35    2.62
  -4   0   4  108.09    2.64
   4   0  -4  106.93    2.59
  -4   0   4  102.19    2.40
   4   0  -4  104.19    2.37
  -3   0   4 2434.15   39.19
   3   0  -4 2371.77   41.50
   3   0  -4 2425.67   41.67
  -3   0   4 2409.45   41.93
   3   0  -4 2461.13   39.50
  -3   0   4 2401.97   41.04
  -2   0   4   33.14    1.17
   2   0  -4   33.03    1.17
  -2   0   4   36.22    1.19
   2   0  -4   34.68    1.18
   2   0  -4   33.95    1.04
   1   0  -4  241.21    4.62
  -1   0   4  234.43    4.63
   0   0  -4 2239.55   38.31
   0   0   4 2257.26   39.92
  -1   0  -4 4905.88   83.49
   1   0   4 4794.05   84.19
  -2   0  -4 2656.43   45.39
   2   0   4 2617.07   45.93
  -2   0  -4 2620.58   43.33
  -3   0  -4    6.67    0.65
   3   0   4    4.58    0.61
  -3   0  -4    5.15    0.59
   3   0   4    4.98    0.55
   4   0   4  235.55    4.62
  -4   0  -4  237.31    4.87
  -4   0  -4  235.82    4.57
   4   0   4  228.18    4.87
   5   0   4  954.91   16.62
   5   0   4  980.89   17.57
  -5   0  -4  993.10   17.49
  -5   0  -4  998.76   16.55
   6   0   4  147.83    3.79
   6   0   4  147.57    3.53
  -6   0  -4  150.80    3.49
  -6   0  -4  151.29    3.74
   7   0   4   11.15    1.11
   7   0   4   11.24    1.17
   8   0   4  111.34    3.25
   8   0   4  110.84    3.37
   9   0   4    9.90    1.18
   9   0   4   10.93    1.26
  10   0   4  616.11   12.51
  10   0   4  626.18   11.98
  11   0   4   43.06    2.48
  11   0   4   44.36    2.69
  12   0   4   30.87    2.37
  12   0   4   30.96    2.59
  13   0   4   37.37    2.64
 -13   0  -4   34.01    2.63
  13   0   4   34.40    2.57
  14   0   4    1.19    1.34
 -14   0  -4    3.01    1.43
  14   0   4    3.22    1.61
 -14   0  -4    2.82    1.39
 -15   0  -4   23.20    2.30
 -15   0  -4   19.74    2.18
  15   0   4   25.58    2.44
  15   0   4   21.02    2.37
 -16   0  -4   11.40    1.98
  16   0   4    8.40    2.01
  16   0   4   11.17    2.04
 -16   0  -4   10.04    1.94
  17   0   4   48.95    3.45
 -17   0  -4   43.17    3.24
 -18   0  -4   45.70    3.43
  18   0   4   54.41    3.58
 -19   1   4    2.74    2.12
 -19  -1   4    6.86    2.15
  18   1  -4    0.69    1.61
 -18  -1   4    0.19    1.78
 -18  -1   4   -0.69    1.67
 -18   1   4   -2.64    1.64
  18  -1  -4   -2.06    1.49
  17   1  -4   21.04    2.47
  17  -1  -4   23.10    2.75
 -17  -1   4   21.27    2.54
 -17   1   4   18.96    2.53
  17  -1  -4   20.31    2.57
 -17  -1   4   20.52    2.41
  16   1  -4   27.17    2.66
 -16   1   4   30.30    2.93
 -16  -1   4   28.42    2.73
  16  -1  -4   25.46    2.60
 -16  -1   4   29.32    2.80
  16  -1  -4   30.32    2.83
 -16   1   4   29.23    2.96
 -15   1   4    8.48    1.87
 -15  -1   4    6.39    1.81
  15  -1  -4    5.07    1.89
  15   1  -4    5.54    1.63
  15   1  -4    8.96    1.85
 -15   1   4    6.05    1.83
 -15  -1   4    4.77    1.76
  14   1  -4    8.85    1.78
 -14   1   4    8.47    1.71
  14   1  -4    6.25    1.80
  14  -1  -4    7.81    1.84
 -14  -1   4    9.17    1.63
 -14   1   4    5.11    1.54
 -14  -1   4    7.57    1.78
  13   1  -4    4.87    1.44
  13   1  -4    2.28    1.56
 -13   1   4    5.48    1.58
 -13   1   4    3.15    1.40
 -13  -1   4    5.89    1.43
  13  -1  -4    4.77    1.50
 -13  -1   4    5.51    1.34
 -12   1   4   15.99    1.73
  12   1  -4   15.37    1.70
 -12   1   4   13.06    1.64
 -12  -1   4   14.81    1.53
  12  -1  -4   17.11    1.89
 -12  -1   4   17.43    1.71
  11  -1  -4    8.16    1.46
 -11   1   4    5.66    1.19
 -11   1   4    6.37    1.28
 -11  -1   4    8.32    1.29
 -11  -1   4    8.99    1.41
  11   1  -4    7.81    1.31
 -10  -1   4   64.02    2.69
  10  -1  -4   66.30    2.75
 -10   1   4   64.17    2.67
 -10   1   4   65.58    2.74
  10   1  -4   67.05    2.72
 -10  -1   4   67.51    2.65
  -9   1   4  954.88   17.21
  -9   1   4 1003.00   18.06
   9  -1  -4  961.86   18.02
  -9  -1   4  986.81   18.09
   9   1  -4  962.54   17.87
  -9  -1   4  978.13   17.00
   8  -1  -4  181.39    4.59
   8   1  -4  185.94    4.51
   8  -1  -4  182.20    4.58
  -8   1   4  190.71    4.66
  -8   1   4  183.08    4.48
  -8  -1   4  185.68    4.30
  -8  -1   4  184.14    4.60
  -8  -1   4  185.67    4.62
  -7  -1   4  165.03    4.09
   7   1  -4  163.24    3.99
  -7   1   4  162.66    4.04
  -7  -1   4  160.01    4.06
  -7  -1   4  160.96    3.72
  -7   1   4  166.89    4.00
   7  -1  -4  160.42    4.02
   7  -1  -4  163.19    4.08
  -6  -1   4    1.39    0.53
   6   1  -4    3.15    0.66
   6  -1  -4    2.09    0.58
  -6  -1   4    2.37    0.62
  -6   1   4    2.80    0.68
  -6   1   4    2.76    0.68
  -6   1   4    1.81    0.64
   6  -1  -4    2.60    0.67
  -6  -1   4    2.07    0.67
   5  -1  -4   53.72    1.83
   5   1  -4   51.75    1.74
  -5  -1   4   54.39    1.57
  -5   1   4   53.49    1.81
  -5   1   4   51.89    1.81
  -5  -1   4   52.40    1.81
   5  -1  -4   52.07    1.79
  -5  -1   4   51.80    1.76
  -5   1   4   54.49    1.78
   4  -1  -4  698.06   11.72
  -4  -1   4  678.77   11.53
  -4  -1   4  693.87   12.36
  -4   1   4  697.25   12.31
  -4   1   4  673.98   12.32
   4   1  -4  680.09   12.25
  -4   1   4  663.23   11.76
   4  -1  -4  675.73   12.29
  -4  -1   4  684.17   12.27
   4  -1  -4  681.83   12.36
   4   1  -4  693.61   12.22
   3  -1  -4    2.35    0.54
   3   1  -4    1.84    0.40
   3   1  -4    1.44    0.32
  -3  -1   4    2.79    0.45
  -3  -1   4    2.37    0.49
   3  -1  -4    2.29    0.45
   3   1  -4    2.08    0.44
  -3  -1   4    1.45    0.31
   3  -1  -4    2.27    0.46
  -3   1   4    2.56    0.50
   2  -1  -4 1541.06   26.31
  -2   1   4 1529.84   26.42
  -2   1   4 1539.24   26.28
  -2  -1   4 1507.59   26.26
   2   1  -4 1522.54   26.21
   2  -1  -4 1510.42   26.40
   2   1  -4 1559.11   26.32
  -2  -1   4 1540.84   26.48
  -1   1   4 9932.25  168.35
  -1  -1   4 9799.49  170.18
  -1   1   4 9617.69  169.25
   1   1  -4 9999.67  169.41
   1  -1  -4 9886.00  169.52
   1  -1  -4 9770.70  168.73
   0  -1  -4   12.10    0.72
   0   1   4   11.94    0.70
   0   1  -4   12.71    0.67
   0  -1   4    9.86    0.67
  -1   1  -4  294.36    5.43
  -1  -1  -4  285.82    5.53
   1  -1   4  292.76    5.51
   1   1   4  290.90    5.54
   2   1   4 1090.63   19.08
  -2  -1  -4 1097.20   18.17
  -2   1  -4 1089.79   18.92
  -2  -1  -4 1096.68   19.01
  -2   1  -4 1098.10   18.51
   2  -1   4 1086.98   19.07
   3   1   4 2077.75   35.45
  -3   1  -4 2064.24   35.21
  -3  -1  -4 2072.18   35.30
   3  -1   4 2059.24   35.44
   3  -1   4 2059.27   34.19
  -3  -1  -4 2054.42   33.60
   3   1   4 2082.13   33.81
  -3   1  -4 2073.17   33.93
  -4  -1  -4    4.08    0.60
   4  -1   4    4.90    0.68
  -4   1  -4    4.32    0.59
   4   1   4    4.26    0.64
   4  -1   4    5.10    0.53
  -4  -1  -4    4.75    0.64
  -4   1  -4    5.01    0.50
   4   1   4    3.65    0.63
  -5  -1  -4   48.50    1.79
   5  -1   4   49.63    1.54
  -5   1  -4   48.58    1.75
   5   1   4   48.37    1.77
   5  -1   4   45.66    1.82
  -5  -1  -4   50.23    1.80
   5   1   4   49.28    1.83
   6  -1   4  540.54    9.74
  -6  -1  -4  566.15   10.50
   6   1   4  546.25   10.45
  -6  -1  -4  540.92    9.98
   6   1   4  538.62   10.10
   6  -1   4  545.65   10.48
   7   1   4  721.89   13.17
   7  -1   4  724.27   12.79
  -7  -1  -4  714.40   13.59
   7  -1   4  732.23   13.72
  -7  -1  -4  732.35   13.01
   7   1   4  736.26   13.66
   8  -1   4   79.89    2.90
   8   1   4   79.06    2.76
   8  -1   4   76.75    2.51
   8   1   4   81.51    2.85
   9  -1   4   66.26    2.45
   9  -1   4   66.24    2.72
   9   1   4   69.04    2.79
   9   1   4   71.33    2.82
  10   1   4  153.26    4.44
  10  -1   4  142.12    4.02
  10   1   4  148.19    4.39
  10  -1   4  149.56    4.45
  11   1   4   13.23    1.68
  11   1   4   14.75    1.79
  11  -1   4   16.49    1.63
 -11   1  -4   14.87    1.52
  11  -1   4   15.52    1.90
  12   1   4  168.43    5.12
  12  -1   4  172.09    4.91
  12  -1   4  163.00    5.18
 -12   1  -4  165.03    4.99
 -12   1  -4  172.59    5.05
  12   1   4  168.94    5.13
  13   1   4   -2.58    1.24
  13  -1   4    0.89    1.31
 -13   1  -4   -1.95    1.22
 -13   1  -4   -0.07    1.28
  13  -1   4    0.38    1.19
  13   1   4   -1.00    1.13
 -14   1  -4    0.27    1.18
 -14   1  -4   -1.32    1.19
  14  -1   4   -0.56    1.18
  14  -1   4   -0.77    1.40
  14   1   4    0.03    1.35
  14   1   4   -1.23    1.39
 -15   1  -4   64.18    3.56
  15   1   4   62.12    3.47
 -15  -1  -4   54.90    3.40
  15   1   4   60.50    3.54
 -15   1  -4   62.46    3.38
  15  -1   4   61.71    3.33
  15  -1   4   59.84    3.60
 -16  -1  -4    7.67    1.85
  16  -1   4    6.64    1.73
 -16   1  -4    8.08    1.80
  16   1   4    6.52    1.95
  16  -1   4    9.42    2.09
 -16  -1  -4    4.19    1.76
 -17   1  -4   -0.39    1.48
  17   1   4    2.60    1.83
  17  -1   4    1.25    1.70
  17  -1   4    1.09    1.61
 -17  -1  -4    1.74    1.74
 -17  -1  -4    1.01    1.71
 -18  -1  -4   -2.80    1.68
  18   1   4   -2.24    1.68
 -18   1  -4    1.33    1.82
  18  -1   4    0.52    1.70
  19  -2  -4    4.34    1.90
 -19  -2   4    1.98    1.78
 -19   2   4    0.62    1.82
 -19  -2   4    1.86    1.94
 -18  -2   4    6.54    1.96
 -18   2   4    3.96    2.18
  18  -2  -4    4.22    2.10
 -18  -2   4    6.21    1.97
  18  -2  -4    4.35    2.05
  18   2  -4    7.58    2.05
 -17   2   4   38.70    3.18
  17  -2  -4   34.03    3.44
  17   2  -4   36.68    3.31
 -17  -2   4   35.99    3.03
  17  -2  -4   34.57    2.88
 -17  -2   4   31.96    3.18
  16  -2  -4   35.10    3.26
 -16   2   4   25.52    2.72
 -16  -2   4   31.35    2.98
  16   2  -4   29.54    2.80
 -16  -2   4   30.88    2.76
 -15  -2   4   29.77    2.92
 -15  -2   4   27.97    2.60
  15  -2  -4   25.83    2.58
 -15   2   4   25.75    2.57
 -15   2   4   28.93    2.77
  15   2  -4   34.18    2.83
 -14  -2   4   -0.47    1.47
  14   2  -4    2.72    1.59
 -14   2   4    0.43    1.39
  14   2  -4   -0.95    1.24
 -14   2   4   -0.63    1.28
 -14  -2   4   -0.56    1.28
  14  -2  -4   -0.16    1.48
 -13  -2   4   46.12    2.66
 -13   2   4   49.21    2.89
 -13   2   4   44.40    2.82
  13   2  -4   49.88    2.88
  13   2  -4   46.14    2.75
  13  -2  -4   45.09    3.00
 -13  -2   4   45.56    2.80
  12  -2  -4    3.44    1.37
 -12  -2   4    0.28    1.38
  12   2  -4    1.08    1.28
  12   2  -4    1.33    1.24
 -12   2   4    2.31    1.28
 -12   2   4    0.72    1.29
 -12  -2   4    3.77    1.27
 -11  -2   4   -0.38    1.01
  11   2  -4   -0.41    0.93
 -11   2   4   -0.55    1.07
  11  -2  -4    1.16    1.20
 -11   2   4    1.69    1.04
  11   2  -4    0.29    1.06
 -11  -2   4   -0.70    0.86
 -10  -2   4   41.56    2.30
 -10   2   4   37.44    2.22
 -10  -2   4   42.67    2.07
  10   2  -4   41.90    2.33
 -10   2   4   42.31    2.20
  10   2  -4   43.36    2.17
  10  -2  -4   38.07    2.31
  -9   2   4   77.94    2.74
   9  -2  -4   70.88    2.75
   9   2  -4   76.14    2.63
  -9  -2   4   71.46    2.50
  -9  -2   4   76.76    2.90
  -9  -2   4   69.10    2.69
  -9   2   4   72.96    2.87
   8  -2  -4  108.92    3.31
  -8   2   4  101.30    3.12
   8   2  -4  104.06    3.02
  -8  -2   4  106.77    2.91
  -8  -2   4  110.06    3.31
  -8  -2   4  110.07    3.30
   8  -2  -4  103.10    3.23
  -8   2   4  101.12    3.21
   7  -2  -4   95.04    2.87
   7   2  -4   92.22    2.67
  -7   2   4   93.24    2.95
  -7  -2   4   90.62    2.50
  -7  -2   4   92.55    2.86
   7  -2  -4   94.36    2.85
  -7  -2   4   95.22    2.89
  -7   2   4   94.38    2.80
   6  -2  -4  104.23    2.91
  -6  -2   4  103.94    2.51
  -6   2   4  106.99    2.83
   6  -2  -4  106.94    2.96
  -6  -2   4  103.59    2.86
   6   2  -4  101.98    2.69
  -6  -2   4  104.91    2.87
  -6   2   4  102.87    2.93
   5  -2  -4   83.96    2.40
  -5   2   4   84.67    2.37
  -5  -2   4   84.84    2.03
  -5   2   4   84.70    2.33
  -5  -2   4   83.60    2.34
  -5   2   4   85.51    2.53
   5   2  -4   82.54    2.20
   5  -2  -4   85.23    2.44
  -5  -2   4   85.77    2.37
   4  -2  -4   11.88    0.97
  -4  -2   4   12.43    0.89
  -4   2   4   11.72    0.97
  -4  -2   4   11.51    0.86
  -4   2   4   10.70    0.86
  -4  -2   4   11.77    0.66
  -4   2   4    9.14    0.78
   4  -2  -4   11.76    0.91
  -3  -2   4   36.52    1.23
  -3   2   4   37.53    1.30
  -3  -2   4   36.52    0.95
  -3  -2   4   37.22    1.27
  -3   2   4   37.70    1.27
   3  -2  -4   37.86    1.39
   3  -2  -4   35.28    1.34
   2  -2  -4 2592.91   44.85
  -2   2   4 2649.77   45.54
  -2  -2   4 2651.80   46.66
  -2   2   4 2618.86   45.72
   2  -2  -4 2641.26   44.66
   1  -2  -4  898.84   15.79
  -1   2   4  910.57   15.66
  -1  -2   4  895.31   15.86
  -1   2   4  894.58   15.74
   1  -2  -4  890.97   15.69
   0  -2   4  406.80    7.42
   0   2   4  394.15    7.38
   0  -2  -4  405.41    7.44
   0   2  -4  410.07    8.26
   0   2  -4  406.00    7.26
   0   2   4  404.86    7.34
   1  -2   4    1.64    0.38
  -1  -2  -4    1.58    0.44
   1   2   4    2.29    0.41
  -1   2  -4    1.87    0.27
  -1   2  -4    2.23    0.35
   2   2   4  256.76    4.98
   2  -2   4  255.05    4.94
  -2  -2  -4  255.65    5.05
  -2   2  -4  262.36    4.79
  -2  -2  -4  250.92    5.06
  -3  -2  -4  232.69    4.85
  -3   2  -4  239.80    4.56
   3  -2   4  238.92    4.44
   3   2   4  237.15    4.77
   3  -2   4  235.48    4.74
  -3  -2  -4  237.76    4.84
   4   2   4   31.80    1.54
   4  -2   4   29.94    1.31
   4  -2   4   31.41    0.98
   4   2   4   33.47    1.33
  -4  -2  -4   31.59    1.34
  -4   2  -4   31.13    1.16
  -4  -2  -4   31.99    1.47
   5  -2   4  840.31   15.38
   5   2   4  853.58   15.33
  -5   2  -4  866.05   15.13
  -5  -2  -4  861.88   14.89
   5  -2   4  848.55   14.37
   5   2   4  844.59   15.00
  -5  -2  -4  853.77   15.40
   6  -2   4  160.08    3.97
  -6  -2  -4  164.27    4.06
  -6  -2  -4  161.69    4.03
   6   2   4  161.62    4.08
   6  -2   4  162.21    3.45
   6   2   4  158.36    3.90
  -7  -2  -4    5.34    0.91
   7  -2   4    5.75    0.75
   7   2   4    5.08    0.91
  -7  -2  -4    6.13    0.99
   7   2   4    3.49    0.95
  -7   2  -4    4.62    0.81
   7  -2   4    5.86    1.00
  -7   2  -4    5.57    0.98
  -8  -2  -4   99.32    3.25
   8   2   4  102.77    3.37
  -8   2  -4   98.53    2.97
   8  -2   4   94.82    2.70
  -8  -2  -4   95.67    3.13
   8  -2   4   92.09    3.11
   8   2   4   97.46    3.09
  -8   2  -4   97.66    3.13
  -9   2  -4   16.41    1.49
  -9   2  -4   18.21    1.63
   9  -2   4   17.20    1.71
   9   2   4   17.09    1.64
   9  -2   4   18.28    1.34
   9   2   4   16.90    1.64
 -10   2  -4    1.70    1.16
  10   2   4    2.41    1.21
 -10   2  -4    1.34    1.02
  10   2   4    2.29    1.08
  10  -2   4    3.89    0.99
  10  -2   4    2.53    1.23
  11   2   4    0.80    1.13
  11  -2   4    0.50    0.94
  11   2   4   -0.01    1.25
  11  -2   4    0.64    1.13
 -11   2  -4    1.13    1.00
 -11   2  -4    1.66    1.18
  12   2   4   16.95    1.83
  12   2   4   16.97    1.93
  12  -2   4   19.49    1.95
 -12   2  -4   18.87    1.96
 -12   2  -4   18.90    1.74
  12  -2   4   15.98    1.63
 -13   2  -4    3.42    1.27
  13   2   4    1.85    1.29
  13   2   4    1.80    1.56
  13  -2   4    3.36    1.25
  13  -2   4    0.87    1.44
 -13   2  -4    0.61    1.38
  14  -2   4    0.33    1.17
  14   2   4    1.52    1.39
 -14   2  -4    1.21    1.39
  14   2   4    0.92    1.38
  14  -2   4   -0.88    1.52
  15  -2   4    8.72    1.92
 -15   2  -4    6.43    1.72
  15   2   4    6.55    1.83
  15  -2   4   11.26    1.77
  16  -2   4   20.75    2.59
  16  -2   4   19.14    2.21
  16   2   4   18.38    2.52
 -16   2  -4   16.46    2.25
 -16  -2  -4   14.83    2.28
  17   2   4    1.89    1.75
  17  -2   4   -0.89    1.40
  17  -2   4    0.33    1.75
 -17  -2  -4    1.03    1.76
 -17   2  -4    0.63    1.62
 -18  -2  -4   -2.73    1.51
  18   2   4   -1.20    1.80
  18  -2   4    0.03    1.56
  18  -2   4   -1.15    1.93
 -18  -2  -4   -2.65    1.68
 -18   2  -4    1.88    1.69
 -18  -3   4   16.83    2.58
 -18  -3   4   15.67    2.29
 -18   3   4    9.81    2.36
  18  -3  -4   14.10    2.24
  18  -3  -4   12.41    2.64
 -17  -3   4    2.83    1.78
  17  -3  -4    3.95    1.97
 -17  -3   4    4.08    1.78
 -17   3   4    3.65    1.93
  17   3  -4    1.88    1.82
 -16  -3   4    7.49    1.97
 -16   3   4    7.92    2.00
  16   3  -4    7.16    1.89
 -16  -3   4    5.73    1.74
  16  -3  -4    6.18    2.10
  15   3  -4    4.93    1.87
 -15  -3   4    5.00    1.78
 -15  -3   4    5.31    1.61
  15  -3  -4    4.83    1.92
 -15   3   4    9.43    2.02
 -14  -3   4   -1.25    1.18
 -14  -3   4    1.04    1.37
  14  -3  -4   -0.26    1.41
  14   3  -4   -1.46    1.18
 -14   3   4   -0.36    1.28
  13  -3  -4   83.97    3.81
 -13  -3   4   83.02    3.32
  13   3  -4   77.51    3.69
 -13  -3   4   86.02    3.62
 -13   3   4   88.65    3.94
  13   3  -4   89.73    3.44
 -13   3   4   89.29    3.60
 -12  -3   4   91.33    3.32
 -12   3   4   94.08    3.54
  12  -3  -4   87.04    3.76
 -12   3   4   80.45    3.65
  12   3  -4   93.67    3.29
 -12  -3   4   88.12    3.67
  12   3  -4   88.07    3.82
  11   3  -4  320.86    7.82
 -11   3   4  331.91    7.88
 -11   3   4  342.10    7.56
 -11  -3   4  321.58    7.80
 -11  -3   4  351.10    7.31
  11   3  -4  335.55    7.33
  11  -3  -4  338.25    7.94
 -10  -3   4   16.88    1.63
  10   3  -4   11.57    1.55
 -10  -3   4   15.47    1.54
 -10  -3   4   17.25    1.60
 -10   3   4   17.46    1.75
 -10   3   4   16.32    1.60
  10  -3  -4   14.87    1.66
  10   3  -4   19.87    1.68
  -9   3   4  128.67    3.56
  -9  -3   4  118.65    3.74
   9  -3  -4  122.00    3.73
  -9   3   4  126.79    3.93
   9  -3  -4  121.96    3.83
   9   3  -4  125.83    3.40
   9   3  -4  114.98    3.77
  -9  -3   4  125.98    3.78
  -8   3   4   90.03    2.76
  -8   3   4   86.96    3.05
   8   3  -4   86.93    2.53
  -8  -3   4   87.65    2.89
   8  -3  -4   85.56    2.86
   8  -3  -4   88.45    2.99
   8   3  -4   80.31    2.92
  -8  -3   4   93.45    2.98
  -7   3   4   97.58    3.10
   7   3  -4   92.46    3.00
   7  -3  -4   94.12    2.94
  -7  -3   4   97.49    2.86
   7  -3  -4   96.43    2.92
  -7   3   4   96.42    2.70
  -7  -3   4   91.83    2.84
  -6   3   4   -0.54    0.63
   6   3  -4    0.38    0.67
  -6   3   4   -0.09    0.47
   6  -3  -4    0.31    0.65
   6  -3  -4   -0.34    0.52
  -6  -3   4    0.25    0.56
  -6  -3   4    2.55    0.70
  -5  -3   4   96.72    2.43
  -5   3   4   71.55    2.12
  -5   3   4   93.12    2.74
   5   3  -4   85.08    2.54
  -5  -3   4   84.29    2.34
   5  -3  -4   83.96    2.47
   5  -3  -4   83.89    2.43
   4   3  -4   91.15    2.51
   4  -3  -4   93.25    2.50
   4  -3  -4   95.68    2.49
  -4  -3   4   95.07    2.39
  -4  -3   4   94.49    2.34
  -4   3   4   95.66    2.29
   3  -3  -4 1435.49   25.02
  -3  -3   4 1466.88   25.06
  -3   3   4 1436.16   24.93
  -3   3   4 1455.83   24.82
   3   3  -4 1431.15   23.87
   3  -3  -4 1442.50   24.91
  -2  -3   4   57.42    1.46
   2  -3  -4   53.85    1.62
  -2   3   4   56.38    1.41
  -2   3   4   56.72    1.43
   2  -3  -4   55.43    1.66
   2   3  -4   55.57    1.61
  -1   3   4  647.16   11.52
  -1   3   4  644.18   11.60
  -1  -3   4  643.29   11.56
   1  -3  -4  637.86   11.46
  -1  -3   4  647.40   11.83
   1  -3  -4  636.59   11.51
   1   3  -4  657.07   11.03
   0  -3  -4  174.16    3.59
   0   3   4  177.37    3.41
   0  -3   4  172.96    3.45
   0  -3  -4  173.14    3.58
   0   3   4  176.36    3.38
   0   3  -4  178.13    3.33
   1   3   4   64.09    1.49
   1  -3   4   64.96    1.52
   1   3   4   64.96    1.51
  -1   3  -4   66.52    1.60
  -1  -3  -4   65.40    1.75
   2   3   4  721.12   12.70
  -2  -3  -4  728.63   12.64
  -2   3  -4  705.53   12.11
  -2  -3  -4  722.42   12.79
   2  -3   4  712.72   12.75
   2   3   4  719.16   12.60
  -3  -3  -4  109.83    2.97
   3   3   4   92.89    2.38
  -3   3  -4  114.54    2.61
  -3  -3  -4  113.68    2.70
   3  -3   4  112.44    2.55
  -4   3  -4    9.41    0.91
  -4  -3  -4    9.88    1.01
  -4   3  -4   10.93    0.64
   4   3   4    9.90    1.10
   4  -3   4   11.71    0.97
  -4  -3  -4   10.26    0.97
  -4   3  -4   10.41    0.68
   4  -3   4   11.57    0.52
  -5   3  -4    1.74    0.63
   5   3   4    2.43    0.63
  -5  -3  -4    2.93    0.78
  -5  -3  -4    1.66    0.68
   5  -3   4    2.97    0.71
  -5   3  -4    2.95    0.54
   5   3   4    2.45    0.84
   5  -3   4    2.59    0.44
   6   3   4    7.95    0.89
   6  -3   4    7.28    0.71
  -6   3  -4    7.52    1.01
  -6   3  -4    4.90    0.59
  -6  -3  -4    9.40    1.08
  -6  -3  -4    7.87    0.96
   6  -3   4    7.92    0.96
   6   3   4    6.34    1.06
   7   3   4   21.41    1.66
  -7   3  -4   21.24    1.63
   7  -3   4   19.67    1.10
   7  -3   4   18.22    1.51
  -7  -3  -4   19.86    1.48
  -7  -3  -4   19.78    1.60
   7   3   4   17.74    1.35
   8   3   4   80.74    2.69
  -8   3  -4   82.36    2.98
   8  -3   4   78.76    2.90
   8  -3   4   84.37    2.40
  -8   3  -4   85.51    2.60
   8   3   4   84.04    3.12
  -8  -3  -4   85.55    2.93
   9  -3   4   48.05    2.50
   9  -3   4   53.62    2.03
  -9   3  -4   54.89    2.21
  -9  -3  -4   54.08    2.58
  -9   3  -4   52.21    2.56
   9   3   4   52.26    2.29
   9   3   4   52.04    2.60
  10   3   4   -0.46    1.04
  10   3   4   -0.53    1.14
  10  -3   4    0.94    0.79
  10  -3   4    0.58    1.09
 -10   3  -4    0.12    1.13
 -10   3  -4    0.32    0.90
  11  -3   4   32.57    1.94
  11  -3   4   34.43    2.34
 -11   3  -4   34.51    2.02
 -11   3  -4   32.85    2.33
  11   3   4   32.72    2.45
  11   3   4   38.46    2.33
 -12   3  -4   15.05    1.56
  12   3   4   13.12    1.99
  12  -3   4   10.26    1.66
  12  -3   4   12.05    1.48
 -12   3  -4   13.42    1.72
  12   3   4   12.89    1.67
  13   3   4    2.98    1.64
 -13   3  -4   -0.34    1.33
  13  -3   4    3.02    1.22
  13  -3   4    1.20    1.44
  13   3   4    2.66    1.37
  14  -3   4    2.11    1.24
  14   3   4    0.92    1.50
  14  -3   4   -0.38    1.35
 -14   3  -4    2.30    1.46
  15  -3   4    2.00    1.30
 -15   3  -4    1.84    1.49
  15   3   4   -2.60    1.52
  15  -3   4    1.95    1.72
  16   3   4    5.20    2.10
  16  -3   4    4.35    2.07
 -16   3  -4    4.32    1.94
  16  -3   4    4.51    1.60
 -17  -3  -4   -1.98    1.73
  17  -3   4   -3.63    1.60
 -17   3  -4    0.39    1.68
  17  -3   4    2.07    1.58
  17   3   4   -3.16    1.60
 -18   3  -4   -1.64    1.80
  18  -3   4   -0.22    1.98
 -18  -3  -4   -2.40    1.72
  18  -4  -4    0.62    2.09
 -18  -4   4    3.26    1.98
 -18   4   4   -0.95    1.91
 -18  -4   4   -0.43    1.58
  17  -4  -4    7.88    2.39
  17   4  -4    1.45    1.83
 -17  -4   4    1.34    1.77
 -17   4   4    3.53    1.96
 -17  -4   4    5.23    2.05
 -16  -4   4   35.07    3.15
  16   4  -4   31.18    3.02
  16  -4  -4   39.27    3.41
 -16   4   4   32.68    3.06
 -16  -4   4   36.14    2.77
 -15  -4   4   23.00    2.40
  15  -4  -4   23.19    2.45
  15   4  -4   22.01    2.62
 -15  -4   4   17.53    2.03
 -15   4   4   21.46    2.45
 -14   4   4    8.72    1.83
 -14  -4   4    7.97    1.56
 -14  -4   4    6.93    1.71
  14   4  -4    8.08    1.82
  14  -4  -4    5.17    1.85
  13   4  -4    4.03    1.51
 -13  -4   4    6.33    1.54
 -13  -4   4    5.28    1.32
  13  -4  -4    4.29    1.61
 -13   4   4    4.52    1.57
 -12   4   4  157.98    5.19
 -12  -4   4  148.88    4.87
  12  -4  -4  149.61    4.92
 -12  -4   4  168.21    4.57
  12   4  -4  153.69    5.18
 -11   4   4  158.76    5.12
 -11  -4   4  138.36    4.51
 -11   4   4  155.21    4.27
  11   4  -4  153.17    4.02
  11  -4  -4  146.26    4.70
 -11  -4   4  161.24    4.93
  11   4  -4  140.70    4.81
  10   4  -4  205.49    4.72
 -10   4   4  203.00    5.73
  10  -4  -4  209.20    5.60
  10   4  -4  193.69    5.66
  10  -4  -4  204.89    5.55
 -10   4   4  203.04    4.97
 -10  -4   4  206.32    5.49
 -10  -4   4  194.71    5.35
   9   4  -4  373.78    8.29
  -9   4   4  369.09    8.28
   9   4  -4  369.18    7.26
   9  -4  -4  373.41    8.14
  -9  -4   4  364.30    7.97
   9  -4  -4  366.42    8.16
  -9  -4   4  377.78    8.10
   8  -4  -4  419.93    8.63
   8  -4  -4  414.80    8.68
  -8  -4   4  422.89    8.56
   8   4  -4  406.48    8.69
  -8  -4   4  413.31    8.51
  -8   4   4  406.67    8.74
  -7  -4   4   14.11    1.42
   7  -4  -4   13.73    1.40
  -7   4   4   12.85    1.01
   7  -4  -4   12.63    1.23
   7   4  -4   12.16    1.28
  -7   4   4   12.84    1.34
   6  -4  -4   11.40    1.16
   6   4  -4   11.77    1.20
  -6   4   4   13.22    1.28
  -6  -4   4   12.07    1.21
  -6   4   4   11.50    0.88
   6  -4  -4   10.49    1.08
   5   4  -4   56.57    2.10
   5  -4  -4   56.02    1.93
   5  -4  -4   55.48    1.96
  -5   4   4   54.73    1.53
  -5  -4   4   53.83    1.81
  -4   4   4  434.30    7.85
  -4  -4   4  424.68    7.95
   4   4  -4  431.04    8.19
  -4   4   4  429.17    7.78
   4  -4  -4  437.21    8.22
   4  -4  -4  432.50    8.24
   3   4  -4  392.28    7.42
   3  -4  -4  394.94    7.49
   3  -4  -4  398.05    7.46
   2  -4  -4  592.63   10.76
   2   4  -4  605.95   10.46
   2  -4  -4  589.28   10.70
   1   4  -4   27.41    1.11
   1  -4  -4   26.09    1.10
  -1  -4   4   26.61    0.89
   1  -4  -4   28.03    1.08
   0  -4  -4  385.00    7.09
   0   4  -4  380.82    6.77
   0  -4   4  386.83    6.64
   0  -4  -4  379.15    7.10
  -1   4  -4  178.82    3.60
   1  -4   4  179.57    3.52
  -1  -4  -4  182.93    4.21
  -1  -4  -4  180.05    3.73
  -2  -4  -4   31.05    1.23
  -2   4  -4   30.55    1.27
  -2  -4  -4   30.40    1.55
   2  -4   4   30.95    0.98
   2  -4   4   34.93    1.28
  -3   4  -4  287.32    5.55
  -3  -4  -4  284.83    5.68
  -3  -4  -4  286.36    6.03
   3  -4   4  275.26    5.42
  -4  -4  -4   33.09    1.75
   4   4   4   32.62    1.78
   4  -4   4   36.24    1.40
   4   4   4   34.45    1.07
   4   4   4   32.93    1.08
  -4  -4  -4   33.76    1.46
  -4   4  -4   35.65    1.57
  -5   4  -4   45.66    1.92
   5  -4   4   44.14    1.16
  -5  -4  -4   41.38    2.05
  -5  -4  -4   43.63    1.80
   5  -4   4   46.92    1.77
   5   4   4   45.65    1.45
   6   4   4   30.59    1.35
  -6  -4  -4   30.71    1.98
  -6   4  -4   32.45    1.03
  -6  -4  -4   31.79    1.74
  -6   4  -4   31.19    1.69
   6  -4   4   30.41    1.10
   6  -4   4   29.36    1.64
   6   4   4   28.79    1.89
   7   4   4   27.72    2.02
  -7   4  -4   27.38    1.19
  -7  -4  -4   29.75    1.75
  -7   4  -4   27.91    1.87
   7   4   4   25.38    1.33
   7  -4   4   27.64    1.18
   7  -4   4   26.03    1.65
  -8   4  -4   84.90    2.39
   8   4   4   80.65    3.25
  -8  -4  -4   83.88    3.01
   8  -4   4   84.32    2.32
  -8   4  -4   86.88    3.12
   8  -4   4   83.49    3.00
  -9   4  -4  199.57    4.46
   9   4   4  169.65    4.52
  -9   4  -4  198.83    5.23
   9  -4   4  198.42    4.35
  -9  -4  -4  206.07    5.30
   9   4   4  194.39    5.53
   9  -4   4  192.86    5.21
  10  -4   4   35.14    1.80
  10   4   4   38.20    2.65
 -10   4  -4   37.49    1.88
 -10   4  -4   30.00    2.23
  10   4   4   37.93    2.04
  10  -4   4   33.07    2.21
  11   4   4    0.90    1.26
  11  -4   4   -0.78    0.88
 -11   4  -4    1.27    1.23
 -11   4  -4    1.05    0.70
  11  -4   4    0.10    1.23
  11   4   4    1.24    1.02
  12   4   4   41.80    2.89
  12  -4   4   40.05    2.16
 -12   4  -4   35.58    2.63
  12  -4   4   42.04    2.83
  13  -4   4    9.28    1.87
  13  -4   4   10.75    1.49
  13   4   4   10.30    2.05
 -13   4  -4    9.27    1.79
  14  -4   4   94.56    3.53
 -14   4  -4   94.81    4.27
  14   4   4   98.20    4.60
  14  -4   4   96.34    4.39
  15  -4   4    2.92    1.33
  15   4   4    3.04    1.80
  15  -4   4    2.61    1.90
 -15   4  -4    3.02    1.75
  16   4   4    9.73    2.18
  16  -4   4    4.91    2.13
 -16   4  -4    8.49    2.02
  17  -4   4   -3.15    1.54
 -17   4  -4   -0.12    1.64
  17   4   4    0.36    1.85
 -17  -5   4   -1.23    1.54
 -17   5   4   -1.62    1.76
 -17  -5   4   -2.13    1.65
  17  -5  -4   -1.91    1.96
  16  -5  -4   -1.11    1.89
 -16  -5   4    0.89    1.45
 -16   5   4    0.70    1.87
  16   5  -4    0.98    1.90
 -16  -5   4    1.56    1.59
 -15  -5   4   13.93    2.12
 -15   5   4   13.93    2.26
 -15  -5   4   12.19    1.83
  15  -5  -4    9.37    2.18
  15   5  -4   14.70    2.41
 -14  -5   4    9.63    1.66
  14   5  -4    9.54    1.88
 -14   5   4    9.59    2.07
  14  -5  -4    8.07    1.80
 -14  -5   4   13.34    1.94
 -13  -5   4   44.85    2.64
 -13   5   4   41.11    2.97
  13  -5  -4   40.81    2.97
  13   5  -4   46.01    3.15
 -13  -5   4   39.88    2.78
 -12  -5   4   12.01    1.73
 -12   5   4   14.41    1.96
  12  -5  -4   11.71    1.86
  12   5  -4   13.33    1.86
 -11  -5   4    5.04    1.46
 -11   5   4    7.39    1.65
  11   5  -4    8.63    1.73
  11  -5  -4    8.47    1.64
 -10   5   4   96.06    4.04
 -10   5   4   92.84    2.82
  10  -5  -4   98.87    3.70
  10   5  -4   86.49    3.68
  10  -5  -4   92.19    3.60
 -10  -5   4   92.81    3.47
  -9   5   4   88.60    3.68
  -9   5   4   91.16    2.57
   9  -5  -4   88.32    3.36
   9   5  -4   88.19    3.53
  -9  -5   4   90.45    3.29
   9  -5  -4   96.52    3.56
   8  -5  -4    5.39    1.20
  -8   5   4    4.93    0.72
  -8   5   4    2.44    1.26
   8   5  -4    4.58    1.20
   8  -5  -4    2.59    1.22
  -8  -5   4    3.93    1.08
   7  -5  -4   37.19    1.96
  -7   5   4   37.37    1.21
  -7  -5   4   38.05    1.91
   7  -5  -4   36.57    2.02
   7   5  -4   37.74    2.16
   6   5  -4  116.76    3.52
   6  -5  -4  113.48    3.26
   6  -5  -4  116.77    3.19
  -6  -5   4  113.80    3.06
  -5  -5   4    2.06    0.65
   5  -5  -4    5.96    0.83
   5  -5  -4    3.43    0.82
   5   5  -4    2.93    0.86
  -4  -5   4  130.67    2.91
   4   5  -4  126.95    3.43
   4  -5  -4  130.28    3.20
   4  -5  -4  130.75    3.17
   3   5  -4  285.98    5.87
   3  -5  -4  290.39    5.67
   3  -5  -4  281.08    5.68
   2  -5  -4 1216.33   21.66
  -2  -5   4 1288.19   20.40
   2  -5  -4 1235.26   21.57
   2   5  -4 1242.83   20.88
   1   5  -4  169.27    3.62
   1  -5  -4  165.27    3.55
   1  -5  -4  171.92    3.56
  -1  -5   4  171.74    3.41
   0  -5  -4   76.20    1.96
   0  -5   4   77.18    1.96
   0  -5  -4   75.39    1.95
   1  -5   4   56.65    1.45
  -1  -5  -4   56.27    1.67
  -1  -5  -4   56.26    1.67
   1  -5   4   56.90    1.72
  -1  -5  -4   60.26    2.24
  -2  -5  -4  301.46    6.41
  -2   5  -4  298.42    5.78
   2  -5   4  295.25    5.30
   2  -5   4  299.59    5.62
  -2  -5  -4  289.61    5.78
  -3  -5  -4  393.74    8.12
  -3  -5  -4  406.41    7.69
  -3   5  -4  396.16    7.58
   3  -5   4  409.65    7.44
  -4  -5  -4  208.24    4.55
  -4  -5  -4  202.92    5.03
   4  -5   4  207.39    4.31
  -4   5  -4  198.91    4.56
   5  -5   4   10.85    1.11
  -5  -5  -4   10.21    1.00
   5   5   4    9.62    1.38
  -5   5  -4   10.25    1.13
  -6  -5  -4   45.47    2.01
   6  -5   4   45.95    1.95
  -6   5  -4   43.87    2.07
   7  -5   4    0.78    0.87
  -7   5  -4    0.18    0.83
   7  -5   4    0.64    0.50
  -7  -5  -4   -0.38    0.76
   7   5   4    0.00    1.03
   7   5   4   -0.55    0.48
   8  -5   4  152.94    4.32
   8  -5   4  156.14    3.44
  -8   5  -4  153.57    4.51
  -8  -5  -4  156.76    4.43
   8   5   4  152.98    4.86
   8   5   4  160.05    3.57
   9   5   4  121.26    3.20
   9  -5   4  122.07    3.07
  -9   5  -4  119.74    4.08
   9  -5   4  121.65    4.04
   9   5   4  119.55    4.38
  -9  -5  -4  120.59    4.03
  10  -5   4  110.99    4.02
  10   5   4  112.83    4.50
  10  -5   4  113.67    3.13
 -10   5  -4  112.63    4.03
  11  -5   4  258.93    5.76
  11   5   4  265.22    7.40
  11  -5   4  259.32    6.94
 -11   5  -4  273.38    7.01
  12   5   4    7.85    1.96
  12  -5   4    7.54    1.25
  12  -5   4    7.54    1.57
 -12   5  -4    8.00    1.80
  13  -5   4    4.04    1.17
 -13   5  -4    2.91    1.47
  13   5   4    0.59    1.48
  13  -5   4   -1.11    1.44
 -14   5  -4    4.16    1.80
  14  -5   4    2.74    1.77
  14   5   4    1.41    1.74
  15  -5   4   -2.33    1.65
  15   5   4   -0.84    1.60
 -15   5  -4    1.09    1.78
  16  -5   4   33.12    3.37
 -16   5  -4   25.20    2.78
  16   5   4   32.07    3.23
 -17   5  -4    3.70    2.15
  17  -5   4    5.37    2.24
 -17  -6   4    7.51    2.11
 -17  -6   4    7.30    1.87
 -17   6   4    2.04    1.97
  17  -6  -4    6.94    2.23
  16  -6  -4    8.97    2.39
 -16   6   4   11.28    2.36
 -16  -6   4    6.03    2.04
 -16  -6   4    5.89    1.75
  16   6  -4   12.06    2.38
 -15  -6   4    0.04    1.28
  15   6  -4   -1.08    1.43
 -15  -6   4   -0.61    1.45
 -15   6   4   -0.97    1.79
  15  -6  -4   -2.73    1.73
  14  -6  -4    4.45    1.89
  14   6  -4    3.52    1.80
 -14   6   4    2.38    1.90
 -14  -6   4    5.85    1.44
 -14  -6   4    2.98    1.60
 -13   6   4   13.31    2.28
  13  -6  -4   10.82    2.00
 -13  -6   4    9.82    1.71
  13   6  -4   11.42    2.04
  12  -6  -4    1.80    1.47
  12   6  -4    4.01    1.50
 -12  -6   4    1.43    1.34
 -12   6   4    1.67    1.67
 -11  -6   4    0.46    1.16
 -11   6   4   -1.44    1.45
  11   6  -4    0.08    1.20
  11  -6  -4    2.27    1.35
  10  -6  -4   45.08    2.73
  10   6  -4   45.37    2.81
 -10   6   4   50.11    3.23
   9   6  -4    0.10    1.36
   9  -6  -4    2.80    1.33
   8   6  -4  337.90    8.07
   8  -6  -4  351.25    7.85
   8  -6  -4  370.06    7.92
  -8  -6   4  364.46    7.72
   7  -6  -4   43.58    2.32
   7  -6  -4   40.50    2.25
   7   6  -4   41.49    2.37
  -7  -6   4   41.73    2.11
   6   6  -4   47.71    2.44
  -6  -6   4   50.25    2.03
   6  -6  -4   51.24    2.15
   6  -6  -4   53.72    2.25
   5   6  -4   64.19    2.57
  -5  -6   4   64.08    2.02
   5  -6  -4   61.06    2.19
   5  -6  -4   61.29    2.23
  -4  -6   4   89.24    2.24
   4  -6  -4   93.25    2.58
   4   6  -4   89.86    2.96
   4  -6  -4   88.21    2.58
   3  -6  -4   61.21    1.97
   3  -6  -4   60.42    1.92
   3   6  -4   62.84    2.23
   2  -6  -4   50.87    1.70
  -2  -6   4   54.97    1.72
   2   6  -4   54.94    2.00
   2  -6  -4   55.67    1.71
   1  -6  -4   36.11    1.35
   1   6  -4   36.01    1.55
  -1  -6   4   36.51    1.46
   1  -6  -4   32.88    1.33
   0  -6  -4  342.60    6.48
   0  -6  -4  335.42    6.48
   0  -6  -4  344.97    7.22
   0  -6   4  347.17    6.34
  -1  -6  -4    4.14    0.99
  -1  -6  -4    3.25    0.62
  -1  -6  -4    3.05    0.64
   1  -6   4    4.34    0.59
  -2  -6  -4   69.42    1.99
   2  -6   4   67.70    1.68
  -2  -6  -4   67.75    2.71
   3  -6   4   91.00    1.94
   3  -6   4   88.82    2.10
  -3  -6  -4   89.42    2.50
   3  -6   4   90.99    2.10
   4  -6   4  168.90    3.69
  -4   6  -4  163.68    4.18
  -4  -6  -4  171.33    4.00
   4  -6   4  168.78    3.20
   5  -6   4    0.72    0.76
  -5  -6  -4    1.60    0.83
   5  -6   4    1.73    0.41
  -5   6  -4    2.44    0.91
  -6  -6  -4   11.73    1.22
   6  -6   4   13.29    1.27
  -6   6  -4   10.13    1.32
   7  -6   4   37.21    2.03
   7   6   4   34.71    2.57
  -7   6  -4   37.37    2.30
  -7  -6  -4   36.33    2.15
   8   6   4  120.48    4.53
  -8   6  -4  117.27    3.98
   8  -6   4  129.54    3.92
  -8  -6  -4  123.21    3.93
  -9   6  -4  167.49    5.01
   9  -6   4  164.44    3.68
   9  -6   4  162.44    4.76
   9   6   4  165.86    5.44
  10  -6   4   -1.17    1.26
  10  -6   4    0.84    0.80
  10   6   4    1.15    1.56
 -10   6  -4    0.60    1.32
  11  -6   4   12.13    1.80
  11   6   4   14.34    2.18
 -11   6  -4   12.86    1.93
  11  -6   4   14.07    1.27
  12   6   4    5.76    1.76
 -12   6  -4    5.90    1.73
  12  -6   4    7.38    1.69
  13  -6   4   -0.62    1.50
  13   6   4    2.61    1.72
 -13   6  -4   -0.53    1.52
  14  -6   4   14.77    2.24
 -14   6  -4   11.72    2.10
  14   6   4   13.96    2.39
  15   6   4    7.14    2.16
  15  -6   4    6.93    2.15
 -15   6  -4    8.60    2.20
 -16   6  -4    4.36    2.12
  16  -6   4    6.00    2.30
 -16   7   4    9.87    2.48
  16  -7  -4    6.97    2.33
 -16  -7   4    9.06    2.02
  15  -7  -4   -4.01    1.66
 -15   7   4   -2.64    1.99
 -15  -7   4   -0.17    1.65
  15   7  -4   -0.40    1.58
 -14  -7   4   -0.80    1.49
  14  -7  -4   -2.92    1.65
 -14   7   4   -1.12    1.93
  14   7  -4    1.59    1.73
 -13  -7   4    3.25    1.53
  13  -7  -4    2.08    1.68
  13   7  -4    3.44    1.63
  12  -7  -4   12.20    1.96
 -12  -7   4    8.03    1.67
  12   7  -4   13.00    2.03
  11  -7  -4   -0.94    1.24
  11   7  -4    0.74    1.29
  10   7  -4   62.70    3.32
  10  -7  -4   62.96    3.11
   9  -7  -4   27.34    2.11
   9   7  -4   27.47    2.46
   8   7  -4   24.16    2.22
   8  -7  -4   23.85    2.04
   7  -7  -4    4.10    1.11
  -7  -7   4    3.52    1.12
   7   7  -4    6.23    1.48
   7  -7  -4    4.92    1.25
   6   7  -4    6.76    1.39
  -6  -7   4    5.04    1.02
   6  -7  -4    6.04    1.17
   6  -7  -4    5.21    1.03
   5  -7  -4   -1.16    0.65
   5  -7  -4   -1.55    0.81
  -5  -7   4   -1.25    0.65
   5   7  -4   -0.60    0.88
  -4  -7   4    5.36    0.69
   4  -7  -4    6.24    0.84
   4  -7  -4    5.50    0.92
   4   7  -4    6.48    1.10
   3  -7  -4    0.85    0.62
   3   7  -4    1.68    0.80
   3  -7  -4    1.59    0.70
   2  -7  -4  160.14    3.58
   2  -7  -4  161.83    3.56
   2   7  -4  156.85    3.92
  -1  -7   4   22.27    1.32
   1  -7  -4   21.26    1.15
   1  -7  -4   19.73    1.16
   0  -7   4    8.43    0.85
   0  -7  -4    7.10    0.79
   0  -7  -4    8.11    0.77
  -1  -7  -4   22.48    1.22
  -1  -7  -4   22.54    1.18
   1  -7   4   23.44    1.17
   2  -7   4   48.02    1.53
  -2  -7  -4   48.43    1.75
   3  -7   4   25.62    1.02
  -3  -7  -4   24.89    1.47
   3  -7   4   25.22    1.05
   3  -7   4   24.94    1.05
   4  -7   4    3.93    0.53
   4  -7   4    3.03    0.69
   4  -7   4    3.41    0.70
  -4  -7  -4    3.84    0.87
  -5   7  -4  148.70    4.25
  -5  -7  -4  153.95    3.99
   5  -7   4  156.30    3.01
   5  -7   4  151.05    3.69
   6  -7   4  234.89    4.37
   6  -7   4  235.29    5.39
  -6   7  -4  235.78    5.87
  -6  -7  -4  237.28    5.61
   7  -7   4    2.53    1.17
  -7   7  -4    3.70    1.39
  -8   7  -4   75.46    3.36
   8  -7   4   75.93    3.02
   8   7   4   80.03    3.81
  -9   7  -4   12.31    1.89
   9  -7   4   11.12    1.65
   9   7   4   12.90    1.95
  10   7   4   41.46    3.17
 -10   7  -4   37.52    2.66
  10  -7   4   33.76    2.56
  11   7   4    3.63    1.79
  11  -7   4    0.08    1.35
 -11   7  -4    1.74    1.55
  12  -7   4    0.29    1.42
  12   7   4    0.72    1.59
 -12   7  -4   -0.53    1.39
  13   7   4   -1.97    1.44
  13  -7   4   -1.35    1.47
 -13   7  -4   -0.52    1.62
  14   7   4    2.56    1.91
 -14   7  -4    5.38    1.89
  14  -7   4   -0.21    1.87
  15  -7   4    8.09    2.26
 -15   7  -4   10.07    2.19
  15  -8  -4    0.50    1.96
 -15  -8   4   -0.78    1.52
  14   8  -4   -2.34    1.66
  14  -8  -4   -1.72    1.77
 -14  -8   4    0.18    1.47
  13   8  -4   20.96    2.66
  13  -8  -4   17.49    2.41
 -13  -8   4   19.73    2.22
  12   8  -4    0.05    1.55
 -12  -8   4    0.49    1.24
  12  -8  -4   -2.54    1.45
  11   8  -4   12.29    2.13
  11  -8  -4   12.30    2.00
  10   8  -4   -0.36    1.24
  10  -8  -4    0.14    1.33
   9  -8  -4    4.40    1.44
   9   8  -4    4.60    1.56
   8   8  -4   19.17    2.06
   8  -8  -4   19.62    1.84
   7   8  -4   29.46    2.39
   7  -8  -4   27.83    2.09
   6   8  -4  207.01    5.70
   6  -8  -4  207.85    5.18
  -6  -8   4  211.17    4.81
  -5  -8   4  276.98    5.62
   5   8  -4  271.01    6.60
   5  -8  -4  269.02    6.06
   5  -8  -4  278.31    6.04
   4  -8  -4   56.24    2.25
   4  -8  -4   59.29    2.15
  -4  -8   4   58.48    1.77
   4   8  -4   56.56    2.62
   3  -8  -4    1.09    0.72
   3  -8  -4    1.56    0.82
   2  -8  -4   83.23    2.38
   2  -8  -4   78.70    2.36
   1  -8  -4  190.66    4.08
  -1  -8   4  186.35    4.36
   1  -8  -4  187.24    4.08
   0  -8   4  172.77    3.94
   0  -8  -4  161.48    3.70
   0  -8  -4  169.50    3.74
  -1  -8  -4   41.32    1.69
  -1  -8  -4   41.86    1.66
   1  -8   4   44.18    1.70
   2  -8   4   94.69    2.45
  -2  -8  -4   97.12    2.65
   3  -8   4    1.19    0.47
   3  -8   4    0.83    0.47
  -3  -8  -4    1.10    0.75
   3  -8   4    0.65    0.54
   4  -8   4  115.28    2.84
   4  -8   4  111.18    2.85
  -4  -8  -4  117.75    3.27
   4  -8   4  115.45    2.56
   5  -8   4   65.20    2.27
   6  -8   4   28.51    1.77
   7  -8   4   52.02    2.45
  -8   8  -4    4.30    1.37
   8  -8   4    3.70    1.26
   9  -8   4   23.29    2.06
  -9   8  -4   17.68    2.11
  10   8   4    0.52    1.46
 -10   8  -4   -0.38    1.38
  10  -8   4    0.94    1.29
 -11   8  -4    1.42    1.57
  11   8   4   -0.36    1.70
  11  -8   4   -0.39    1.26
  12   8   4   -0.68    1.61
 -12   8  -4   -0.62    1.46
  12  -8   4    0.02    1.54
  13   8   4   10.55    2.45
  13  -8   4   10.28    2.03
 -13   8  -4    4.56    1.88
  14  -8   4    3.85    2.05
 -14   8  -4    4.48    2.07
 -13  -9   4    2.32    1.60
  13  -9  -4    0.78    1.74
  13   9  -4    4.82    2.07
  12   9  -4   20.48    2.68
 -12  -9   4   21.67    2.22
  12  -9  -4   24.59    2.48
  11   9  -4   51.39    3.59
  11  -9  -4   52.20    3.31
  10   9  -4   32.17    2.92
  10  -9  -4   30.30    2.66
   9  -9  -4    2.46    1.47
   9   9  -4    2.94    1.49
   8  -9  -4    3.06    1.34
   8   9  -4    3.58    1.43
   7  -9  -4   22.79    2.04
   7   9  -4   20.79    2.07
   6   9  -4   18.93    1.94
   6  -9  -4   18.42    1.79
   5   9  -4    3.86    1.20
   5  -9  -4    1.39    1.04
  -5  -9   4    2.20    0.81
  -4  -9   4  119.61    2.84
   4  -9  -4  123.42    3.41
   3  -9  -4   33.71    1.69
   3  -9  -4   32.92    1.73
   2  -9  -4    7.60    0.96
   2  -9  -4    7.92    0.94
   1  -9  -4   83.13    2.39
   1  -9  -4   83.44    2.41
   0  -9  -4   85.41    2.49
   0  -9  -4   88.18    2.50
  -1  -9  -4   33.18    1.63
  -2  -9  -4  123.51    3.22
   3  -9   4   12.46    0.90
   4  -9   4    4.23    0.80
   4  -9   4    5.23    0.81
   5  -9   4   22.78    1.51
   6  -9   4    4.87    1.12
   7  -9   4   58.83    2.59
   8  -9   4   14.83    1.66
   9  -9   4    3.36    1.32
  10  -9   4    2.18    1.39
  11  -9   4    1.47    1.48
 -11   9  -4    0.48    1.70
 -12   9  -4   50.59    3.68
  12  -9   4   52.15    3.38
  13  -9   4   31.93    3.12
 -13   9  -4   33.44    3.23
  12 -10  -4    0.70    1.78
 -12 -10   4   -2.06    1.25
  12  10  -4    0.05    1.53
  11 -10  -4    0.90    1.64
  11  10  -4    3.79    1.83
  10 -10  -4    4.99    1.74
  10  10  -4    3.55    1.77
   9  10  -4   39.36    3.15
   9 -10  -4   34.97    2.80
   8 -10  -4    0.32    1.39
   8  10  -4    1.37    1.41
   7 -10  -4    7.24    1.48
   7  10  -4    7.64    1.60
   6 -10  -4    0.62    1.17
   5 -10  -4   13.33    1.50
   4 -10  -4   18.33    1.71
   3 -10  -4   14.02    1.32
   2 -10  -4    0.34    0.91
   1 -10  -4   15.52    1.38
   0 -10  -4   36.67    1.78
   3 -10   4    5.89    0.67
   4 -10   4    9.17    0.96
   5 -10   4    0.55    0.87
   6 -10   4    8.03    1.23
   7 -10   4    6.06    1.32
   8 -10   4   -0.20    1.13
   9 -10   4   30.88    2.38
  10 -10   4    6.09    1.63
  11 -10   4   12.26    2.04
  10  11  -4   10.29    2.15
   9 -11  -4    2.01    1.56
   8 -11  -4    2.16    1.58
   7 -11  -4    5.62    1.58
   6 -11  -4    4.22    1.41
   5 -11  -4    0.10    1.18
   4 -11  -4    3.04    1.18
   3 -11  -4    0.97    1.06
   2 -11  -4    2.58    1.02
   1 -11  -4    3.95    1.07
   0 -11  -4   10.76    1.23
   4 -11   4    6.80    0.98
   5 -11   4    3.66    1.05
   6 -11   4    4.96    1.21
   7 -11   4    4.24    1.35
   8 -11   4   14.32    1.79
   9 -11   4    4.56    1.64
   6 -12  -4    2.77    1.47
   5 -12  -4   -0.90    1.31
   4 -12  -4   19.16    1.79
   3 -12  -4    4.73    1.31
   2 -12  -4   23.35    1.88
   1 -12  -4   -0.42    1.07
   3 -12   4   23.34    1.32
   4 -12   4    8.55    1.11
   5 -12   4   73.03    2.71
   6 -12   4    0.08    1.20
 -19   0   5   -0.15    1.95
 -18   0   5   -1.91    1.62
  18   0  -5   -2.25    1.38
 -17   0   5   -1.08    1.46
  17   0  -5   -0.05    1.59
 -17   0   5    0.51    1.66
 -16   0   5   -2.21    1.44
  16   0  -5   -0.86    1.41
  16   0  -5    0.04    1.65
 -16   0   5   -2.11    1.29
 -15   0   5   -0.61    1.37
 -15   0   5    1.51    1.48
  15   0  -5    2.85    1.74
  14   0  -5    1.00    1.61
 -14   0   5   -0.30    1.49
 -14   0   5   -0.59    1.33
 -13   0   5    0.18    1.17
  13   0  -5   -1.91    1.34
 -13   0   5   -1.12    1.28
 -12   0   5    0.49    1.16
 -12   0   5   -2.82    1.22
  12   0  -5    0.09    1.21
  11   0  -5   -0.21    1.02
 -11   0   5    0.64    0.98
 -11   0   5   -0.13    1.02
 -10   0   5   -2.83    1.02
  10   0  -5   -1.27    0.94
 -10   0   5    1.52    0.93
  -9   0   5   -1.38    0.88
   9   0  -5    0.27    0.96
  -9   0   5   -0.28    0.86
  -8   0   5   -0.08    0.81
   8   0  -5   -0.44    0.82
  -8   0   5   -0.36    0.66
  -7   0   5   -0.83    0.64
  -7   0   5   -0.16    0.65
   7   0  -5   -0.86    0.72
  -7   0   5   -0.47    0.55
   6   0  -5    0.06    0.56
   6   0  -5   -1.24    0.52
  -6   0   5   -0.33    0.58
  -6   0   5   -0.06    0.59
  -6   0   5   -0.72    0.60
   5   0  -5   -0.01    0.48
  -5   0   5   -0.43    0.51
  -5   0   5    0.10    0.46
   5   0  -5    0.50    0.57
  -5   0   5   -0.18    0.55
   4   0  -5    0.09    0.40
   4   0  -5    0.36    0.36
  -4   0   5    0.25    0.42
  -4   0   5    0.54    0.39
  -4   0   5   -0.27    0.44
   4   0  -5    0.05    0.46
   3   0  -5    0.09    0.36
  -3   0   5   -0.05    0.38
   3   0  -5   -0.18    0.39
   3   0  -5   -0.53    0.29
  -3   0   5    0.66    0.44
  -2   0   5   -0.29    0.42
   2   0  -5   -0.07    0.38
  -2   0   5   -0.27    0.38
  -1   0   5    0.81    0.42
   1   0  -5   -0.55    0.32
   0   0  -5   -0.65    0.30
   0   0   5    1.16    0.39
  -1   0  -5   -0.74    0.34
   1   0   5   -1.34    0.35
   2   0   5   -0.29    0.36
  -2   0  -5    0.40    0.35
  -2   0  -5   -0.47    0.38
  -3   0  -5   -0.51    0.31
   3   0   5   -0.30    0.42
  -3   0  -5   -0.62    0.40
  -4   0  -5   -0.51    0.41
   4   0   5   -0.01    0.43
   4   0   5   -1.27    0.46
  -4   0  -5   -1.06    0.36
   5   0   5   -1.46    0.54
  -5   0  -5   -0.85    0.46
  -5   0  -5   -1.15    0.50
   5   0   5   -1.24    0.58
   6   0   5   -0.51    0.60
  -6   0  -5   -1.28    0.53
   6   0   5   -0.68    0.58
  -6   0  -5    0.01    0.56
   7   0   5   -0.67    0.68
  -7   0  -5   -0.25    0.64
   7   0   5    0.82    0.80
   8   0   5   -1.00    0.68
   8   0   5   -0.12    0.74
   9   0   5   -0.09    0.77
   9   0   5    0.55    0.89
  10   0   5   -0.51    1.02
  10   0   5   -0.32    1.09
  11   0   5    0.37    1.30
  11   0   5    0.32    1.04
  12   0   5   -2.25    0.99
  12   0   5    0.23    1.28
  13   0   5    0.23    1.45
  13   0   5   -0.81    1.28
  14   0   5   -0.40    1.25
  14   0   5   -0.06    1.27
 -14   0  -5   -0.73    1.24
 -15   0  -5   -1.44    1.36
  15   0   5   -0.22    1.44
  15   0   5    1.44    1.67
 -15   0  -5   -2.22    1.27
  16   0   5    1.14    1.70
 -16   0  -5   -0.18    1.45
  16   0   5    1.14    1.60
 -16   0  -5    1.61    1.50
  17   0   5    0.50    1.63
 -17   0  -5    0.90    1.57
 -18   0  -5    0.85    1.62
  18   0   5    4.28    1.97
 -19  -1   5   -1.83    1.74
 -19   1   5    2.57    2.00
 -18   1   5   -1.64    1.55
 -18  -1   5    0.09    1.55
  18  -1  -5   -0.70    1.55
 -18  -1   5   -4.61    1.57
  18   1  -5    0.00    1.63
 -17   1   5    1.07    1.85
 -17  -1   5    3.31    1.76
  17  -1  -5    4.58    2.07
 -17  -1   5    3.28    1.84
  17   1  -5    2.66    1.71
  17  -1  -5    4.49    1.82
 -16  -1   5   12.40    2.03
  16   1  -5   12.71    2.13
  16  -1  -5   14.87    2.38
 -16   1   5   11.15    2.04
 -16  -1   5   13.25    2.10
 -16   1   5   14.57    2.08
 -15   1   5   17.37    2.17
  15  -1  -5   19.55    2.43
 -15  -1   5   23.10    2.42
  15   1  -5   14.48    2.22
 -15   1   5   22.58    2.36
  15   1  -5   19.60    2.14
 -15  -1   5   18.31    2.20
 -14  -1   5   44.80    3.09
 -14   1   5   42.79    2.86
 -14   1   5   49.31    3.09
 -14  -1   5   45.08    2.87
  14   1  -5   40.74    2.84
  14   1  -5   47.98    3.07
  14  -1  -5   40.11    2.87
 -13   1   5   23.40    2.13
 -13   1   5   26.41    2.43
  13  -1  -5   22.35    2.21
 -13  -1   5   23.33    2.21
  13   1  -5   23.95    2.16
 -13  -1   5   22.17    2.24
 -12  -1   5    1.36    1.24
 -12   1   5    1.50    1.18
 -12   1   5    1.76    1.23
  12   1  -5    1.09    1.19
 -12  -1   5    2.64    1.06
  12  -1  -5    2.25    1.27
 -11  -1   5    4.77    1.15
 -11   1   5    7.18    1.36
  11  -1  -5    6.32    1.43
  11   1  -5    4.90    1.26
 -11  -1   5    6.03    1.35
 -11   1   5    4.81    1.23
 -10  -1   5    8.28    1.26
  10   1  -5   10.50    1.28
 -10   1   5   12.58    1.43
  10  -1  -5    9.11    1.33
 -10  -1   5    9.04    1.22
 -10   1   5    9.29    1.28
  -9  -1   5   98.62    3.05
  -9   1   5   97.89    3.36
  -9   1   5   99.31    3.23
   9  -1  -5  102.24    3.44
   9   1  -5   97.95    3.26
  -9  -1   5   99.44    3.32
  -8  -1   5   53.70    2.32
  -8  -1   5   56.99    2.46
   8  -1  -5   54.79    2.42
  -8  -1   5   57.80    2.14
  -8   1   5   56.67    2.31
  -8   1   5   58.71    2.36
   8   1  -5   56.00    2.31
  -7  -1   5  154.57    3.62
   7  -1  -5  152.25    3.99
   7   1  -5  158.67    3.94
   7  -1  -5  161.17    4.05
  -7   1   5  159.75    3.93
  -7  -1   5  156.56    3.99
  -7  -1   5  157.46    4.05
  -7   1   5  153.11    3.94
  -6  -1   5  424.11    7.79
   6  -1  -5  425.23    8.41
  -6   1   5  422.81    8.11
  -6  -1   5  428.67    8.45
  -6   1   5  441.08    8.48
   6   1  -5  431.45    8.35
  -6   1   5  427.90    8.40
   6  -1  -5  429.52    8.48
  -6  -1   5  429.97    8.40
   5  -1  -5  388.66    7.60
  -5   1   5  385.05    7.55
  -5  -1   5  378.48    7.47
  -5   1   5  368.62    7.20
   5   1  -5  383.64    7.44
  -5  -1   5  385.35    6.93
  -5   1   5  383.86    7.51
  -5  -1   5  385.77    7.55
   5   1  -5  395.46    7.46
   5  -1  -5  388.43    7.55
   4   1  -5    0.74    0.48
  -4   1   5    0.92    0.47
  -4   1   5    0.10    0.46
  -4  -1   5    1.37    0.48
   4   1  -5    0.73    0.43
   4   1  -5    0.91    0.34
  -4  -1   5    0.80    0.51
   4  -1  -5    1.38    0.56
  -4   1   5    1.47    0.53
  -4  -1   5    0.24    0.35
   3   1  -5   61.49    1.45
  -3  -1   5   58.81    1.79
   3  -1  -5   62.75    1.89
   3  -1  -5   62.78    1.79
   3  -1  -5   59.21    1.79
  -3   1   5   60.94    1.81
   3   1  -5   63.58    1.75
  -3  -1   5   61.23    1.81
  -3   1   5   62.87    1.87
  -2   1   5 2228.85   39.15
  -2  -1   5 2320.84   40.25
   2   1  -5 2238.75   39.23
  -2   1   5 2298.34   38.99
   2  -1  -5 2330.73   39.24
   2   1  -5 2330.19   38.53
   2  -1  -5 2319.68   39.05
   1   1  -5  265.22    5.07
  -1   1   5  266.22    5.16
  -1  -1   5  264.79    5.17
  -1   1   5  265.73    5.21
   1  -1  -5  261.72    5.18
   0  -1   5    2.89    0.49
   0  -1  -5    2.64    0.47
   0   1   5    2.39    0.46
   0   1  -5    2.47    0.42
   1  -1   5  840.62   15.00
  -1  -1  -5  839.00   14.95
   1   1   5  844.91   15.01
  -1   1  -5  874.82   14.90
   2   1   5  199.08    4.15
  -2   1  -5  198.36    4.02
  -2  -1  -5  192.61    4.01
  -2  -1  -5  195.75    4.14
  -2   1  -5  197.99    3.70
   2  -1   5  194.87    4.11
  -3   1  -5   90.14    2.32
   3   1   5   91.68    2.43
  -3   1  -5   91.84    2.05
   3  -1   5   93.11    2.45
  -3  -1  -5   92.13    2.42
  -3  -1  -5   92.58    2.47
   4   1   5    4.31    0.74
  -4  -1  -5    3.92    0.73
   4   1   5    5.08    0.71
  -4  -1  -5    5.41    0.73
   4  -1   5    3.24    0.70
   4  -1   5    5.94    0.59
  -4   1  -5    5.12    0.69
  -4   1  -5    5.45    0.56
   5  -1   5  939.95   17.33
  -5   1  -5  963.72   16.13
   5   1   5  952.96   16.61
  -5  -1  -5  975.57   16.54
   5  -1   5  963.34   16.27
   5   1   5  977.60   17.37
  -5  -1  -5  970.48   17.33
  -5   1  -5  977.73   17.19
  -6  -1  -5  751.68   13.38
   6  -1   5  754.69   14.07
  -6  -1  -5  746.34   14.02
   6   1   5  771.99   14.10
   6   1   5  764.28   13.54
   6  -1   5  753.43   13.11
  -7  -1  -5   74.20    2.61
   7   1   5   76.13    2.63
  -7  -1  -5   76.52    2.65
   7   1   5   73.72    2.60
   7  -1   5   76.42    2.35
   7  -1   5   72.40    2.64
   8  -1   5   64.59    2.30
   8   1   5   63.41    2.59
  -8  -1  -5   67.40    2.48
   8   1   5   65.88    2.54
   8  -1   5   62.73    2.64
   9  -1   5   -0.82    0.98
   9  -1   5   -0.05    0.72
   9   1   5   -0.43    0.81
   9   1   5   -1.24    0.93
  10  -1   5    1.92    0.97
  10   1   5    1.54    1.12
  10  -1   5    3.38    1.23
  10   1   5    1.42    1.11
  11  -1   5  126.81    4.33
  11  -1   5  131.26    4.00
  11   1   5  124.79    4.29
  11   1   5  126.37    4.38
 -12   1  -5   55.25    3.01
  12  -1   5   59.35    2.86
  12  -1   5   57.93    3.16
  12   1   5   60.85    3.27
  12   1   5   60.54    3.07
 -13   1  -5   30.53    2.42
  13   1   5   34.71    2.49
  13  -1   5   36.20    2.80
  13   1   5   33.61    2.69
  13  -1   5   37.92    2.44
 -13   1  -5   30.26    2.45
  14   1   5   10.50    1.86
 -14   1  -5    6.99    1.76
  14  -1   5    6.87    1.84
 -14   1  -5    8.40    1.68
  14  -1   5    6.58    1.59
  14   1   5    7.69    1.79
 -15   1  -5    5.98    1.71
  15  -1   5    9.24    1.88
  15   1   5   11.30    2.09
  15  -1   5   11.15    2.16
  15   1   5   10.82    2.02
  16  -1   5   -0.84    1.35
  16   1   5    1.02    1.49
 -16  -1  -5    1.47    1.60
  16  -1   5   -2.75    1.35
 -16   1  -5   -0.92    1.38
  17  -1   5   15.40    2.58
 -17   1  -5   15.23    2.41
  17  -1   5   20.24    2.39
  17   1   5   17.07    2.51
 -17  -1  -5   14.41    2.38
 -18   1  -5   -0.70    1.58
  18   1   5    1.20    1.87
 -18  -1  -5   -0.37    1.70
  18  -1   5   -0.74    1.58
 -19  -2   5    8.20    2.11
 -19  -2   5    3.66    1.98
 -19   2   5    7.33    2.34
  18  -2  -5   -0.89    1.98
 -18  -2   5    1.23    1.57
 -18   2   5    3.75    1.91
 -18  -2   5    2.37    1.78
  18   2  -5    2.52    1.78
  18  -2  -5   -1.00    1.52
 -17  -2   5    1.57    1.64
  17  -2  -5    0.78    1.98
 -17  -2   5    0.48    1.67
  17   2  -5    0.95    1.74
 -17   2   5   -0.44    1.72
 -16  -2   5   26.84    2.50
 -16  -2   5   32.02    3.06
 -16   2   5   30.59    2.78
  16  -2  -5   31.65    2.98
  16   2  -5   26.15    2.64
 -15  -2   5   21.98    2.23
  15   2  -5   20.40    2.49
 -15   2   5   21.88    2.35
 -15  -2   5   21.38    2.50
  15  -2  -5   24.10    2.52
 -14  -2   5   -0.61    1.23
  14   2  -5   -0.74    1.26
 -14   2   5   -0.16    1.28
 -14  -2   5   -0.53    1.42
  14   2  -5    0.10    1.38
 -14   2   5   -0.31    1.28
  14  -2  -5   -1.26    1.34
 -13   2   5    6.58    1.43
 -13  -2   5    4.48    1.48
 -13   2   5    8.19    1.62
 -13  -2   5    8.66    1.52
  13   2  -5    8.67    1.57
  13  -2  -5    7.30    1.80
  13   2  -5    6.22    1.55
 -12  -2   5   16.19    1.63
 -12   2   5   15.41    1.77
  12  -2  -5   11.39    1.83
 -12  -2   5   11.57    1.68
  12   2  -5   13.83    1.80
  12   2  -5   15.16    1.69
 -12   2   5   18.07    2.00
  11   2  -5    5.25    1.16
 -11   2   5    6.02    1.42
 -11  -2   5    6.07    1.14
 -11  -2   5    3.98    1.29
  11  -2  -5    5.75    1.43
 -11   2   5    4.80    1.12
 -10   2   5   41.24    2.41
  10  -2  -5   39.05    2.40
 -10  -2   5   40.92    2.04
 -10   2   5   43.51    2.25
  10   2  -5   40.03    2.13
 -10  -2   5   41.12    2.24
  -9   2   5   51.11    2.45
   9   2  -5   47.56    2.14
  -9  -2   5   46.06    2.24
   9  -2  -5   46.71    2.30
  -9  -2   5   48.63    2.11
  -9  -2   5   46.39    2.39
  -9   2   5   48.57    2.25
  -8   2   5    2.67    0.99
  -8  -2   5    1.52    0.89
  -8   2   5    1.89    0.86
   8  -2  -5    2.83    0.85
  -8  -2   5    3.10    0.78
   8  -2  -5    2.67    0.95
   8   2  -5    1.90    0.85
  -8  -2   5    2.38    0.95
  -7   2   5 1106.04   19.67
   7  -2  -5 1096.33   19.72
   7   2  -5 1088.83   19.47
  -7  -2   5 1112.84   19.70
   7  -2  -5 1089.20   19.80
  -7  -2   5 1092.26   18.38
  -7   2   5 1076.50   18.98
  -7  -2   5 1106.45   19.76
  -6  -2   5  186.42    3.82
   6  -2  -5  182.07    4.37
  -6  -2   5  181.74    4.30
   6   2  -5  189.22    4.15
  -6   2   5  182.49    4.36
  -6   2   5  190.18    4.33
  -6  -2   5  187.41    4.36
   6  -2  -5  188.12    4.40
  -5   2   5    8.84    0.83
   5  -2  -5    7.44    0.82
  -5   2   5   10.03    0.94
  -5  -2   5    9.33    0.95
  -5  -2   5    9.36    0.86
   5  -2  -5    9.83    0.87
  -5  -2   5    9.98    0.73
   5   2  -5    9.10    0.81
  -5   2   5    8.32    0.88
  -4   2   5    7.00    0.72
   4  -2  -5    7.85    0.83
  -4   2   5    7.61    0.73
  -4  -2   5    8.33    0.87
   4  -2  -5    7.16    0.75
  -4  -2   5    6.27    0.58
  -4  -2   5    6.18    0.69
  -3   2   5 1668.63   28.75
  -3  -2   5 1679.78   28.80
   3  -2  -5 1665.43   28.82
   3  -2  -5 1691.39   28.74
  -3  -2   5 1657.49   28.61
  -3  -2   5 1656.51   28.73
  -3   2   5 1669.36   28.63
   2   2  -5   20.31    0.87
   2  -2  -5   20.17    1.09
  -2   2   5   18.90    1.01
  -2   2   5   20.67    1.05
  -2  -2   5   19.27    0.96
   2  -2  -5   20.30    1.06
  -1  -2   5   12.48    0.75
   1  -2  -5   12.28    0.93
   1  -2  -5   11.84    0.89
  -1   2   5   13.00    0.82
   1   2  -5   12.20    0.63
  -1   2   5   12.11    0.90
   0   2   5  157.41    3.36
   0  -2  -5  157.93    3.43
   0  -2   5  159.70    3.30
   0   2  -5  160.99    3.13
   0   2   5  159.69    3.35
  -1  -2  -5  881.96   15.70
  -1   2  -5  912.90   15.59
   1   2   5  886.93   15.71
   1  -2   5  886.87   15.69
  -2  -2  -5   51.94    1.67
  -2   2  -5   49.78    1.36
  -2  -2  -5   50.10    1.73
   2   2   5   48.66    1.56
  -2   2  -5   50.57    1.14
   2  -2   5   49.76    1.53
  -3  -2  -5   90.20    2.53
   3   2   5   91.60    2.37
  -3   2  -5   89.08    1.84
  -3  -2  -5   91.80    2.46
  -3   2  -5   89.73    2.17
   3  -2   5   89.89    2.36
   4  -2   5   23.13    0.86
   4  -2   5   25.26    1.28
   4   2   5   21.09    1.19
  -4  -2  -5   23.63    1.32
   4   2   5   21.09    1.33
  -4   2  -5   23.11    1.15
   5   2   5  125.66    3.24
   5  -2   5  123.40    2.70
  -5  -2  -5  123.79    3.31
   5  -2   5  123.54    3.26
  -5  -2  -5  125.58    3.34
   5   2   5  124.11    3.38
   6  -2   5   40.03    1.87
   6  -2   5   40.43    1.45
   6   2   5   39.80    1.82
  -6  -2  -5   38.68    1.97
  -6  -2  -5   38.77    1.82
   6   2   5   40.56    2.00
   7   2   5    1.20    0.73
  -7  -2  -5    0.81    0.72
  -7  -2  -5   -0.94    0.67
   7  -2   5    0.65    0.78
   7   2   5   -0.37    0.71
   7  -2   5    0.87    0.58
  -8  -2  -5   38.22    2.03
   8  -2   5   40.52    2.14
  -8  -2  -5   37.68    2.09
   8   2   5   33.49    2.08
   8   2   5   37.68    2.02
   8  -2   5   37.57    1.66
   9   2   5   -1.09    0.72
   9   2   5   -0.79    0.95
   9  -2   5    0.21    0.69
  -9   2  -5   -1.45    0.74
   9  -2   5   -0.96    0.81
  -9   2  -5    0.03    0.85
  10   2   5   81.05    3.30
  10   2   5   78.05    3.01
 -10   2  -5   76.64    2.88
 -10   2  -5   73.45    2.99
  10  -2   5   76.12    2.71
  10  -2   5   80.00    3.25
  11  -2   5    6.15    1.22
  11   2   5    4.65    1.30
 -11   2  -5    4.32    1.15
  11   2   5    2.72    1.29
 -11   2  -5    4.53    1.31
  11  -2   5    4.70    1.44
  12   2   5   19.92    1.97
  12  -2   5   21.15    1.92
  12   2   5   17.94    2.17
 -12   2  -5   18.87    1.94
 -12   2  -5   19.19    1.90
  12  -2   5   21.09    2.18
  13   2   5   53.37    2.96
  13   2   5   50.00    3.16
 -13   2  -5   46.75    2.65
  13  -2   5   48.95    2.60
  13  -2   5   48.87    3.12
 -13   2  -5   43.26    2.78
  14  -2   5   50.83    3.22
  14   2   5   54.80    3.42
  14   2   5   58.22    3.29
  14  -2   5   55.62    2.97
 -14   2  -5   51.84    3.08
 -15   2  -5    0.59    1.49
  15  -2   5   -1.43    1.32
  15  -2   5    0.38    1.57
  15   2   5   -0.53    1.61
  16   2   5   21.00    2.69
 -16   2  -5   21.40    2.43
  16  -2   5   17.82    2.44
  16  -2   5   26.05    2.39
 -17  -2  -5   37.57    3.31
  17   2   5   35.90    3.38
 -17   2  -5   34.61    3.08
  17  -2   5   37.73    2.92
  17  -2   5   36.06    3.46
 -18  -2  -5   -0.18    1.63
  18   2   5    1.64    1.99
 -18   2  -5    0.89    1.88
  18  -2   5    0.99    2.04
 -18  -3   5    2.58    1.99
  18  -3  -5    4.93    2.32
 -18  -3   5    1.88    1.78
 -18   3   5   -1.67    1.90
  17  -3  -5   74.96    4.28
 -17  -3   5   70.05    4.20
 -17  -3   5   73.41    3.79
 -17   3   5   75.57    4.38
  17   3  -5   81.35    4.48
 -16  -3   5    2.69    1.75
 -16   3   5    2.95    1.85
 -16  -3   5    2.02    1.50
  16   3  -5   -0.01    1.54
  16  -3  -5   -0.93    1.85
  15  -3  -5   -2.78    1.60
 -15  -3   5    2.46    1.69
 -15  -3   5   -0.87    1.30
  15   3  -5   -2.09    1.33
 -15   3   5   -0.04    1.60
 -14  -3   5    0.38    1.30
  14   3  -5    1.37    1.41
 -14   3   5    1.17    1.54
  14  -3  -5   -0.81    1.66
 -14  -3   5   -1.35    1.40
  13  -3  -5   11.12    1.97
 -13  -3   5   11.94    1.59
 -13   3   5    8.94    1.65
 -13  -3   5    9.58    1.67
 -13   3   5    9.98    1.77
  13   3  -5   13.06    1.95
 -12  -3   5   66.99    2.91
  12  -3  -5   67.23    3.36
  12   3  -5   65.85    2.86
 -12   3   5   63.06    2.94
 -12   3   5   62.79    3.24
 -12  -3   5   57.65    3.14
  12   3  -5   62.57    3.18
 -11   3   5  146.86    4.85
 -11  -3   5  154.92    4.16
 -11   3   5  147.36    4.37
  11   3  -5  137.07    4.61
  11   3  -5  149.95    4.22
 -11  -3   5  140.45    4.61
  11  -3  -5  146.44    4.73
 -10   3   5    1.21    1.19
 -10  -3   5   -0.03    1.01
 -10  -3   5    0.49    1.16
  10   3  -5    0.28    0.93
  10   3  -5    1.24    1.08
  10  -3  -5    1.13    1.25
 -10  -3   5    1.52    1.00
 -10   3   5    0.86    0.95
  -9  -3   5  310.91    7.04
   9  -3  -5  312.28    7.09
  -9   3   5  315.22    6.83
   9  -3  -5  316.06    7.14
   9   3  -5  295.85    7.00
  -9   3   5  306.43    7.10
  -9  -3   5  299.43    6.27
  -9  -3   5  315.05    7.06
   9   3  -5  312.14    6.57
  -8   3   5   40.67    1.85
  -8  -3   5   36.81    1.92
   8  -3  -5   39.49    1.96
   8  -3  -5   39.07    2.09
   8   3  -5   33.28    1.62
  -8  -3   5   39.36    2.00
  -8  -3   5   38.57    1.69
  -8   3   5   32.98    2.10
   8   3  -5   37.37    2.08
  -7   3   5   10.39    0.99
  -7   3   5    9.23    1.15
   7  -3  -5   11.25    1.11
  -7  -3   5   11.09    1.08
   7  -3  -5   13.12    1.17
  -7  -3   5   10.50    0.88
  -7  -3   5   10.52    1.08
  -6  -3   5  129.20    3.33
   6  -3  -5  127.40    3.41
   6  -3  -5  126.85    3.41
  -6   3   5  123.68    3.16
  -6   3   5  131.50    3.60
  -6  -3   5  126.87    3.30
  -6  -3   5  128.95    2.84
  -5   3   5    8.66    0.78
   5  -3  -5    6.84    0.88
  -5  -3   5    7.32    0.81
  -5  -3   5    7.01    0.79
  -5  -3   5    7.96    0.69
   5  -3  -5    7.52    0.85
   4  -3  -5   92.00    2.52
  -4   3   5   72.77    2.14
   4  -3  -5   88.40    2.47
  -4  -3   5   91.36    2.34
  -4  -3   5   92.46    2.38
  -4  -3   5   88.46    1.85
  -3   3   5  782.59   13.71
  -3  -3   5  785.77   13.82
   3  -3  -5  773.59   13.91
   3  -3  -5  765.49   13.96
   2  -3  -5  920.12   16.56
   2  -3  -5  926.02   16.50
  -2   3   5  950.66   16.35
  -2  -3   5  956.36   16.52
   1  -3  -5   54.37    1.70
  -1   3   5   53.82    1.48
  -1  -3   5   56.84    1.49
  -1   3   5   54.71    1.51
   1  -3  -5   53.77    1.71
   0  -3  -5    8.11    0.79
   0   3  -5    9.92    0.55
   0  -3   5    8.99    0.64
   0   3   5    8.28    0.73
   0   3  -5   10.43    0.52
   0   3   5    8.43    0.65
   1   3   5  276.05    5.76
  -1  -3  -5  316.33    6.05
  -1   3  -5  319.85    5.54
   1   3   5  316.95    5.80
   1  -3   5  323.34    5.88
   2  -3   5   58.92    1.65
  -2  -3  -5   61.06    1.85
   2   3   5   58.14    1.64
  -2   3  -5   60.13    1.64
  -2  -3  -5   59.02    2.05
   3  -3   5   64.17    1.86
  -3   3  -5   63.09    1.85
  -3   3  -5   65.48    1.47
  -3   3  -5   62.72    1.44
  -3  -3  -5   65.03    2.02
  -4   3  -5  507.84    9.29
  -4   3  -5  525.04    9.30
  -4   3  -5  533.66    9.37
   4   3   5  519.33    9.64
  -4  -3  -5  511.42    9.78
  -4  -3  -5  514.68    9.84
   4  -3   5  528.23    9.77
   5   3   5    3.04    0.84
   5  -3   5    3.14    0.43
   5   3   5    2.53    0.67
  -5   3  -5    2.75    0.54
  -5  -3  -5    2.72    0.74
   5  -3   5    4.31    0.79
  -5   3  -5    2.23    0.71
  -5  -3  -5    3.00    0.80
   6   3   5  785.35   14.65
  -6  -3  -5  814.30   14.89
   6  -3   5  798.53   14.82
  -6   3  -5  789.89   14.12
   6   3   5  822.09   14.66
   6  -3   5  800.42   13.56
  -6  -3  -5  801.80   14.51
   7  -3   5  141.57    3.21
   7   3   5  147.88    3.83
  -7  -3  -5  146.13    4.02
  -7  -3  -5  146.84    4.09
   7   3   5  149.32    4.26
   7  -3   5  142.59    3.96
  -7   3  -5  144.59    3.89
   8  -3   5   25.01    1.75
   8   3   5   23.23    1.84
  -8  -3  -5   28.39    1.92
   8   3   5   26.89    1.73
  -8   3  -5   25.84    1.52
  -8   3  -5   25.10    1.86
   8  -3   5   26.54    1.32
  -9   3  -5  195.20    4.69
   9  -3   5  190.01    4.35
   9   3   5  185.19    5.29
   9   3   5  190.50    4.89
   9  -3   5  186.65    5.16
  -9   3  -5  196.45    5.07
 -10   3  -5   50.35    2.58
  10  -3   5   48.70    2.74
  10   3   5   50.50    2.74
  10  -3   5   47.84    2.10
  10   3   5   50.12    2.48
 -10   3  -5   48.27    2.23
  11   3   5    3.04    1.19
 -11   3  -5    2.93    1.09
  11  -3   5    2.59    1.02
  11  -3   5    0.90    1.37
 -11   3  -5    3.61    1.28
  11   3   5    3.49    1.38
  12  -3   5   15.07    1.50
 -12   3  -5   15.83    1.84
  12   3   5   13.74    1.87
  12  -3   5   15.49    1.93
 -12   3  -5   16.13    1.55
  12   3   5   18.36    1.79
 -13   3  -5   41.51    2.74
  13  -3   5   41.17    2.92
  13   3   5   43.37    2.94
  13  -3   5   42.24    2.39
  14  -3   5   36.56    2.36
  14  -3   5   40.13    3.07
  14   3   5   39.50    3.00
 -14   3  -5   40.45    3.00
  15  -3   5   -0.73    1.47
  15  -3   5    0.18    1.15
 -15   3  -5    1.22    1.50
  15   3   5    0.98    1.54
  16   3   5   -1.60    1.48
 -16   3  -5    1.94    1.76
  16  -3   5   -0.42    1.37
  16  -3   5    1.48    1.77
 -17   3  -5    8.99    2.09
  17  -3   5    9.80    2.44
  17   3   5    5.54    2.02
  18  -3   5   -1.81    1.93
 -18   3  -5   -0.92    1.66
 -18  -3  -5   -1.41    1.73
 -18   4   5    1.60    2.07
 -18  -4   5    3.05    1.68
  18  -4  -5    0.73    2.21
 -18  -4   5   -1.11    1.84
 -17  -4   5    1.20    1.68
  17   4  -5    0.49    1.91
  17  -4  -5   -2.75    2.03
 -17  -4   5   -0.79    1.60
 -17   4   5    1.40    1.93
 -16  -4   5    7.95    1.77
 -16   4   5   11.90    2.36
  16  -4  -5   10.24    2.30
 -16  -4   5    8.56    2.12
  16   4  -5    9.36    2.14
  15   4  -5   31.11    2.98
 -15  -4   5   33.29    2.92
 -15   4   5   33.72    2.96
 -15  -4   5   31.73    2.61
  15  -4  -5   33.76    2.96
  14  -4  -5    7.58    1.90
 -14  -4   5    5.77    1.70
 -14   4   5    7.83    1.85
 -14  -4   5    4.46    1.39
  14   4  -5    6.02    1.71
 -13  -4   5   10.19    1.55
  13  -4  -5    7.92    1.65
 -13   4   5   11.50    1.89
  13   4  -5    7.43    1.71
 -13  -4   5    9.14    1.70
  12  -4  -5    6.17    1.69
 -12  -4   5    6.67    1.64
 -12   4   5    5.79    1.83
 -12  -4   5    6.19    1.30
  12   4  -5    8.01    1.63
 -11  -4   5   23.36    1.97
 -11  -4   5   19.51    2.03
  11   4  -5   22.04    1.73
  11   4  -5   23.52    2.23
 -11   4   5   27.21    1.99
 -11   4   5   22.17    2.33
  11  -4  -5   23.33    2.21
 -10   4   5    7.55    1.69
  10   4  -5    9.45    1.21
 -10  -4   5    8.87    1.58
  10  -4  -5    8.34    1.60
 -10   4   5   12.52    1.39
  10   4  -5   12.23    1.70
  10  -4  -5    9.85    1.72
 -10  -4   5   12.93    1.32
 -10  -4   5   12.46    1.68
  -9   4   5   97.98    3.77
  -9  -4   5   94.94    3.39
  -9   4   5  101.16    3.05
  -9  -4   5   93.67    3.44
  -9  -4   5  102.05    2.94
   9  -4  -5   94.07    3.39
   9   4  -5   90.68    3.44
   9  -4  -5   99.03    3.54
   8  -4  -5   51.31    2.44
   8  -4  -5   51.16    2.47
  -8   4   5   51.19    2.60
  -8  -4   5   51.96    2.35
  -8  -4   5   49.40    2.37
   8   4  -5   55.44    2.61
   7  -4  -5   44.44    2.16
   7   4  -5   44.26    2.13
  -7  -4   5   47.39    2.00
   7  -4  -5   47.90    2.15
  -7  -4   5   48.19    2.11
   6  -4  -5   21.67    1.50
  -6   4   5   20.80    1.15
   6  -4  -5   23.79    1.48
   6   4  -5   22.83    1.49
  -6  -4   5   21.56    1.43
  -6  -4   5   24.52    1.43
   5  -4  -5  150.77    3.73
   5   4  -5  149.88    3.79
  -5   4   5  148.26    3.25
   5  -4  -5  147.79    3.66
  -5  -4   5  148.31    3.48
  -5  -4   5  146.92    3.52
   4  -4  -5   44.87    1.75
  -4   4   5   45.27    1.34
  -4  -4   5   42.24    1.55
  -4  -4   5   43.89    1.58
   4   4  -5   45.46    1.84
   4  -4  -5   45.26    1.74
   3  -4  -5    0.42    0.64
   3   4  -5    0.92    0.61
  -2  -4   5  374.29    6.72
   2  -4  -5  371.68    7.12
   2  -4  -5  364.93    7.13
  -2  -4   5  377.52    6.90
   2   4  -5  372.75    6.88
   1   4  -5  117.03    2.61
   1  -4  -5  116.64    2.81
  -1  -4   5  117.14    2.47
  -1  -4   5  119.94    2.27
   1  -4  -5  119.07    2.83
   0  -4   5  140.00    2.85
   0  -4  -5  142.15    3.20
   0  -4  -5  139.41    3.18
   0   4  -5  143.33    2.83
  -1  -4  -5    1.39    0.54
  -1   4  -5    2.56    0.47
   1  -4   5    1.86    0.40
  -1  -4  -5    2.18    0.66
   2   4   5   30.34    0.88
  -2  -4  -5   31.67    1.36
   2  -4   5   29.93    1.11
  -2  -4  -5   30.51    1.62
  -2   4  -5   29.16    1.24
   2   4   5   29.93    0.89
  -3  -4  -5   32.56    1.43
  -3  -4  -5   31.98    1.70
   3   4   5   31.67    1.08
   3  -4   5   32.53    1.26
  -3   4  -5   32.29    1.37
  -4  -4  -5    1.47    0.66
  -4  -4  -5    1.65    0.74
   4   4   5    1.95    0.49
  -4   4  -5    1.76    0.64
   4  -4   5    2.27    0.60
  -5   4  -5   37.69    1.74
  -5  -4  -5   37.04    2.05
   5  -4   5   37.77    1.66
   5   4   5   36.79    1.41
  -5  -4  -5   33.99    1.74
   6   4   5   35.21    2.04
  -6   4  -5   36.25    1.85
   6  -4   5   34.92    1.07
  -6   4  -5   34.08    1.14
   6   4   5   34.82    1.50
   6  -4   5   33.68    1.74
  -6  -4  -5   31.45    1.75
   7   4   5   11.49    1.43
   7  -4   5   11.70    0.81
  -7   4  -5   11.44    1.21
  -7   4  -5   10.47    0.93
   7  -4   5    8.21    1.12
  -7  -4  -5   11.88    1.24
  -8  -4  -5   63.30    2.68
   8  -4   5   61.71    2.59
   8   4   5   46.83    2.03
   8   4   5   57.92    2.79
  -8   4  -5   57.00    2.60
   8  -4   5   57.74    1.82
  -8   4  -5   60.23    1.98
  -9  -4  -5   31.30    2.22
   9  -4   5   29.93    1.50
   9   4   5   32.34    1.87
  -9   4  -5   33.16    1.69
   9   4   5   33.18    2.43
   9  -4   5   32.28    2.20
  -9   4  -5   30.31    2.09
 -10   4  -5    8.89    1.60
 -10   4  -5   11.39    1.17
  10   4   5   12.85    1.31
  10   4   5    8.98    1.61
  10  -4   5   11.26    1.62
  10  -4   5    8.94    1.07
  11   4   5   24.31    1.95
 -11   4  -5   19.19    2.04
  11  -4   5   22.01    2.21
  11   4   5   24.71    2.31
  11  -4   5   20.03    1.60
  12  -4   5   15.66    1.49
 -12   4  -5   13.38    1.99
  12   4   5   16.00    2.13
  12  -4   5   18.15    2.08
  13  -4   5    3.21    1.20
 -13   4  -5    5.96    1.60
  13  -4   5    3.66    1.65
  13   4   5    6.53    1.92
 -14   4  -5    0.67    1.54
  14   4   5    0.87    1.56
  14  -4   5    0.10    1.09
  14  -4   5    0.89    1.69
 -15   4  -5    6.22    1.97
  15  -4   5    5.06    1.96
  15   4   5    7.75    2.12
 -16   4  -5    2.47    1.87
  16   4   5    0.52    1.79
  16  -4   5   -0.36    1.89
  17  -4   5    3.60    2.15
 -17   4  -5    4.36    2.08
 -17  -5   5    0.02    1.57
 -17   5   5    2.33    2.00
  17  -5  -5    1.93    2.23
 -17  -5   5    1.71    1.93
  16   5  -5    0.52    1.67
  16  -5  -5    1.19    1.95
 -16   5   5   -2.04    1.60
 -16  -5   5   -0.12    1.36
 -16  -5   5    1.30    1.72
  15   5  -5   -0.05    1.46
  15  -5  -5   -2.16    1.68
 -15   5   5   -1.29    1.49
 -15  -5   5   -0.50    1.18
 -15  -5   5    1.10    1.58
  14  -5  -5   -0.44    1.58
 -14  -5   5    1.39    1.45
 -14  -5   5    1.98    1.21
  14   5  -5    1.24    1.46
 -14   5   5    0.04    1.49
 -13  -5   5   16.50    2.00
  13   5  -5   16.76    2.12
  13  -5  -5   18.34    2.22
 -13  -5   5   17.72    1.69
 -13   5   5   16.64    2.15
 -12  -5   5   -0.40    1.21
  12  -5  -5   -0.13    1.36
  12   5  -5   -0.93    1.16
 -12   5   5   -0.43    1.20
 -12  -5   5   -0.07    0.99
 -11  -5   5    8.87    1.34
 -11  -5   5    7.96    1.56
  11   5  -5   10.71    1.81
 -11   5   5    9.40    1.76
  11  -5  -5    9.16    1.71
 -10   5   5   58.84    2.28
 -10   5   5   59.34    3.22
  10  -5  -5   60.96    3.05
 -10  -5   5   50.14    2.85
  10   5  -5   52.83    2.97
  -9   5   5    0.43    0.79
  -9  -5   5   -1.65    1.16
   9  -5  -5    0.21    1.10
  -9  -5   5   -0.05    1.13
   9   5  -5    2.45    1.38
  -9   5   5    3.64    1.54
   9  -5  -5    2.18    1.31
   8  -5  -5  425.12    9.07
   8   5  -5  417.61    9.13
  -8   5   5  436.86    8.12
  -8  -5   5  425.05    8.85
   8  -5  -5  430.24    9.02
  -8  -5   5  436.87    8.88
  -7  -5   5    2.58    0.92
   7  -5  -5    3.94    1.14
   7   5  -5    3.90    1.05
  -7   5   5    4.92    0.66
  -7  -5   5    4.72    1.01
   7  -5  -5    2.85    0.93
   6   5  -5   18.97    1.56
  -6  -5   5   17.07    1.43
   6  -5  -5   16.92    1.46
   6  -5  -5   18.36    1.51
  -6   5   5   17.78    0.78
   5  -5  -5  178.91    4.24
   5   5  -5  178.70    4.44
   5  -5  -5  177.41    4.29
  -5  -5   5  181.47    4.03
   4  -5  -5  170.50    3.98
  -4  -5   5  173.32    3.69
   4  -5  -5  174.91    4.03
   4   5  -5  164.47    4.08
   3  -5  -5   79.40    2.33
   3   5  -5   80.60    2.46
   3  -5  -5   78.48    2.34
  -2  -5   5   35.83    1.09
   2   5  -5   35.84    1.51
   2  -5  -5   33.53    1.50
   2  -5  -5   35.12    1.53
   1  -5  -5   -1.11    0.56
  -1  -5   5   -0.23    0.37
   1   5  -5   -0.79    0.44
   0   5  -5   -0.34    0.40
   0  -5   5   -0.19    0.41
   0  -5  -5   -0.28    0.47
   0  -5  -5    0.12    0.52
  -1  -5  -5   84.45    2.32
   1  -5   5   86.69    2.14
   1  -5   5   80.84    1.84
  -1  -5  -5   84.98    2.87
  -2   5  -5   85.81    2.37
   2  -5   5   84.75    2.05
  -2  -5  -5   86.84    2.43
  -2  -5  -5   90.43    2.95
  -3  -5  -5   10.77    1.01
   3  -5   5   10.06    0.99
  -3   5  -5   13.59    1.14
  -3  -5  -5   14.27    1.34
  -4   5  -5    0.09    0.64
  -4  -5  -5   -0.21    0.65
   4  -5   5   -0.68    0.59
   5  -5   5   30.70    1.54
  -5  -5  -5   30.74    1.72
  -5   5  -5   29.07    1.69
   6   5   5  103.02    2.33
  -6   5  -5  104.24    3.23
   6  -5   5  101.38    3.05
  -6  -5  -5  101.85    3.17
  -7  -5  -5    0.58    0.93
   7   5   5   -0.47    1.15
   7  -5   5    0.75    0.44
   7  -5   5    1.85    0.98
   7   5   5    0.18    0.61
  -7   5  -5    0.63    0.82
   8  -5   5   77.42    3.08
   8   5   5   74.23    3.50
   8   5   5   77.48    2.37
  -8   5  -5   72.92    2.99
   8  -5   5   75.55    2.03
  -8  -5  -5   79.46    3.15
   9   5   5    6.93    1.66
   9  -5   5    9.35    0.95
  -9   5  -5    8.44    1.58
   9  -5   5    9.17    1.60
   9   5   5    9.81    1.17
  -9  -5  -5    8.75    1.56
  10  -5   5   25.27    1.51
 -10   5  -5   25.72    2.24
  10   5   5   23.33    2.45
  10  -5   5   20.93    2.07
  11   5   5   65.09    3.65
  11  -5   5   65.07    3.30
  11  -5   5   64.43    2.38
 -11   5  -5   63.39    3.32
 -12   5  -5    6.53    1.57
  12  -5   5    7.31    1.18
  12  -5   5    4.95    1.65
  12   5   5    3.78    1.65
  13   5   5   21.55    2.47
  13  -5   5   23.88    2.45
 -13   5  -5   21.75    2.23
  14  -5   5   21.35    2.49
  14   5   5   22.59    2.64
 -14   5  -5   21.82    2.40
  15  -5   5    4.43    2.01
  15   5   5    9.70    2.22
 -15   5  -5    6.06    1.87
  16   5   5   -1.53    1.72
 -16   5  -5   -1.00    1.73
  16  -5   5   -0.06    1.98
 -17   5  -5    0.19    1.77
  17  -5   5    0.14    2.10
  17  -6  -5    2.48    2.19
 -17  -6   5    7.05    2.13
 -17   6   5    5.62    2.18
 -16   6   5   22.37    2.90
 -16  -6   5   19.14    2.18
 -16  -6   5   20.06    2.54
  16  -6  -5   19.61    2.89
  15  -6  -5   32.35    2.99
  15   6  -5   30.52    2.95
 -15  -6   5   29.57    2.83
 -15  -6   5   30.50    2.45
 -15   6   5   30.80    3.14
 -14  -6   5   28.53    2.66
  14  -6  -5   36.24    3.06
 -14   6   5   35.75    3.25
 -14  -6   5   30.47    2.35
  14   6  -5   35.81    2.97
 -13  -6   5    3.32    1.50
 -13  -6   5    3.14    1.23
  13  -6  -5    3.73    1.72
 -13   6   5    5.28    1.82
  13   6  -5    4.99    1.59
 -12  -6   5   35.05    2.51
 -12   6   5   34.46    2.91
  12   6  -5   33.49    2.67
  12  -6  -5   36.67    2.75
  11   6  -5   16.92    2.10
 -11  -6   5   16.70    1.83
  11  -6  -5   17.48    1.96
  10  -6  -5    9.41    1.60
 -10  -6   5    9.40    1.45
  10   6  -5    6.29    1.64
  -9  -6   5  457.76    9.58
   9   6  -5  443.82    9.94
   9  -6  -5  466.61    9.92
   8  -6  -5    5.83    1.44
   8   6  -5    5.58    1.40
  -8  -6   5    2.71    1.27
   8  -6  -5    5.51    1.39
   7  -6  -5  146.67    4.17
  -7  -6   5  145.95    3.95
   7  -6  -5  149.10    4.21
   7   6  -5  145.10    4.42
   6  -6  -5  190.97    4.75
   6  -6  -5  188.42    4.73
  -6  -6   5  195.34    4.51
   6   6  -5  197.08    5.06
   5   6  -5   93.79    3.09
  -5  -6   5   93.14    2.58
   5  -6  -5   92.00    2.84
   5  -6  -5   91.09    2.87
   4  -6  -5    4.45    0.81
   4   6  -5    4.50    0.98
   4  -6  -5    4.33    0.93
  -4  -6   5    4.57    0.71
   3  -6  -5    2.68    0.71
  -3  -6   5    4.84    0.59
   3   6  -5    2.77    0.82
   3  -6  -5    2.85    0.77
   2   6  -5  196.62    4.39
   2  -6  -5  198.97    4.33
  -2  -6   5  206.76    3.92
   2  -6  -5  197.06    4.33
   1  -6  -5   88.33    2.38
   1  -6  -5   87.30    2.39
   1   6  -5   85.65    2.37
  -1  -6   5   86.39    2.15
   0  -6  -5  141.35    3.30
   0  -6  -5  144.54    4.02
   0  -6   5  139.60    3.12
   0  -6  -5  146.52    3.34
  -1  -6  -5   34.95    1.49
  -1  -6  -5   34.26    1.93
   2  -6   5   18.09    0.83
  -2  -6  -5   20.24    1.26
  -3   6  -5    1.30    0.78
   3  -6   5    0.80    0.56
  -3  -6  -5    1.48    0.70
  -4   6  -5  127.17    3.52
  -4  -6  -5  131.92    3.50
   4  -6   5  129.36    3.16
  -5  -6  -5    2.07    0.90
   5  -6   5    3.71    0.86
  -5   6  -5    5.08    1.07
  -6   6  -5    0.15    0.87
  -6  -6  -5    1.21    0.82
   6  -6   5    0.50    0.81
  -7   6  -5   61.55    2.82
  -7  -6  -5   68.41    2.79
   7  -6   5   68.83    2.68
   8  -6   5   13.12    0.86
   8   6   5   13.17    1.87
  -8   6  -5   11.44    1.60
   8  -6   5   10.49    1.47
   9  -6   5    3.59    1.32
  -9   6  -5    4.48    1.48
   9  -6   5    2.57    0.70
   9   6   5    2.85    1.50
  10  -6   5    1.91    1.36
 -10   6  -5    1.61    1.24
  10  -6   5    1.74    0.77
  10   6   5    1.14    1.49
 -11   6  -5   -1.55    1.21
  11   6   5    0.06    1.40
  11  -6   5    0.34    1.42
 -12   6  -5   -0.99    1.43
  12   6   5    4.06    1.78
  12  -6   5   -0.97    1.49
  13  -6   5    8.67    1.91
  13   6   5    5.64    1.85
 -13   6  -5    6.41    1.88
 -14   6  -5   22.28    2.52
  14   6   5   23.85    2.80
  14  -6   5   23.03    2.58
 -15   6  -5   -0.94    1.74
  15   6   5    0.53    2.06
  15  -6   5    2.39    1.96
  16  -6   5   19.62    2.98
 -16   6  -5   21.64    2.89
  16  -7  -5    0.98    2.03
 -16  -7   5    1.66    1.82
  15   7  -5    2.02    1.75
 -15  -7   5   -1.11    1.54
  15  -7  -5   -0.26    1.87
 -14  -7   5    7.48    1.83
  14  -7  -5    5.52    2.05
  14   7  -5   10.10    2.14
  13  -7  -5   -0.56    1.58
 -13  -7   5    0.01    1.11
  13   7  -5   -1.70    1.42
 -13  -7   5   -1.30    1.26
 -12  -7   5   20.25    2.09
  12  -7  -5   24.47    2.44
  12   7  -5   25.01    2.45
 -11  -7   5    4.80    1.37
  11  -7  -5    5.53    1.58
  11   7  -5    7.94    1.66
  10   7  -5    2.00    1.47
 -10  -7   5    2.47    1.12
  10  -7  -5    3.93    1.43
   9  -7  -5   -0.53    1.10
   9   7  -5   -0.87    1.05
   8  -7  -5   99.12    3.53
   8   7  -5  103.27    3.94
  -7  -7   5    2.05    1.03
   7  -7  -5    1.86    1.18
   7   7  -5    3.28    1.34
   6   7  -5  127.23    4.09
   6  -7  -5  132.51    3.78
   6  -7  -5  126.96    3.79
  -6  -7   5  131.73    3.49
   5   7  -5   12.54    1.41
   5  -7  -5   12.42    1.33
   5  -7  -5   11.70    1.24
  -5  -7   5   12.07    1.04
   4   7  -5    0.71    0.82
   4  -7  -5    1.91    0.77
   4  -7  -5    3.06    0.88
  -3  -7   5  112.47    2.71
   3  -7  -5  107.27    2.93
   3  -7  -5  111.19    3.00
   3   7  -5  109.38    3.23
   2  -7  -5  186.04    4.14
   2   7  -5  183.18    4.29
  -2  -7   5  181.15    3.84
   2  -7  -5  180.93    4.14
   1  -7  -5   18.16    1.32
   1  -7  -5   18.13    1.24
   0  -7  -5  364.50    7.17
   0  -7  -5  374.77    7.21
  -1  -7  -5   86.84    2.52
  -2  -7  -5   95.10    2.71
   3  -7   5   16.28    1.02
  -3  -7  -5   15.83    1.36
  -4  -7  -5   38.01    1.84
   4  -7   5   36.48    1.56
  -5   7  -5   57.14    2.54
   5  -7   5   54.17    2.15
  -5  -7  -5   58.55    2.46
  -6  -7  -5   44.22    2.35
   6  -7   5   45.91    2.17
  -6   7  -5   49.30    2.54
  -7   7  -5  114.55    3.98
   7  -7   5  123.03    3.72
   8  -7   5    1.37    1.23
  -8   7  -5    2.60    1.38
   9   7   5  118.41    4.76
  -9   7  -5  119.67    4.32
   9  -7   5  125.01    4.17
  10  -7   5   87.75    3.67
  10   7   5  100.73    4.56
 -10   7  -5   91.10    3.91
 -11   7  -5    0.21    1.44
  11  -7   5    3.89    1.60
  11   7   5    3.89    1.80
  12   7   5   27.99    2.83
  12  -7   5   27.49    2.75
 -12   7  -5   20.00    2.25
  13  -7   5    7.26    1.91
  13   7   5    6.51    2.17
 -13   7  -5    3.15    1.81
 -14   7  -5   11.22    2.37
  14   7   5   18.52    2.84
  14  -7   5   16.59    2.41
 -15   7  -5    5.87    2.19
  15  -7   5    3.77    2.11
  15  -8  -5   14.57    2.57
 -15  -8   5   14.41    2.24
  14  -8  -5   12.49    2.45
  14   8  -5   14.06    2.40
 -14  -8   5   13.39    2.05
 -13  -8   5   -0.42    1.38
  13   8  -5   -0.68    1.41
  13  -8  -5   -1.65    1.60
  12  -8  -5    0.43    1.63
  12   8  -5    1.14    1.50
 -12  -8   5    1.49    1.38
  11  -8  -5   12.22    1.96
  11   8  -5   16.52    2.26
 -11  -8   5   13.24    1.73
 -10  -8   5   23.95    2.03
  10  -8  -5   25.90    2.43
  10   8  -5   26.90    2.44
   9  -8  -5    0.67    1.18
   9   8  -5    4.17    1.47
   8  -8  -5    9.06    1.52
   8   8  -5   10.20    1.66
   7   8  -5   35.91    2.48
   7  -8  -5   36.06    2.25
  -6  -8   5   28.41    1.83
   6   8  -5   31.28    2.30
   6  -8  -5   30.28    2.15
  -5  -8   5  217.37    4.82
   5  -8  -5  224.46    5.38
   5   8  -5  223.16    5.70
   4  -8  -5    9.46    1.27
   4   8  -5   14.60    1.55
   4  -8  -5    9.90    1.19
  -4  -8   5   10.04    0.93
   3  -8  -5    4.91    0.91
   3   8  -5    5.15    1.03
   3  -8  -5    4.83    1.00
   2  -8  -5    5.29    0.88
   2  -8  -5    3.24    0.90
   1  -8  -5    8.58    0.96
   1  -8  -5    7.36    0.97
   0  -8  -5    2.86    0.84
   0  -8  -5    2.79    0.78
  -1  -8  -5   28.00    1.52
  -2  -8  -5    5.19    0.91
  -3  -8  -5   12.18    1.15
   3  -8   5   10.63    0.91
  -4  -8  -5   34.49    1.93
   4  -8   5   34.14    1.54
   5  -8   5   -0.01    0.83
   6  -8   5    4.28    1.06
  -7   8  -5   63.04    3.14
   7  -8   5   68.93    2.79
  -8   8  -5    3.30    1.39
   8  -8   5    4.66    1.32
   9  -8   5    1.10    1.18
  -9   8  -5    0.49    1.31
 -10   8  -5    3.66    1.60
  10  -8   5    4.71    1.48
 -11   8  -5    2.79    1.66
  11  -8   5    2.29    1.49
 -12   8  -5   16.24    2.43
  12  -8   5   16.81    2.28
  12   8   5   22.04    2.76
  13   8   5    3.23    1.95
  13  -8   5    1.36    1.74
 -13   8  -5    0.36    1.80
 -14   8  -5    2.59    1.89
  14  -8   5    4.89    1.95
 -13  -9   5   -0.10    1.38
  13  -9  -5    0.68    1.89
  13   9  -5    1.39    1.80
  12   9  -5    0.08    1.45
  12  -9  -5    1.31    1.63
 -12  -9   5    0.21    1.26
  11  -9  -5   -0.19    1.66
 -11  -9   5    1.66    1.42
  11   9  -5    3.70    1.79
  10   9  -5    7.17    1.82
 -10  -9   5    4.50    1.45
  10  -9  -5    5.71    1.76
   9   9  -5    2.11    1.40
   9  -9  -5   -0.95    1.27
   8  -9  -5   51.46    2.77
   8   9  -5   50.59    3.05
   7   9  -5    4.54    1.37
   7  -9  -5    4.30    1.37
   6  -9  -5   22.13    1.95
   6   9  -5   25.95    2.25
   5   9  -5   47.47    2.65
   5  -9  -5   46.60    2.29
  -4  -9   5   24.24    1.39
   4  -9  -5   26.68    1.79
   3  -9  -5    1.34    1.00
   2  -9  -5   39.78    1.88
   1  -9  -5    1.80    0.87
   1  -9  -5    2.54    0.88
   0  -9  -5   14.33    1.43
   0  -9  -5   12.32    1.15
   3  -9   5   21.01    1.11
   4  -9   5   10.84    1.11
   5  -9   5   11.72    1.22
   6  -9   5    0.10    0.97
   7  -9   5   -0.41    1.09
   8  -9   5   10.00    1.56
   9  -9   5    2.73    1.41
  10  -9   5   -1.57    1.22
 -10   9  -5   -1.11    1.51
 -11   9  -5    6.54    1.94
  11  -9   5    5.84    1.74
  12  -9   5    1.66    1.65
 -12   9  -5    6.48    2.04
  13  -9   5    2.35    1.88
 -13   9  -5    1.60    1.99
  12  10  -5    1.02    1.74
 -11 -10   5    0.02    1.33
  11 -10  -5   -0.76    1.62
  11  10  -5    0.35    1.60
  10 -10  -5   27.11    2.70
  10  10  -5   32.91    3.03
 -10 -10   5   26.86    2.26
   9  10  -5    8.80    1.98
   9 -10  -5   10.79    1.91
   8  10  -5   -0.80    1.24
   8 -10  -5   -2.87    1.31
   7 -10  -5    2.18    1.38
   7  10  -5   -0.14    1.23
   6  10  -5    8.28    1.57
   6 -10  -5    9.26    1.55
   5 -10  -5    4.04    1.24
   4 -10  -5    5.46    1.27
   3 -10  -5   56.49    2.44
   2 -10  -5  115.56    3.38
   1 -10  -5    0.35    1.02
   0 -10  -5    7.15    1.15
   3 -10   5    1.82    0.66
   4 -10   5    1.42    0.81
   5 -10   5    6.98    1.09
   6 -10   5    7.24    1.23
   7 -10   5    4.12    1.28
   8 -10   5    1.57    1.24
   9 -10   5   -1.05    1.35
  10 -10   5    1.77    1.47
  11 -10   5   -0.27    1.51
   9  11  -5    4.26    1.75
  -9 -11   5    0.44    1.32
   9 -11  -5    1.99    1.71
   8 -11  -5   52.82    3.14
   7 -11  -5    0.19    1.37
   6 -11  -5   -0.34    1.29
   5 -11  -5    1.98    1.30
   4 -11  -5   -0.94    1.07
   3 -11  -5   -0.50    1.08
   2 -11  -5   21.11    1.82
   1 -11  -5   20.60    1.81
   3 -11   5    2.76    0.74
   4 -11   5    5.24    0.96
   5 -11   5   21.55    1.64
   6 -11   5    6.97    1.32
   7 -11   5    7.55    1.50
   8 -11   5   -0.71    1.37
   9 -11   5   29.70    2.56
   6 -12  -5   32.03    2.52
   5 -12  -5   44.42    2.63
   4 -12  -5   -2.38    1.18
   3 -12  -5    7.73    1.48
   2 -12  -5   25.28    2.05
   3 -12   5   15.39    1.25
   4 -12   5    0.78    0.92
   5 -12   5   11.53    1.41
 -19   0   6    0.26    1.85
  18   0  -6   -0.09    1.70
 -18   0   6    1.72    1.78
 -17   0   6    5.21    1.89
 -17   0   6    9.33    2.05
  17   0  -6    6.73    1.91
 -16   0   6    4.80    1.80
 -16   0   6    4.19    1.80
  16   0  -6    2.79    1.80
 -15   0   6   76.76    3.78
  15   0  -6   80.34    4.02
 -15   0   6   79.21    3.86
 -14   0   6  185.44    5.91
  14   0  -6  190.89    5.89
 -14   0   6  181.65    5.59
  13   0  -6   17.92    2.06
 -13   0   6   17.21    1.84
 -13   0   6   21.11    2.05
 -12   0   6   34.12    2.19
  12   0  -6   31.51    2.50
 -12   0   6   31.47    2.52
 -11   0   6    8.38    1.36
 -11   0   6    9.82    1.46
  11   0  -6   10.32    1.46
  10   0  -6   11.42    1.53
 -10   0   6   14.20    1.39
 -10   0   6   11.24    1.45
  -9   0   6   17.53    1.81
  -9   0   6   18.16    1.60
   9   0  -6   17.47    1.64
  -8   0   6 1041.52   18.89
  -8   0   6 1019.18   17.77
   8   0  -6 1024.39   18.79
   7   0  -6  953.86   17.52
  -7   0   6  947.61   17.51
  -7   0   6  995.13   17.68
  -7   0   6  955.25   16.56
  -6   0   6   29.59    1.65
  -6   0   6   28.38    1.44
   6   0  -6   27.90    1.52
   6   0  -6   26.42    1.61
  -6   0   6   28.28    1.67
  -5   0   6 3415.87   57.59
  -5   0   6 3360.75   54.39
   5   0  -6 3395.21   57.52
   5   0  -6 3355.11   57.33
  -5   0   6 3404.35   57.37
  -4   0   6  411.30    7.91
   4   0  -6  407.96    7.91
  -4   0   6  411.90    7.96
   4   0  -6  406.87    7.32
   4   0  -6  410.92    7.90
   3   0  -6  132.04    3.05
  -3   0   6  124.93    3.05
  -3   0   6  125.39    3.02
   3   0  -6  123.11    2.75
   2   0  -6  274.30    5.47
  -2   0   6  280.20    5.53
  -2   0   6  268.27    5.44
  -1   0   6 2191.79   37.47
   1   0  -6 2186.07   37.30
   0   0  -6 2261.76   38.47
   0   0   6 2259.85   38.65
   1   0   6  990.87   17.62
  -1   0  -6 1007.91   17.53
   2   0   6  788.00   14.26
  -2   0  -6  801.07   14.19
  -3   0  -6  658.01   11.93
  -3   0  -6  656.94   11.27
   3   0   6  643.63   11.98
  -4   0  -6    0.62    0.51
   4   0   6    1.56    0.60
  -4   0  -6    0.73    0.52
  -5   0  -6  762.78   13.13
   5   0   6  735.45   13.98
  -5   0  -6  768.90   13.93
   5   0   6  765.82   13.26
   6   0   6   81.88    2.70
   6   0   6   76.70    2.42
  -6   0  -6   75.03    2.36
   7   0   6   35.83    1.89
   7   0   6   36.57    1.79
  -7   0  -6   37.34    1.76
   8   0   6  137.15    3.73
   8   0   6  132.72    3.99
  -8   0  -6  139.28    3.65
   9   0   6  133.50    4.14
   9   0   6  135.07    3.87
  10   0   6  132.99    4.32
  10   0   6  133.03    4.05
  11   0   6   -1.49    1.10
  11   0   6    0.06    1.33
  12   0   6   72.24    3.26
  12   0   6   66.71    3.54
  13   0   6  105.79    4.25
  13   0   6  109.29    4.12
  14   0   6   -0.23    1.35
  14   0   6   -0.15    1.29
  15   0   6   24.94    2.42
 -15   0  -6   23.03    2.31
  15   0   6   24.82    2.45
  16   0   6   13.56    2.27
 -16   0  -6    9.82    2.08
  16   0   6   13.68    2.15
  17   0   6   23.12    2.61
 -17   0  -6   14.17    2.33
  18   0   6    0.86    1.80
 -18   0  -6   -0.18    1.66
 -19  -1   6   13.57    2.43
 -19   1   6   16.80    2.77
  18  -1  -6    8.50    2.16
 -18  -1   6   13.14    2.49
 -18   1   6   11.04    2.20
  18   1  -6   15.49    2.38
 -18  -1   6   11.34    2.22
  17  -1  -6    4.26    2.05
 -17  -1   6    5.78    1.95
 -17   1   6    6.11    1.97
  17   1  -6    6.47    1.93
 -17  -1   6    5.96    1.88
 -16  -1   6    0.52    1.58
 -16  -1   6    0.21    1.64
 -16   1   6    0.36    1.52
  16   1  -6    1.41    1.57
 -16   1   6    0.68    1.65
  16  -1  -6   -0.87    1.58
  15  -1  -6    8.40    2.02
 -15  -1   6    8.98    1.95
  15   1  -6    9.33    2.10
 -15   1   6    9.21    1.92
 -15   1   6    7.76    1.87
  15   1  -6    7.48    1.80
 -15  -1   6    9.46    1.68
  14  -1  -6  115.43    4.54
 -14  -1   6  106.76    4.10
 -14  -1   6  105.36    4.40
 -14   1   6  108.57    4.37
 -14   1   6  109.55    4.39
  14   1  -6  110.49    4.31
  13  -1  -6  198.51    5.91
 -13   1   6  204.38    5.92
 -13   1   6  199.13    5.80
 -13  -1   6  201.08    5.56
  13   1  -6  205.16    5.78
 -13  -1   6  194.13    5.84
  12  -1  -6   56.82    3.05
 -12  -1   6   57.33    2.73
 -12   1   6   60.21    2.88
 -12  -1   6   55.15    2.86
 -12   1   6   58.69    2.99
  12   1  -6   63.33    2.95
 -11  -1   6   37.62    2.41
  11   1  -6   38.06    2.37
 -11   1   6   37.24    2.34
  11  -1  -6   41.44    2.55
 -11  -1   6   39.85    2.22
 -11   1   6   38.61    2.39
 -10   1   6   98.99    3.43
  10  -1  -6   95.62    3.48
  10   1  -6   94.26    3.31
 -10  -1   6   92.92    3.44
 -10   1   6   95.71    3.37
 -10  -1   6   97.36    3.16
  -9  -1   6  154.24    4.38
  -9   1   6  155.89    4.33
   9  -1  -6  151.82    4.37
   9   1  -6  151.35    4.14
  -9   1   6  145.00    4.10
  -9  -1   6  152.36    3.93
  -8  -1   6  113.22    3.51
  -8  -1   6  110.70    3.05
  -8  -1   6  114.67    3.52
   8   1  -6  112.57    3.36
  -8   1   6  111.25    3.35
   8  -1  -6  106.52    3.39
  -8   1   6  108.44    3.35
  -7   1   6   47.95    2.10
  -7  -1   6   44.40    2.09
  -7  -1   6   45.43    2.01
   7  -1  -6   44.63    2.04
   7   1  -6   44.04    1.95
   7  -1  -6   42.41    1.96
  -7   1   6   48.07    2.05
  -7  -1   6   46.70    1.81
   6  -1  -6   94.60    2.88
  -6   1   6   95.88    2.83
  -6   1   6   94.54    2.74
  -6  -1   6   97.35    2.90
   6   1  -6   98.42    2.81
  -6  -1   6   95.29    2.46
  -6  -1   6   94.03    2.90
   6  -1  -6   96.11    2.86
   5   1  -6   82.51    2.42
   5   1  -6   80.38    2.06
   5   1  -6   81.61    2.37
   5  -1  -6   81.84    2.50
  -5  -1   6   80.74    2.08
  -5  -1   6   82.34    2.51
   5  -1  -6   81.38    2.47
  -5  -1   6   85.58    2.53
  -5   1   6   84.46    2.53
  -5   1   6   85.96    2.55
  -5   1   6   80.64    2.43
  -4   1   6    1.96    0.58
   4   1  -6    0.16    0.38
  -4  -1   6    0.86    0.58
  -4   1   6    0.86    0.53
  -4  -1   6    1.25    0.44
  -4  -1   6    1.21    0.52
   4   1  -6    0.83    0.48
   4  -1  -6    1.64    0.65
   4  -1  -6    1.16    0.56
   3   1  -6 1114.30   19.26
   3   1  -6 1095.89   18.06
   3  -1  -6 1110.26   19.44
  -3   1   6 1098.90   19.43
   3  -1  -6 1097.72   19.37
  -3   1   6 1116.35   19.35
  -3  -1   6 1091.43   19.29
  -3  -1   6 1105.35   19.42
  -2   1   6   50.95    1.71
   2   1  -6   49.12    1.27
   2   1  -6   48.46    1.58
  -2  -1   6   50.38    1.69
   2  -1  -6   48.64    1.72
  -2   1   6   48.88    1.70
  -1  -1   6 6277.19  109.86
   1   1  -6 6400.29  110.43
  -1   1   6 6514.93  110.21
   1  -1  -6 6320.61  108.40
  -1   1   6 6368.16  110.05
   0  -1  -6 1986.07   33.62
   0   1  -6 1974.81   33.53
   0  -1   6 1941.91   33.73
   0   1   6 1962.69   33.73
  -1  -1  -6    7.80    0.76
  -1   1  -6    9.03    0.83
   1   1   6    8.51    0.84
   1  -1   6    8.07    0.82
   2  -1   6   59.75    1.85
  -2   1  -6   56.54    1.74
   2   1   6   57.53    1.87
  -2  -1  -6   58.06    1.84
  -3  -1  -6 1059.98   17.71
  -3  -1  -6 1037.35   18.53
  -3   1  -6 1065.71   18.41
   3   1   6 1054.47   18.61
  -3   1  -6 1042.58   17.39
   3  -1   6 1030.50   18.56
   4  -1   6   13.45    1.16
  -4   1  -6   15.35    1.13
  -4   1  -6   14.99    0.90
   4   1   6   14.64    1.11
  -4  -1  -6   15.57    1.25
  -4  -1  -6   16.30    1.13
  -5  -1  -6  128.85    3.37
   5  -1   6  127.61    2.97
   5   1   6  121.92    3.31
  -5  -1  -6  128.38    3.26
   5  -1   6  126.13    3.39
   5   1   6  124.89    3.38
  -5   1  -6  130.39    2.93
   6  -1   6   33.48    1.49
  -6  -1  -6   34.71    1.78
   6   1   6   33.72    1.82
   6  -1   6   35.70    1.87
   6   1   6   33.42    1.81
  -6   1  -6   35.42    1.49
  -6  -1  -6   32.43    1.79
   7   1   6  392.46    8.11
  -7  -1  -6  388.49    7.70
   7  -1   6  372.02    7.33
   7   1   6  370.76    7.73
   7  -1   6  382.67    8.10
  -8  -1  -6  384.13    7.92
   8   1   6  387.58    8.38
   8   1   6  393.31    8.15
   8  -1   6  396.77    7.75
   8  -1   6  391.97    8.44
   9   1   6   18.75    1.84
   9  -1   6   16.72    1.65
   9   1   6   18.91    1.64
   9  -1   6   19.28    1.49
  10   1   6   68.26    3.10
  10  -1   6   68.47    3.14
  10   1   6   73.41    3.11
  10  -1   6   78.94    2.85
  11   1   6  375.53    8.68
  11   1   6  406.07    9.09
  11  -1   6  380.16    9.00
  11  -1   6  397.82    8.41
  12   1   6   -0.62    1.20
  12  -1   6    1.83    1.23
  12   1   6   -2.47    1.07
  12  -1   6   -2.77    1.37
 -13   1  -6   -0.32    1.19
  13   1   6   -1.58    1.20
  13   1   6    1.50    1.36
  13  -1   6    0.42    1.22
  13  -1   6   -2.23    1.23
 -14   1  -6    0.43    1.29
  14  -1   6    0.17    1.23
  14   1   6   -0.20    1.48
 -14   1  -6   -0.07    1.42
  14   1   6    0.97    1.34
  14  -1   6    0.14    1.63
  15   1   6   37.22    2.99
 -15   1  -6   31.47    2.88
  15   1   6   31.09    2.96
  15  -1   6   33.51    3.12
  15  -1   6   31.61    2.63
  16   1   6   12.67    2.26
 -16   1  -6   12.69    2.07
 -16  -1  -6   13.59    2.15
  16  -1   6   13.71    2.42
  16  -1   6   12.49    2.04
 -17   1  -6    0.91    1.62
  17  -1   6    0.16    1.86
  17   1   6    0.21    1.55
  17  -1   6    4.25    1.74
 -17  -1  -6   -0.49    1.55
 -18   1  -6    9.81    2.28
  18   1   6    9.75    2.43
 -18  -1  -6   10.51    2.41
  18  -1   6   11.76    2.22
 -19  -2   6    1.07    1.79
 -19   2   6    2.77    1.93
 -18   2   6   -0.24    1.86
  18  -2  -6   -0.82    2.10
 -18  -2   6    1.70    1.76
 -18  -2   6   -0.14    1.80
  17  -2  -6   19.90    2.74
  17   2  -6   19.80    2.64
 -17  -2   6   19.66    2.36
 -17   2   6   20.72    2.66
 -17  -2   6   18.84    2.64
  16  -2  -6    2.83    2.01
  16   2  -6    3.74    1.72
 -16   2   6    5.53    1.83
 -16  -2   6    4.51    1.77
 -16  -2   6    6.47    1.74
 -15   2   6   38.75    3.12
 -15  -2   6   36.47    3.12
  15   2  -6   36.09    2.85
  15  -2  -6   36.57    3.26
 -15  -2   6   39.41    2.78
  14  -2  -6   18.62    2.33
 -14   2   6   16.85    2.00
  14   2  -6   17.00    2.23
 -14   2   6   17.80    2.22
 -14  -2   6   15.70    2.16
 -14  -2   6   15.98    1.89
 -13   2   6   -0.31    1.28
  13   2  -6    0.24    1.31
 -13  -2   6    0.30    1.28
 -13   2   6    1.50    1.39
 -13  -2   6   -0.43    1.15
  13   2  -6   -0.52    1.18
  13  -2  -6    0.87    1.50
  12   2  -6   52.38    2.81
  12  -2  -6   51.40    3.03
 -12  -2   6   54.62    2.63
 -12   2   6   51.47    2.87
 -12  -2   6   52.36    3.01
 -12   2   6   56.16    2.90
 -11  -2   6    0.36    0.95
 -11  -2   6    1.79    1.22
  11  -2  -6    1.45    1.30
  11   2  -6    0.97    1.02
 -11   2   6    1.57    1.06
 -11   2   6   -0.18    1.10
 -10   2   6   54.34    2.59
  10   2  -6   52.04    2.38
 -10  -2   6   50.37    2.50
 -10   2   6   56.41    2.55
 -10  -2   6   50.50    2.21
  10  -2  -6   56.21    2.63
  -9   2   6   75.29    2.97
  -9   2   6   74.60    2.81
  -9  -2   6   73.74    2.83
  -9  -2   6   73.47    2.51
  -9  -2   6   73.01    2.94
   9   2  -6   75.74    2.67
   9  -2  -6   71.52    2.94
  -8  -2   6  229.31    5.46
   8  -2  -6  228.75    5.46
   8  -2  -6  223.14    5.47
  -8   2   6  223.72    5.33
  -8   2   6  212.89    5.30
   8   2  -6  221.66    5.13
  -8  -2   6  227.05    5.43
  -8  -2   6  217.11    4.78
   7   2  -6   31.57    1.70
  -7  -2   6   30.06    1.83
  -7  -2   6   31.47    1.86
   7  -2  -6   32.30    1.89
   7  -2  -6   34.03    1.83
  -7  -2   6   35.18    1.49
  -7   2   6   29.57    1.74
  -7   2   6   32.43    1.81
   6  -2  -6   78.92    2.66
   6  -2  -6   79.68    2.58
  -6  -2   6   82.47    2.12
  -6  -2   6   79.19    2.56
  -6   2   6   78.10    2.66
   6   2  -6   79.97    2.39
  -6  -2   6   78.48    2.58
  -6   2   6   81.64    2.54
   5  -2  -6   27.22    1.54
  -5  -2   6   28.81    1.45
  -5  -2   6   27.03    1.45
  -5   2   6   27.16    1.40
   5  -2  -6   28.95    1.52
  -5  -2   6   28.07    1.06
  -4   2   6    7.38    0.78
  -4   2   6    9.90    1.03
  -4  -2   6   10.72    0.64
   4   2  -6    7.22    0.72
   4  -2  -6    6.78    0.82
   4  -2  -6    9.87    1.03
  -4  -2   6   10.00    0.98
  -4  -2   6    7.48    0.79
  -3   2   6 1232.82   21.81
  -3  -2   6 1231.15   21.69
   3  -2  -6 1241.32   21.91
   3   2  -6 1281.39   21.61
   3  -2  -6 1259.59   21.88
  -3   2   6 1253.76   21.75
  -3  -2   6 1252.54   21.85
   2   2  -6  225.51    4.41
   2  -2  -6  222.73    4.74
   2  -2  -6  227.72    4.78
  -2  -2   6  225.47    4.63
  -2   2   6  224.29    4.67
  -2   2   6  226.42    4.65
  -1   2   6  132.81    3.00
   1  -2  -6  129.58    3.05
   1   2  -6  130.31    2.76
  -1  -2   6  127.58    2.95
  -1   2   6  128.76    3.00
   0   2   6    4.89    0.60
   0   2   6    4.22    0.60
   0  -2   6    4.51    0.60
   0   2  -6    4.30    0.47
   0  -2  -6    4.87    0.65
   1  -2   6   17.17    0.96
  -1   2  -6   17.54    0.88
  -1  -2  -6   18.49    1.09
   1   2   6   17.57    1.02
   2   2   6    5.25    0.65
  -2  -2  -6    5.61    0.70
  -2   2  -6    4.92    0.44
  -2   2  -6    5.14    0.52
  -2  -2  -6    5.09    0.72
   2  -2   6    5.31    0.63
  -3   2  -6    4.24    0.54
  -3  -2  -6    2.85    0.64
   3  -2   6    2.62    0.59
  -3   2  -6    4.07    0.39
  -3  -2  -6    3.32    0.65
   3   2   6    3.45    0.61
   4   2   6  168.62    3.92
   4  -2   6  167.86    3.92
  -4   2  -6  168.00    3.22
  -4  -2  -6  160.90    3.97
  -4  -2  -6  163.71    3.95
   5  -2   6  247.08    5.56
   5   2   6  250.52    5.52
   5  -2   6  253.79    4.84
   5   2   6  260.15    5.67
  -5  -2  -6  265.32    5.70
  -5  -2  -6  254.94    5.57
   6   2   6    0.12    0.66
  -6  -2  -6    0.62    0.72
   6  -2   6    1.32    0.55
  -6  -2  -6    1.20    0.71
   6  -2   6    0.61    0.75
   6   2   6    0.64    0.82
   7  -2   6    1.21    0.60
  -7  -2  -6    2.55    0.89
  -7  -2  -6    1.94    0.83
   7   2   6    2.16    0.86
   7   2   6    1.59    0.81
   7  -2   6    0.24    0.84
   8  -2   6   15.42    1.21
   8   2   6   14.21    1.38
   8   2   6   15.27    1.55
   8  -2   6   16.40    1.54
   9  -2   6    2.17    1.18
   9   2   6    4.07    1.14
   9   2   6    3.01    1.13
   9  -2   6    5.16    0.93
  10   2   6   16.43    1.66
 -10   2  -6   17.65    1.72
  10   2   6   18.07    1.86
  10  -2   6   16.74    1.46
  10  -2   6   16.02    1.78
 -11   2  -6    7.74    1.54
 -11   2  -6    9.30    1.38
  11   2   6    7.70    1.42
  11   2   6    5.56    1.44
  11  -2   6    8.89    1.27
  11  -2   6    6.83    1.47
 -12   2  -6    1.40    1.15
  12   2   6    1.17    1.26
  12   2   6   -0.29    1.22
 -12   2  -6   -0.07    1.27
  12  -2   6    0.38    1.39
  12  -2   6   -0.24    0.98
 -13   2  -6   22.21    2.11
  13   2   6   24.43    2.37
  13  -2   6   24.69    2.42
 -13   2  -6   27.21    2.40
  13  -2   6   24.00    2.14
  13   2   6   24.68    2.41
  14   2   6   -0.29    1.50
 -14   2  -6   -0.07    1.37
  14  -2   6    0.55    1.33
  14  -2   6   -2.46    1.50
  14   2   6   -1.09    1.39
  15  -2   6   -0.22    1.31
  15   2   6    0.66    1.60
  15  -2   6    1.68    1.81
 -15   2  -6   -0.07    1.39
  16  -2   6    2.21    2.04
  16   2   6    1.87    1.87
 -16   2  -6    3.37    1.87
  16  -2   6    3.15    1.55
  17   2   6    1.50    1.87
 -17  -2  -6    2.49    1.90
 -17   2  -6    2.46    1.90
  17  -2   6   -2.16    1.90
  17  -2   6    0.41    1.46
  18   2   6    1.80    1.88
 -18   2  -6    6.47    2.05
  18  -2   6    1.18    2.12
  18  -3  -6    0.00    2.13
 -18   3   6   -1.16    1.93
 -18  -3   6    2.37    1.78
 -18  -3   6   -0.25    1.78
  17   3  -6   -2.30    1.60
  17  -3  -6   -1.36    1.97
 -17  -3   6   -0.85    1.68
 -17   3   6    0.19    1.82
 -17  -3   6   -0.78    1.51
 -16  -3   6    3.08    1.65
 -16  -3   6    2.34    1.80
 -16   3   6    0.22    1.74
  16   3  -6   -1.33    1.55
  16  -3  -6   -0.66    1.64
  15  -3  -6   24.86    2.66
 -15   3   6   22.51    2.58
 -15  -3   6   20.49    2.43
 -15  -3   6   25.10    2.36
  15   3  -6   22.97    2.45
 -14  -3   6  103.27    3.82
  14  -3  -6  107.64    4.55
  14   3  -6   97.83    4.27
 -14  -3   6  111.34    4.45
 -14   3   6  104.71    4.41
 -13  -3   6    1.54    1.25
  13   3  -6    0.71    1.31
 -13   3   6    1.50    1.51
 -13   3   6   -0.36    1.22
 -13  -3   6   -0.51    1.34
  13  -3  -6    0.71    1.58
 -12  -3   6    9.70    1.75
  12   3  -6   10.94    1.44
  12   3  -6   10.52    1.74
 -12   3   6   10.97    1.76
 -12  -3   6   11.59    1.50
  12  -3  -6   12.09    1.96
 -12   3   6   10.37    1.54
 -11   3   6  139.37    4.31
 -11   3   6  151.14    4.79
 -11  -3   6  144.70    3.99
 -11  -3   6  140.16    4.61
  11   3  -6  148.56    4.21
  11   3  -6  132.30    4.57
  11  -3  -6  146.79    4.75
  10   3  -6  285.78    7.17
  10  -3  -6  314.73    7.45
 -10  -3   6  305.08    7.28
  10   3  -6  308.42    6.76
 -10   3   6  320.56    7.12
 -10  -3   6  312.47    6.51
 -10   3   6  306.43    7.33
 -10  -3   6  319.45    7.37
  -9   3   6    0.20    0.83
  -9  -3   6   -0.36    0.74
  -9   3   6    0.56    1.13
   9  -3  -6   -0.44    1.10
  -9  -3   6   -1.72    0.97
   9   3  -6   -2.11    0.76
  -9  -3   6   -1.37    1.01
  -8   3   6  105.55    3.16
  -8   3   6  101.81    3.44
  -8  -3   6  108.49    2.80
   8  -3  -6  104.70    3.32
   8  -3  -6  104.48    3.36
  -8  -3   6  103.83    3.31
  -8  -3   6  109.27    3.35
   8   3  -6   95.01    2.83
  -7  -3   6  118.69    2.83
   7  -3  -6  120.92    3.50
  -7  -3   6  117.44    3.39
  -7  -3   6  123.07    3.43
   7  -3  -6  119.19    3.52
  -7   3   6  117.21    3.59
  -7   3   6  120.89    3.27
  -6   3   6   15.50    1.21
  -6  -3   6   16.62    1.35
   6  -3  -6   17.31    1.30
  -6  -3   6   16.61    1.29
  -6  -3   6   16.34    0.93
   6  -3  -6   16.36    1.43
  -5  -3   6   13.54    0.77
  -5  -3   6   14.94    1.24
  -5   3   6   15.11    1.07
  -5  -3   6   14.64    1.14
   5  -3  -6   13.77    1.24
   5  -3  -6   13.36    1.30
   4  -3  -6  367.53    7.31
  -4  -3   6  373.32    7.15
  -4   3   6  367.26    7.08
  -4  -3   6  357.36    6.42
  -4  -3   6  356.92    7.03
   4  -3  -6  365.99    7.30
   3  -3  -6 1296.29   22.50
  -3   3   6 1275.55   22.33
   3  -3  -6 1283.76   22.55
  -3  -3   6 1286.78   22.41
  -2  -3   6  403.40    7.58
   2  -3  -6  408.53    7.81
  -2   3   6  406.65    7.56
   2  -3  -6  399.60    7.76
   1  -3  -6  229.34    4.79
  -1   3   6  228.61    4.58
   1  -3  -6  229.29    4.81
  -1  -3   6  228.08    4.58
   0   3   6   43.70    1.45
   0  -3  -6   43.36    1.60
   0   3  -6   45.13    1.09
   0  -3   6   42.82    1.40
  -1  -3  -6  175.79    3.89
  -1   3  -6  169.06    3.31
   1  -3   6  175.12    3.70
   1   3   6  174.65    3.66
   2   3   6    0.12    0.43
  -2  -3  -6   -0.58    0.48
  -2  -3  -6    0.88    0.53
  -2   3  -6    0.29    0.23
   2   3   6    0.13    0.43
   2  -3   6    0.96    0.48
  -2   3  -6    0.11    0.39
  -3   3  -6   31.06    1.28
   3  -3   6   31.97    1.40
  -3   3  -6   31.74    1.05
  -3  -3  -6   30.86    1.66
   3   3   6   30.51    1.31
  -3  -3  -6   30.83    1.50
   4   3   6  258.05    5.39
  -4   3  -6  259.79    5.20
  -4  -3  -6  250.91    5.57
  -4   3  -6  266.49    5.06
  -4  -3  -6  258.67    5.69
   4  -3   6  253.68    5.45
  -5  -3  -6    0.89    0.78
  -5   3  -6    0.22    0.51
  -5  -3  -6    0.93    0.70
   5  -3   6    1.71    0.72
   5   3   6    1.89    0.70
  -5   3  -6    1.52    0.67
   6  -3   6  208.03    4.08
   6   3   6  219.72    4.91
  -6  -3  -6  211.81    5.05
   6   3   6  212.68    5.30
  -6  -3  -6  210.85    5.19
  -6   3  -6  203.14    4.73
   6  -3   6  207.20    4.98
   7   3   6   13.63    1.44
   7  -3   6   15.58    1.02
   7   3   6   15.37    1.52
   7  -3   6   12.11    1.32
  -7   3  -6   11.27    1.11
  -7   3  -6   15.25    1.40
  -7  -3  -6   15.24    1.47
   8  -3   6   58.67    1.96
  -8   3  -6   61.39    2.60
   8  -3   6   61.96    2.72
  -8  -3  -6   60.30    2.60
  -8   3  -6   62.41    2.31
   8   3   6   62.13    2.80
   8   3   6   64.15    2.52
   9   3   6  126.23    3.90
   9   3   6  132.84    4.36
   9  -3   6  128.88    3.33
  -9   3  -6  130.41    3.69
  -9   3  -6  132.52    4.05
   9  -3   6  128.61    4.11
  10  -3   6   62.26    3.07
 -10   3  -6   61.06    2.93
 -10   3  -6   61.21    2.58
  10   3   6   58.47    2.99
  10  -3   6   60.47    2.31
  10   3   6   57.05    2.72
 -11   3  -6   79.52    3.42
  11   3   6   80.65    3.59
  11  -3   6   74.95    3.40
  11   3   6   83.93    3.31
 -11   3  -6   79.18    2.96
  11  -3   6   80.94    2.83
  12   3   6    4.46    1.50
  12   3   6    4.53    1.33
  12  -3   6    2.04    1.08
  12  -3   6    2.19    1.45
 -12   3  -6    3.49    1.33
  13   3   6   14.41    2.05
 -13   3  -6   10.11    1.74
  13  -3   6   14.42    1.65
  13  -3   6   10.58    1.79
  14  -3   6   19.34    2.27
 -14   3  -6   18.47    2.25
  14  -3   6   22.56    2.02
  14   3   6   20.03    2.38
  15  -3   6    1.41    1.83
 -15   3  -6    5.59    1.83
  15   3   6    0.93    1.64
  15  -3   6    4.48    1.48
  16  -3   6   24.32    2.92
 -16   3  -6   24.81    2.65
  16   3   6   34.52    3.34
 -17   3  -6    6.08    1.90
  17   3   6    5.23    2.22
  17  -3   6    3.38    2.17
 -18  -4   6    1.86    2.01
 -18   4   6    1.24    1.95
  18  -4  -6    4.02    2.31
 -18  -4   6    3.02    1.80
 -17  -4   6   73.79    3.74
 -17   4   6   89.16    4.87
  17   4  -6   81.81    4.55
  17  -4  -6   82.90    4.74
 -17  -4   6   81.55    4.50
 -16  -4   6    4.07    1.91
  16  -4  -6    0.97    1.93
 -16  -4   6    4.50    1.58
  16   4  -6    1.70    1.67
 -16   4   6    2.69    2.02
 -15   4   6    3.10    1.82
  15  -4  -6   -1.45    1.67
  15   4  -6    2.75    1.71
 -15  -4   6    0.57    1.56
 -15  -4   6    2.27    1.35
 -14   4   6    2.44    1.57
 -14  -4   6    4.72    1.34
  14  -4  -6    2.95    1.63
 -14  -4   6    4.66    1.63
  14   4  -6    4.45    1.64
  13   4  -6    9.81    1.87
 -13  -4   6    8.80    1.48
 -13   4   6   11.43    1.89
  13  -4  -6    7.57    1.84
 -13  -4   6    7.77    1.66
 -12   4   6    1.03    1.42
  12   4  -6    0.13    1.19
  12  -4  -6   -1.60    1.34
 -12  -4   6   -0.20    1.28
 -12  -4   6   -1.54    0.95
  11   4  -6   54.39    2.98
 -11   4   6   61.55    2.64
 -11  -4   6   60.83    2.58
 -11   4   6   58.96    3.21
 -11  -4   6   56.06    3.01
  11  -4  -6   58.81    3.02
  10   4  -6   80.30    3.39
 -10  -4   6   76.12    3.29
 -10  -4   6   85.50    2.79
 -10   4   6   79.21    3.57
  10  -4  -6   77.28    3.34
 -10   4   6   80.24    2.92
 -10  -4   6   78.04    3.43
  -9   4   6   75.47    2.70
   9   4  -6   72.74    3.05
  -9   4   6   75.05    3.29
   9  -4  -6   77.39    3.03
  -9  -4   6   75.30    3.10
   9  -4  -6   74.63    3.18
  -9  -4   6   80.26    2.52
  -9  -4   6   73.10    2.97
   8  -4  -6    5.79    1.19
  -8  -4   6    5.36    1.11
  -8   4   6    6.08    0.94
  -8  -4   6    3.00    1.05
   8  -4  -6    4.62    1.15
   8   4  -6    6.42    1.17
  -8  -4   6    6.55    0.86
  -7  -4   6    0.64    0.78
  -7   4   6    0.27    0.24
  -7  -4   6    0.75    0.54
   7   4  -6    1.42    0.90
  -7  -4   6    0.37    0.78
   7  -4  -6   -0.71    0.74
   7  -4  -6   -0.81    0.91
   6  -4  -6    9.35    1.11
   6   4  -6   12.52    1.17
  -6  -4   6   11.06    1.14
  -6   4   6    7.91    0.75
  -6  -4   6   12.05    0.82
   6  -4  -6   11.48    1.09
  -6  -4   6   14.16    1.34
  -5  -4   6    5.74    0.84
   5   4  -6    7.82    0.99
   5  -4  -6    8.00    1.01
  -5   4   6    7.94    0.75
  -5  -4   6    7.27    0.63
   5  -4  -6    7.56    0.91
  -5  -4   6    7.30    0.87
   4  -4  -6  724.82   13.26
  -4  -4   6  716.69   12.97
  -4   4   6  731.52   12.86
   4   4  -6  715.31   12.75
   4  -4  -6  713.32   13.29
  -4  -4   6  724.76   13.06
  -3   4   6  155.95    3.29
  -3  -4   6  156.75    3.45
   3  -4  -6  156.07    3.73
   3  -4  -6  156.17    3.72
   3   4  -6  154.47    3.56
   2  -4  -6  170.31    3.91
  -2  -4   6  172.63    3.63
  -2   4   6  170.14    3.45
   2  -4  -6  170.62    3.91
   2   4  -6  174.18    3.67
   1   4  -6  147.49    3.06
  -1   4   6  141.96    2.94
  -1   4   6  144.58    2.93
  -1  -4   6  143.82    3.09
   1  -4  -6  144.00    3.39
   1  -4  -6  141.88    3.42
   0  -4   6   23.22    1.03
   0  -4  -6   25.25    1.29
   0   4   6   23.24    0.92
   0   4  -6   24.04    0.89
   0   4   6   21.85    0.89
  -1   4  -6  542.42    9.39
   1   4   6  552.56    9.75
  -1  -4  -6  544.56   10.19
   1   4   6  558.49    9.83
   1  -4   6  542.94    9.94
   2   4   6    5.75    0.59
   2  -4   6    5.58    0.67
  -2   4  -6    5.87    0.64
  -2  -4  -6    5.67    0.90
  -2  -4  -6    4.95    0.76
   3  -4   6   28.75    1.35
  -3   4  -6   30.00    1.36
  -3  -4  -6   29.12    1.54
  -3  -4  -6   30.12    1.79
   3   4   6   27.55    1.20
  -4  -4  -6   78.13    2.54
  -4  -4  -6   82.04    2.90
   4  -4   6   81.01    2.36
  -4   4  -6   82.16    2.42
   4   4   6   79.08    2.19
  -5  -4  -6   37.51    1.82
  -5   4  -6   34.44    1.68
   5   4   6   31.04    1.40
   5  -4   6   33.52    1.64
   6  -4   6    1.84    0.81
  -6   4  -6    1.97    0.48
  -6   4  -6    1.74    0.74
   6  -4   6    1.55    0.35
  -6  -4  -6    0.81    0.78
   7   4   6   82.94    3.26
  -7   4  -6   83.09    2.85
   7  -4   6   83.91    2.95
  -7  -4  -6   82.55    2.95
  -7   4  -6   87.78    2.29
   7  -4   6   87.60    2.05
  -8   4  -6    4.23    1.13
   8  -4   6    4.29    0.69
  -8  -4  -6    3.24    1.10
  -8   4  -6    4.49    0.81
   8   4   6    4.18    1.29
   8  -4   6    2.48    1.11
   8   4   6    4.75    0.98
  -9   4  -6    2.63    1.10
   9  -4   6    2.45    0.77
  -9   4  -6    4.35    0.88
   9   4   6    3.15    1.03
   9  -4   6    1.93    1.20
   9   4   6    3.77    1.28
  10  -4   6    3.16    1.37
 -10   4  -6   -0.32    1.19
  10   4   6    4.79    1.17
 -10   4  -6    4.50    0.99
  10   4   6    5.00    1.52
  10  -4   6    2.34    0.92
  11  -4   6   23.91    2.31
  11   4   6   21.41    2.29
  11  -4   6   20.76    1.61
 -11   4  -6   19.65    1.93
  12  -4   6    4.46    1.15
  12  -4   6    4.00    1.60
  12   4   6    5.89    1.64
 -12   4  -6    4.43    1.53
  13  -4   6    8.50    1.37
  13   4   6    5.66    1.87
 -13   4  -6    8.06    1.67
  13  -4   6    8.53    1.89
 -14   4  -6   26.87    2.58
  14   4   6   29.81    2.87
  14  -4   6   26.18    2.68
  15  -4   6    1.30    1.80
 -15   4  -6   -0.78    1.45
  15   4   6    1.08    1.69
  16  -4   6   -3.13    1.72
 -16   4  -6   -0.31    1.60
  16   4   6    4.32    1.89
  17  -4   6    4.28    2.24
 -17   4  -6    2.99    1.81
 -17  -5   6    3.95    1.98
  17  -5  -6   -0.48    2.10
 -17  -5   6    3.42    1.71
 -17   5   6    2.26    1.99
 -16  -5   6    2.06    1.80
 -16  -5   6    1.31    1.48
 -16   5   6    0.96    1.80
  16  -5  -6   -0.79    1.93
  16   5  -6    2.57    1.72
 -15   5   6    2.57    1.94
  15  -5  -6    2.88    1.94
 -15  -5   6    5.27    1.77
 -15  -5   6    3.49    1.46
  15   5  -6    4.31    1.74
  14  -5  -6   -1.51    1.58
  14   5  -6   -0.32    1.33
 -14  -5   6    0.77    1.19
 -14   5   6    2.24    1.73
 -14  -5   6   -2.33    1.23
  13  -5  -6    2.03    1.61
  13   5  -6    0.69    1.31
 -13  -5   6    0.87    1.38
 -13  -5   6    1.02    1.03
 -13   5   6   -0.22    1.39
 -12  -5   6    3.12    1.37
 -12  -5   6    1.70    1.07
 -12   5   6    2.36    1.43
  12  -5  -6    1.67    1.35
  12   5  -6    4.72    1.61
  11   5  -6    1.71    1.35
  11  -5  -6    4.60    1.61
 -11  -5   6    2.67    1.09
 -11   5   6    3.24    1.50
 -11  -5   6    0.63    1.28
  10   5  -6  166.78    5.21
 -10  -5   6  173.11    4.99
 -10  -5   6  180.40    4.32
  10  -5  -6  172.46    5.21
  -9  -5   6  268.95    6.47
  -9  -5   6  264.70    5.52
   9  -5  -6  271.41    6.64
   9  -5  -6  264.38    6.65
  -9  -5   6  258.02    6.34
   9   5  -6  257.08    6.68
  -9   5   6  273.25    5.75
   8  -5  -6    3.17    1.18
   8   5  -6    3.06    1.18
  -8   5   6    2.13    0.83
  -8  -5   6    0.64    1.21
   8  -5  -6    3.68    1.35
  -8  -5   6    1.89    1.19
  -7  -5   6  100.34    3.16
  -7   5   6  103.32    2.62
   7  -5  -6  101.15    3.36
   7   5  -6   93.37    3.28
  -7  -5   6  104.33    3.15
   7  -5  -6  103.62    3.35
  -6  -5   6   34.41    1.72
  -6   5   6   33.86    1.22
  -6  -5   6   31.31    1.71
   6   5  -6   34.29    1.92
   6  -5  -6   31.39    1.86
   6  -5  -6   33.95    1.84
  -5  -5   6   43.27    1.74
   5  -5  -6   40.15    1.87
  -5  -5   6   41.56    1.75
   5  -5  -6   41.64    1.94
  -5   5   6   41.47    1.15
   5   5  -6   41.17    1.95
   4   5  -6   97.71    2.88
  -4  -5   6  100.04    2.60
  -4  -5   6   94.53    2.56
   4  -5  -6   96.25    2.85
   4  -5  -6   96.84    2.86
   3  -5  -6  268.05    5.64
   3  -5  -6  260.25    5.60
   3   5  -6  262.14    5.46
  -3  -5   6  268.28    5.26
  -2  -5   6    3.39    0.57
   2   5  -6    4.68    0.74
   2  -5  -6    3.80    0.82
   2  -5  -6    4.44    0.77
   1   5  -6  450.58    8.01
   1  -5  -6  443.03    8.54
  -1  -5   6  443.77    8.16
   1  -5  -6  452.03    8.56
   0  -5   6  776.00   13.79
   0  -5  -6  771.65   14.02
   0  -5  -6  787.30   14.04
   0   5  -6  773.82   13.14
  -1  -5  -6  167.98    4.38
  -1  -5  -6  167.13    3.90
   1  -5   6  163.82    3.47
  -2  -5  -6  837.42   15.17
  -2  -5  -6  839.24   15.25
  -2   5  -6  838.27   14.29
   2  -5   6  846.43   14.92
  -3   5  -6  190.87    4.16
  -3  -5  -6  186.60    4.42
   3  -5   6  187.21    4.09
   4  -5   6   89.17    2.57
  -4  -5  -6   88.02    2.76
  -4   5  -6   90.32    2.70
   4   5   6   90.89    1.89
   5   5   6   10.98    0.85
  -5  -5  -6   11.70    1.21
  -5   5  -6   10.05    1.13
   5  -5   6   11.33    1.09
   6   5   6    0.58    0.64
  -6   5  -6    3.17    0.95
  -6  -5  -6    0.24    0.91
   6  -5   6    2.24    0.91
  -7   5  -6   93.27    3.23
   7   5   6   95.24    2.64
   7  -5   6   93.67    3.17
  -7  -5  -6   96.32    3.34
  -8  -5  -6  345.88    7.92
   8  -5   6  345.68    6.25
   8   5   6  353.88    7.04
  -8   5  -6  349.99    7.70
   8   5   6  337.80    8.28
   8  -5   6  347.80    7.84
   9   5   6  151.64    3.91
  -9   5  -6  155.96    4.69
   9  -5   6  147.92    4.65
   9   5   6  153.23    5.12
   9  -5   6  150.14    3.36
  10  -5   6  101.28    3.85
  10  -5   6   95.33    2.67
 -10   5  -6   96.24    3.81
  10   5   6   96.10    4.28
  11  -5   6   26.51    1.58
 -11   5  -6   25.48    2.42
  11  -5   6   22.76    2.35
  11   5   6   25.75    2.46
  12  -5   6   36.00    2.79
 -12   5  -6   37.85    2.67
  12   5   6   38.11    2.96
  13  -5   6   -1.19    1.49
 -13   5  -6    0.30    1.36
  13   5   6    1.05    1.55
  14  -5   6    3.49    1.82
 -14   5  -6    2.45    1.55
  14   5   6    0.58    1.71
 -15   5  -6   12.19    2.28
  15   5   6    6.42    2.13
  15  -5   6    8.39    2.20
  16  -5   6   27.04    3.07
 -16   5  -6   20.29    2.63
 -16  -6   6    2.88    1.85
  16  -6  -6   -0.73    2.03
 -16   6   6   -0.48    1.87
  15   6  -6   17.36    2.43
 -15   6   6   18.50    2.61
 -15  -6   6   13.73    2.19
  15  -6  -6   16.15    2.54
 -14   6   6    3.59    1.81
 -14  -6   6    3.19    1.32
 -14  -6   6    3.15    1.65
  14  -6  -6    2.12    1.79
  14   6  -6    3.62    1.63
  13  -6  -6    4.85    1.79
 -13  -6   6    3.41    1.49
  13   6  -6    4.67    1.65
 -13  -6   6    4.47    1.21
  12   6  -6   13.39    1.94
  12  -6  -6    7.27    1.84
 -12  -6   6    8.40    1.31
 -12  -6   6    7.44    1.60
 -11  -6   6   17.66    1.70
  11   6  -6   16.86    2.00
  11  -6  -6   16.74    2.02
 -11  -6   6   18.26    1.88
  10  -6  -6   17.09    1.95
 -10  -6   6   14.48    1.64
 -10  -6   6   15.76    1.39
  10   6  -6   11.69    1.74
   9   6  -6    1.77    1.24
  -9  -6   6   -2.65    1.24
   9  -6  -6    2.39    1.45
  -8  -6   6   28.87    2.12
  -8  -6   6   30.59    2.29
   8  -6  -6   31.24    2.48
   8   6  -6   29.88    2.31
  -7  -6   6   -0.10    0.98
   7   6  -6    1.38    1.05
   7  -6  -6   -0.52    1.22
  -7  -6   6   -0.71    0.95
   7  -6  -6   -0.59    0.97
   6   6  -6  268.93    6.34
  -6  -6   6  285.92    6.01
   6  -6  -6  275.95    6.26
   6  -6  -6  273.30    6.31
  -6  -6   6  271.60    5.92
   5  -6  -6   -0.16    0.72
   5   6  -6    1.04    0.84
  -5  -6   6    1.61    0.72
   5  -6  -6   -0.63    0.90
  -5  -6   6    0.22    0.72
   4  -6  -6    2.91    0.79
  -4  -6   6    2.72    0.70
  -4  -6   6    4.61    0.51
   4  -6  -6    3.19    0.93
   4   6  -6    3.07    0.86
  -3  -6   6  119.94    2.82
   3   6  -6  119.28    3.26
   3  -6  -6  126.75    3.31
   3  -6  -6  123.94    3.28
  -3  -6   6  126.24    2.48
   2  -6  -6   63.86    2.21
   2  -6  -6   62.78    2.14
  -2  -6   6   62.78    1.68
   2   6  -6   63.44    2.07
  -2  -6   6   64.94    1.56
   1  -6  -6   29.86    1.52
   1  -6  -6   28.20    1.56
   1   6  -6   27.35    1.29
  -1  -6   6   29.16    1.10
  -1  -6   6   28.10    1.01
   0  -6  -6   86.18    2.53
   0  -6   6   84.68    1.96
   0  -6  -6   85.84    2.51
   0  -6   6   86.65    2.11
   1  -6   6   80.85    1.96
  -1  -6  -6   81.37    2.48
  -2  -6  -6   98.64    2.81
   2  -6   6   97.07    2.37
   3  -6   6   20.96    1.19
  -3  -6  -6   22.28    1.52
  -3   6  -6   20.79    1.47
  -4   6  -6  325.51    6.73
  -4  -6  -6  334.37    6.97
   4  -6   6  321.14    6.57
   5  -6   6    9.37    1.09
  -5  -6  -6    9.32    1.18
  -5   6  -6   10.15    1.24
   6  -6   6    6.76    1.14
  -6  -6  -6    5.98    1.14
  -6   6  -6    6.35    1.17
   7  -6   6    0.28    1.09
  -7  -6  -6   -0.83    1.04
  -7   6  -6    0.27    1.04
  -8   6  -6   22.28    1.96
   8  -6   6   22.98    2.06
  -9   6  -6   21.52    1.93
   9   6   6   19.10    2.22
   9  -6   6   18.35    1.85
  10  -6   6   -0.03    1.28
  10   6   6    0.16    1.55
 -10   6  -6    1.68    1.35
  11  -6   6   -0.62    1.41
  11   6   6    1.00    1.45
 -11   6  -6    0.71    1.27
  12   6   6   11.09    2.18
  12  -6   6    7.64    1.85
 -12   6  -6   10.79    1.93
  13   6   6    1.66    1.78
  13  -6   6   -0.12    1.51
 -13   6  -6    0.04    1.35
 -14   6  -6    6.94    2.05
  14   6   6    9.29    2.38
  14  -6   6    7.11    2.04
  15  -6   6    2.99    2.06
 -15   6  -6    8.86    2.24
  16  -6   6    8.23    2.51
 -16   6  -6    5.15    2.29
  15   7  -6    0.81    1.79
 -15  -7   6   -0.60    1.53
  15  -7  -6   -2.09    1.78
  14   7  -6    3.40    1.83
 -14  -7   6    1.05    1.56
  14  -7  -6   -0.75    1.80
  13  -7  -6    1.20    1.69
 -13  -7   6    0.27    1.41
  13   7  -6    0.34    1.47
  12  -7  -6    1.52    1.51
 -12  -7   6   -1.71    1.15
  12   7  -6   -1.92    1.20
  11  -7  -6    3.07    1.53
 -11  -7   6    1.31    1.15
  11   7  -6   -0.09    1.30
  10  -7  -6    7.86    1.61
 -10  -7   6    5.06    1.28
  10   7  -6    4.35    1.51
   9   7  -6    0.86    1.28
  -9  -7   6    0.53    1.03
   9  -7  -6    0.35    1.24
   8   7  -6   -0.27    1.20
   8  -7  -6    1.02    1.27
  -8  -7   6   -1.91    1.00
   7   7  -6  283.88    6.95
   7  -7  -6  288.96    6.78
  -7  -7   6  282.12    6.35
  -6  -7   6    9.09    1.22
   6   7  -6   12.71    1.51
   6  -7  -6    8.63    1.29
   6  -7  -6    8.73    1.43
  -6  -7   6   11.13    1.20
   5  -7  -6  356.68    7.65
  -5  -7   6  362.88    7.19
  -5  -7   6  353.97    7.17
   5   7  -6  369.87    7.78
   5  -7  -6  360.26    7.63
   4  -7  -6   28.10    1.70
   4   7  -6   26.80    1.83
   4  -7  -6   25.72    1.74
  -4  -7   6   27.60    1.19
   3  -7  -6   42.10    1.92
   3   7  -6   40.73    1.98
   3  -7  -6   41.17    1.95
  -3  -7   6   43.68    1.39
   2  -7  -6    1.01    0.76
   2   7  -6    0.15    0.68
  -2  -7   6    1.24    0.52
  -2  -7   6    0.13    0.46
   2  -7  -6    1.40    0.82
   1  -7  -6   55.12    2.07
  -1  -7   6   53.01    1.70
   1  -7  -6   56.02    2.11
   0  -7  -6   55.30    2.14
   0  -7  -6   58.93    2.11
  -1  -7  -6   97.42    2.83
   1  -7   6   95.27    2.18
   2  -7   6   26.37    1.17
  -2  -7  -6   27.75    1.61
   3  -7   6   15.24    1.09
  -3  -7  -6   16.15    1.44
  -4  -7  -6   65.75    2.52
   4  -7   6   62.84    2.18
  -5   7  -6   71.73    2.84
   5  -7   6   65.48    2.45
  -5  -7  -6   70.88    2.79
  -6   7  -6   34.46    2.27
   6  -7   6   31.27    1.95
   7  -7   6   22.44    1.88
  -7   7  -6   21.28    2.06
  -8   7  -6   13.81    1.74
   8  -7   6   12.38    1.65
  -9   7  -6   53.87    2.96
   9  -7   6   50.95    2.77
 -10   7  -6    1.65    1.45
  10  -7   6    1.08    1.35
  11   7   6    1.76    1.60
 -11   7  -6    0.87    1.41
  11  -7   6    0.85    1.42
  12  -7   6   13.18    2.10
  12   7   6   15.75    2.52
 -12   7  -6   16.20    2.24
 -13   7  -6    1.23    1.49
  13  -7   6    2.61    1.78
  13   7   6   -0.03    1.70
  14  -7   6   -0.21    1.67
 -14   7  -6   -0.56    1.54
 -15   7  -6   -2.37    1.72
  15  -7   6    2.20    2.03
 -14  -8   6    0.66    1.51
  14  -8  -6   -2.96    1.64
  14   8  -6   -1.63    1.46
  13  -8  -6    8.13    2.06
 -13  -8   6    9.64    1.89
  13   8  -6   10.61    2.19
  12  -8  -6    0.27    1.60
  12   8  -6    0.29    1.59
 -12  -8   6    0.02    1.35
 -11  -8   6   -0.11    1.21
  11   8  -6    0.60    1.44
  11  -8  -6   -1.28    1.40
 -10  -8   6   -0.59    1.11
  10  -8  -6   -0.79    1.37
  10   8  -6    1.85    1.42
   9  -8  -6   19.20    2.01
  -9  -8   6   21.54    1.85
   9   8  -6   23.54    2.23
   8  -8  -6   42.78    2.60
   8   8  -6   45.87    2.79
  -8  -8   6   41.42    2.20
   7   8  -6   -0.03    1.07
  -7  -8   6   -1.27    0.87
   7  -8  -6   -1.46    1.06
   6  -8  -6    6.46    1.34
   6   8  -6    8.67    1.45
  -6  -8   6    5.49    1.09
   5   8  -6    8.33    1.45
   5  -8  -6    5.40    1.28
  -5  -8   6    4.67    1.05
   4   8  -6    1.48    0.98
   4  -8  -6   -0.82    1.02
   3  -8  -6   16.68    1.55
   3   8  -6   16.82    1.56
   3  -8  -6   15.97    1.41
   2  -8  -6   25.58    1.64
   2  -8  -6   25.95    1.66
   1  -8  -6   27.62    1.71
   1  -8  -6   31.28    1.68
   0  -8  -6    8.21    1.03
   0  -8  -6    7.77    1.10
  -1  -8  -6   80.15    2.63
  -2  -8  -6   19.26    1.54
   2  -8   6   16.86    1.00
  -3  -8  -6    0.37    0.87
   3  -8   6   -1.06    0.61
   4  -8   6   23.91    1.48
   5  -8   6    2.83    0.96
   6  -8   6    0.36    0.98
   7  -8   6    5.15    1.29
  -7   8  -6    3.21    1.32
   8  -8   6    0.51    1.14
  -8   8  -6   -1.48    1.18
   9  -8   6   17.85    1.87
  -9   8  -6   13.66    1.88
  10  -8   6    0.02    1.30
 -10   8  -6    1.15    1.44
 -11   8  -6    5.76    1.82
  11  -8   6    8.04    1.75
  12  -8   6    3.15    1.73
 -12   8  -6    6.09    1.89
 -13   8  -6    0.70    1.76
  13  -8   6    0.10    1.71
 -14   8  -6    0.48    1.88
  14  -8   6    0.47    1.97
  13   9  -6    0.03    1.78
 -13  -9   6    0.99    1.46
  13  -9  -6   -2.87    1.68
 -12  -9   6   -0.17    1.30
  12   9  -6    0.68    1.55
  12  -9  -6   -0.76    1.58
  11  -9  -6    6.09    1.94
 -11  -9   6    4.31    1.55
  11   9  -6    5.37    1.70
  10   9  -6   19.61    2.32
  10  -9  -6   17.78    2.11
 -10  -9   6   17.62    1.86
   9  -9  -6    0.63    1.42
  -9  -9   6    1.26    1.17
   9   9  -6    0.48    1.38
  -8  -9   6    5.99    1.28
   8   9  -6    7.47    1.65
   8  -9  -6    6.00    1.56
   7  -9  -6   -0.71    1.12
   7   9  -6    0.83    1.20
  -7  -9   6   -0.87    0.93
   6   9  -6   36.56    2.44
   6  -9  -6   35.72    2.22
   5   9  -6    1.30    1.05
   5  -9  -6    1.19    1.16
   4  -9  -6   -0.41    1.02
  -4  -9   6    0.05    0.74
   4   9  -6    0.39    0.92
   3  -9  -6   17.20    1.66
   2  -9  -6   92.93    2.99
   1  -9  -6   27.80    1.82
   2  -9   6   62.25    1.77
   3  -9   6    9.18    0.90
   4  -9   6   33.59    1.65
   5  -9   6    1.08    0.93
   6  -9   6    1.23    1.01
   7  -9   6   16.77    1.64
   8  -9   6   30.69    2.29
   9  -9   6    9.50    1.64
  -9   9  -6    8.46    1.84
  10  -9   6    0.37    1.34
 -10   9  -6   -1.81    1.36
  11  -9   6    0.14    1.53
 -11   9  -6    4.16    1.80
 -12   9  -6   25.16    2.74
  12  -9   6   18.89    2.43
  11  10  -6   25.84    2.77
  11 -10  -6   23.57    2.45
 -11 -10   6   20.34    2.06
 -10 -10   6   -1.67    1.19
  10  10  -6    2.73    1.64
  10 -10  -6   -0.68    1.56
   9  10  -6    0.62    1.44
  -9 -10   6    1.93    1.24
   9 -10  -6   -1.33    1.46
   8 -10  -6   34.34    2.62
  -8 -10   6   28.21    2.10
   8  10  -6   32.59    2.70
   7 -10  -6   33.80    2.42
   7  10  -6   36.80    2.66
  -7 -10   6   35.75    2.11
  -6 -10   6    8.75    1.21
   6  10  -6    6.24    1.46
   6 -10  -6    7.79    1.50
   5 -10  -6   16.54    1.70
   4 -10  -6   15.85    1.59
   3 -10  -6   23.07    1.91
   2 -10  -6  110.83    3.47
   1 -10  -6   45.03    2.31
   2 -10   6    7.11    0.77
   3 -10   6   48.93    1.75
   4 -10   6   -0.35    0.81
   5 -10   6    5.71    1.12
   6 -10   6    1.10    1.10
   7 -10   6    0.68    1.16
   8 -10   6    1.70    1.36
   9 -10   6    6.16    1.69
  10 -10   6    1.39    1.44
   9 -11  -6    1.64    1.65
  -9 -11   6    2.01    1.35
   9  11  -6    1.43    1.64
  -8 -11   6    3.08    1.29
   8 -11  -6    0.24    1.62
   8  11  -6    1.00    1.51
  -7 -11   6   -0.27    1.08
   7 -11  -6   -0.24    1.47
  -6 -11   6    7.58    1.27
   6 -11  -6    8.90    1.68
  -5 -11   6   -0.33    0.91
   5 -11  -6   -0.77    1.22
   4 -11  -6    0.78    1.21
  -4 -11   6   -0.74    0.82
   3 -11  -6   11.77    1.57
  -3 -11   6    9.79    0.98
   2 -11  -6   17.94    1.68
   2 -11   6    2.57    0.72
   3 -11   6    0.25    0.72
   4 -11   6    3.76    0.98
   5 -11   6    2.42    1.04
   6 -11   6    0.95    1.12
   7 -11   6    6.04    1.53
   8 -11   6   -2.15    1.29
  -5 -12   6   -2.75    0.93
   5 -12  -6   -0.02    1.42
   4 -12  -6   -1.80    1.26
  -4 -12   6    1.24    0.90
  -3 -12   6    3.46    0.84
   3 -12  -6    3.43    1.35
   2 -12  -6    0.23    1.24
   3 -12   6    1.70    0.85
   4 -12   6   -0.06    0.88
   5 -12   6   35.62    2.11
 -19   0   7   -0.94    1.80
  18   0  -7   -0.28    1.60
 -18   0   7   -2.26    1.50
 -17   0   7   -2.53    1.54
 -17   0   7   -0.21    1.55
  16   0  -7   -0.66    1.62
 -16   0   7    1.56    1.58
 -16   0   7   -0.85    1.57
 -15   0   7   -1.41    1.39
  15   0  -7    0.71    1.61
 -15   0   7   -1.95    1.30
 -14   0   7   -2.94    1.27
  14   0  -7   -2.19    1.31
 -14   0   7   -2.21    1.27
 -13   0   7   -0.65    1.35
 -13   0   7   -0.65    1.23
  13   0  -7   -0.78    1.20
  12   0  -7   -0.42    1.23
 -12   0   7    1.82    1.06
 -12   0   7    0.18    1.13
 -11   0   7    0.10    0.99
 -11   0   7   -1.14    1.12
  11   0  -7   -1.45    0.95
  10   0  -7   -1.16    0.90
 -10   0   7   -1.27    0.90
 -10   0   7   -0.34    0.93
   9   0  -7   -0.67    0.86
  -9   0   7   -0.88    0.94
  -9   0   7   -0.51    0.80
   8   0  -7   -0.99    0.89
  -8   0   7   -1.44    0.73
  -8   0   7   -0.57    0.73
  -7   0   7    0.55    0.68
  -7   0   7   -1.63    0.76
   7   0  -7   -2.03    0.66
  -6   0   7    0.10    0.64
   6   0  -7   -0.79    0.73
  -6   0   7    0.92    0.72
  -6   0   7   -0.69    0.59
  -5   0   7   -0.58    0.59
  -5   0   7    0.34    0.69
   5   0  -7   -0.28    0.60
   5   0  -7    1.74    0.69
   4   0  -7   -0.58    0.41
  -4   0   7   -1.41    0.54
   4   0  -7   -1.83    0.61
  -4   0   7   -1.86    0.62
   3   0  -7   -0.60    0.42
   3   0  -7    0.41    0.44
  -3   0   7   -0.30    0.52
  -3   0   7    0.05    0.51
   2   0  -7   -0.55    0.47
  -2   0   7   -1.23    0.49
  -2   0   7   -1.25    0.51
  -1   0   7   -1.57    0.49
   1   0  -7   -2.10    0.44
   0   0   7   -0.53    0.45
   0   0  -7   -0.31    0.38
   1   0   7   -0.56    0.45
  -1   0  -7    0.29    0.44
   2   0   7   -0.35    0.51
  -2   0  -7   -0.72    0.44
  -3   0  -7   -0.04    0.46
   3   0   7   -0.04    0.60
  -3   0  -7   -0.51    0.48
   4   0   7   -1.30    0.56
  -4   0  -7   -0.61    0.49
  -5   0  -7   -0.20    0.53
   5   0   7    0.24    0.68
   6   0   7   -0.34    0.70
   6   0   7   -1.10    0.63
  -6   0  -7    0.10    0.62
  -7   0  -7    0.52    0.64
   7   0   7   -2.14    0.66
   7   0   7   -0.41    0.67
   8   0   7    0.09    0.92
   8   0   7   -0.82    0.75
  -8   0  -7    0.32    0.73
   9   0   7    0.22    1.01
   9   0   7   -1.20    0.83
  10   0   7   -1.74    1.02
  10   0   7   -0.50    1.17
  11   0   7    0.14    1.26
  11   0   7   -0.62    1.24
  12   0   7   -0.86    1.16
  13   0   7   -1.22    1.15
  13   0   7   -2.33    1.26
  14   0   7   -0.96    1.24
  14   0   7   -2.31    1.48
 -15   0  -7   -1.37    1.38
  15   0   7   -1.87    1.60
  15   0   7    0.63    1.46
  16   0   7   -0.62    1.48
 -16   0  -7   -1.17    1.40
  16   0   7   -2.06    1.67
  17   0   7   -1.19    1.58
 -17   0  -7   -1.16    1.58
  18   0   7    0.47    1.74
 -18   0  -7   -1.31    1.76
 -19  -1   7   -0.35    1.69
 -19   1   7   -3.11    1.77
 -18  -1   7    5.57    1.86
 -18   1   7   -0.65    1.70
 -18  -1   7    1.74    1.94
 -17  -1   7   -2.41    1.66
  17   1  -7    0.07    1.69
 -17  -1   7    0.12    1.62
  17  -1  -7   -1.22    1.55
 -17   1   7    1.99    1.63
 -16  -1   7    1.65    1.56
 -16  -1   7    2.33    1.83
 -16   1   7    2.24    1.73
  16  -1  -7    2.02    1.84
  16   1  -7    0.51    1.59
 -16   1   7    1.22    1.53
 -15  -1   7   -2.19    1.38
 -15   1   7   -0.52    1.41
 -15   1   7   -0.52    1.35
  15  -1  -7   -0.51    1.64
 -15  -1   7    1.29    1.44
  14  -1  -7   27.70    2.62
 -14  -1   7   30.84    2.49
 -14   1   7   29.07    2.52
 -14   1   7   32.47    2.81
 -14  -1   7   25.97    2.53
  14   1  -7   33.74    2.81
 -13   1   7    0.78    1.28
  13   1  -7    0.11    1.37
 -13   1   7    3.21    1.50
 -13  -1   7    3.53    1.39
 -13  -1   7    0.42    1.32
  13  -1  -7    0.84    1.62
 -12   1   7   16.07    1.83
  12  -1  -7   16.09    1.94
 -12   1   7   17.00    1.85
  12   1  -7   14.93    1.75
 -12  -1   7   14.07    1.63
 -12  -1   7   16.88    1.93
 -11   1   7   55.48    2.69
 -11  -1   7   57.26    2.89
 -11  -1   7   54.82    2.52
 -11   1   7   52.05    2.60
  11  -1  -7   55.62    2.95
  11   1  -7   54.27    2.71
  10   1  -7   -0.11    0.86
 -10   1   7   -0.22    0.98
 -10  -1   7    0.14    1.03
 -10  -1   7   -1.36    0.80
  10  -1  -7    0.45    1.06
 -10   1   7   -0.57    0.95
   9  -1  -7   35.96    2.25
  -9   1   7   32.87    2.10
  -9  -1   7   32.23    2.06
   9   1  -7   34.29    2.03
  -9  -1   7   34.03    1.88
  -9   1   7   32.18    2.05
  -8  -1   7   26.78    1.83
   8   1  -7   23.70    1.74
   8  -1  -7   24.67    1.80
  -8   1   7   22.04    1.78
  -8   1   7   23.31    1.78
  -8  -1   7   25.76    1.50
  -8  -1   7   23.72    1.90
  -7  -1   7  112.52    2.97
  -7   1   7  113.39    3.23
  -7  -1   7  112.33    3.34
   7   1  -7  108.76    3.20
  -7   1   7  116.38    3.41
  -7  -1   7  113.47    3.37
   7  -1  -7  114.02    3.45
  -6  -1   7   41.70    1.58
   6   1  -7   43.59    1.88
   6  -1  -7   44.11    2.01
  -6   1   7   44.93    1.93
  -6  -1   7   42.90    1.98
  -6   1   7   45.02    1.93
   6  -1  -7   43.44    1.95
  -6  -1   7   43.27    2.00
  -5   1   7  111.36    3.07
  -5  -1   7  110.38    3.08
   5  -1  -7  112.33    3.15
  -5   1   7  109.84    3.09
   5  -1  -7  112.31    3.14
   5   1  -7  111.21    2.56
  -5  -1   7  107.12    3.09
  -5  -1   7  113.36    2.64
  -4  -1   7   88.10    2.61
   4  -1  -7   95.81    2.70
  -4   1   7   90.13    2.59
  -4  -1   7   93.45    2.63
   4   1  -7   91.09    2.54
  -4   1   7   85.89    2.58
   4  -1  -7   91.36    2.68
   4   1  -7   89.51    2.13
  -3   1   7  670.75   12.34
   3  -1  -7  664.64   12.30
  -3   1   7  665.10   12.24
   3   1  -7  663.16   11.21
  -3  -1   7  676.70   12.34
   3  -1  -7  666.79   12.31
  -3  -1   7  664.52   12.21
   3   1  -7  684.28   12.17
  -2   1   7   32.99    1.51
   2  -1  -7   30.54    1.53
   2   1  -7   32.53    1.41
  -2   1   7   31.83    1.43
  -2  -1   7   31.65    1.48
  -1  -1   7  813.59   14.38
  -1   1   7  799.51   14.37
  -1   1   7  788.07   14.27
   1   1  -7  792.88   14.18
   1  -1  -7  795.33   14.33
   0  -1  -7  243.73    5.10
   0   1  -7  248.81    4.99
   0   1   7  244.37    5.11
   0  -1   7  241.87    5.08
   1  -1   7  458.62    8.81
  -1  -1  -7  473.06    8.88
   1   1   7  461.67    8.86
  -1   1  -7  474.22    8.72
   2   1   7  217.80    4.69
  -2  -1  -7  212.23    4.66
   2  -1   7  216.41    4.67
  -2   1  -7  209.39    4.51
  -3  -1  -7  301.24    6.17
   3  -1   7  290.47    6.14
  -3   1  -7  296.31    5.52
   3   1   7  293.88    6.17
  -3   1  -7  300.04    6.02
  -3  -1  -7  297.48    5.91
   4  -1   7    0.82    0.61
  -4  -1  -7    0.38    0.57
   4   1   7    1.26    0.68
  -4  -1  -7    1.02    0.62
  -4   1  -7    0.86    0.47
  -5   1  -7  163.04    3.54
   5   1   7  162.87    4.13
   5  -1   7  159.89    4.11
  -5  -1  -7  160.50    4.10
  -5  -1  -7  161.19    3.93
  -6   1  -7  180.29    3.99
   6   1   7  185.88    4.62
  -6  -1  -7  184.01    4.41
   6  -1   7  182.04    4.63
   6  -1   7  179.51    4.06
   6   1   7  181.67    4.46
   7  -1   7   11.98    1.37
   7   1   7   11.80    1.31
   7   1   7   13.46    1.37
  -7  -1  -7   14.17    1.31
  -7   1  -7   12.58    1.09
   7  -1   7   12.31    1.12
   8  -1   7   22.90    1.53
   8   1   7   20.90    1.88
   8  -1   7   20.92    1.94
  -8  -1  -7   25.32    1.73
   8   1   7   21.16    1.77
   9   1   7   16.43    1.69
   9  -1   7   18.74    1.77
   9  -1   7   19.21    1.51
   9   1   7   14.64    1.58
  10   1   7  243.90    6.26
  10  -1   7  243.19    5.81
  10  -1   7  251.36    6.56
  10   1   7  251.59    6.46
  11  -1   7   12.72    1.61
  11   1   7   12.47    1.87
  11   1   7   10.61    1.81
  11  -1   7   12.20    1.91
  12  -1   7    9.40    1.82
  12   1   7   10.26    1.66
  12  -1   7    8.76    1.49
  12   1   7    8.19    1.76
  13   1   7    6.35    1.66
  13  -1   7    6.81    1.47
  13  -1   7    5.57    1.77
  13   1   7    5.67    1.69
  14  -1   7   -1.20    1.39
  14  -1   7   -1.88    1.20
 -14   1  -7   -0.91    1.30
  14   1   7   -1.16    1.30
  14   1   7   -0.97    1.35
 -14   1  -7   -3.17    1.15
  15  -1   7   -0.27    1.45
  15   1   7   -3.38    1.38
  15   1   7   -1.82    1.54
 -15   1  -7    1.05    1.46
  15  -1   7   -2.46    1.58
  16   1   7   -1.55    1.56
  16  -1   7    1.30    1.47
 -16   1  -7   -1.74    1.39
  16  -1   7   -1.49    1.78
 -17   1  -7    0.22    1.80
  17   1   7   -1.21    1.73
  17  -1   7    0.09    1.54
  17  -1   7    0.02    1.93
  18   1   7   12.82    2.52
 -18   1  -7   11.04    2.40
 -18  -1  -7    8.97    2.31
 -18  -2   7   40.55    3.18
 -18  -2   7   44.76    3.76
 -18   2   7   39.97    3.62
 -17  -2   7    0.18    1.59
  17   2  -7    1.39    1.74
 -17   2   7    0.54    1.85
 -17  -2   7    0.61    1.65
  17  -2  -7    1.51    2.05
 -16  -2   7    7.01    1.92
 -16  -2   7    7.95    1.80
  16   2  -7   12.06    2.12
  16  -2  -7   10.02    2.15
 -16   2   7    9.16    2.18
 -15   2   7   66.39    3.76
 -15  -2   7   65.38    3.61
  15   2  -7   62.72    3.72
  15  -2  -7   68.59    3.97
 -15  -2   7   61.39    3.22
 -14   2   7   58.15    3.44
 -14   2   7   59.73    3.28
  14   2  -7   58.44    3.40
  14  -2  -7   55.80    3.52
 -14  -2   7   54.13    3.39
 -14  -2   7   55.15    3.06
 -13  -2   7    9.92    1.57
 -13   2   7   14.00    2.06
  13  -2  -7   13.19    2.02
 -13  -2   7   10.69    1.91
 -13   2   7   14.56    1.88
  13   2  -7   14.05    1.77
 -12   2   7   73.58    3.37
  12  -2  -7   75.93    3.44
  12   2  -7   75.48    3.14
 -12  -2   7   75.24    3.50
 -12   2   7   76.19    3.37
 -12  -2   7   74.86    3.01
 -11   2   7   89.38    3.43
 -11  -2   7   88.12    3.14
 -11   2   7   85.63    3.45
  11   2  -7   89.12    3.27
 -11  -2   7   88.11    3.47
  11  -2  -7   90.64    3.69
 -10   2   7    2.15    0.93
 -10  -2   7    1.19    1.00
 -10  -2   7    0.22    0.91
  10  -2  -7   -0.37    1.12
 -10   2   7    0.79    1.01
  10   2  -7    0.78    0.96
  -9   2   7   29.11    1.92
  -9  -2   7   30.99    1.70
   9   2  -7   32.29    1.87
  -9  -2   7   29.13    2.04
   9  -2  -7   36.22    2.28
  -9   2   7   32.05    2.12
  -9  -2   7   28.67    2.11
  -8  -2   7  250.76    5.94
   8  -2  -7  247.12    5.98
  -8  -2   7  246.12    5.17
  -8   2   7  247.47    5.84
   8   2  -7  255.54    5.68
  -8   2   7  246.32    5.85
  -8  -2   7  237.76    5.78
  -7  -2   7  135.39    3.80
  -7  -2   7  129.16    3.14
   7  -2  -7  140.91    3.92
  -7   2   7  132.89    3.71
   7  -2  -7  137.02    3.79
  -7  -2   7  137.33    3.80
  -7   2   7  130.27    3.73
   7   2  -7  134.20    3.51
  -6  -2   7  193.73    4.63
  -6   2   7  189.71    4.62
  -6  -2   7  193.60    3.95
  -6  -2   7  198.44    4.70
   6  -2  -7  193.91    4.70
   6  -2  -7  195.82    4.75
  -5  -2   7   20.68    0.96
  -5  -2   7   18.45    1.35
  -5   2   7   17.73    1.27
   5  -2  -7   21.03    1.50
  -5  -2   7   20.17    1.37
   5  -2  -7   19.13    1.30
   4  -2  -7   60.85    2.18
   4  -2  -7   58.71    2.11
  -4  -2   7   56.60    2.00
  -4  -2   7   59.94    2.04
  -4   2   7   60.50    2.05
  -3   2   7   65.07    2.09
   3   2  -7   61.81    1.40
   3  -2  -7   64.68    2.13
  -3  -2   7   64.38    2.07
   3  -2  -7   66.55    2.14
  -3  -2   7   64.18    2.06
  -3   2   7   63.65    2.10
   3   2  -7   65.64    1.88
   2  -2  -7  179.44    4.10
  -2  -2   7  180.48    4.02
  -2   2   7  182.22    4.03
   2  -2  -7  188.40    4.17
   2   2  -7  182.89    3.81
   2   2  -7  179.17    3.32
  -2   2   7  173.96    4.00
  -1   2   7  774.93   14.21
  -1  -2   7  797.67   14.21
  -1   2   7  781.09   14.12
   1  -2  -7  792.94   14.27
   1   2  -7  808.57   13.97
   0   2   7   34.75    1.50
   0  -2  -7   34.13    1.49
   0  -2   7   33.98    1.44
   0   2   7   36.24    1.50
   0   2  -7   34.84    1.30
  -1  -2  -7   12.71    1.12
  -1   2  -7   11.54    0.87
   1  -2   7   12.29    1.05
   1   2   7   12.31    1.02
  -2  -2  -7    9.50    0.94
   2   2   7   10.22    0.99
   2  -2   7   10.07    0.97
  -2   2  -7   11.52    0.87
  -3  -2  -7    0.73    0.60
  -3   2  -7    0.52    0.34
   3   2   7    0.71    0.59
   3  -2   7    0.40    0.58
  -3  -2  -7    0.49    0.60
  -4  -2  -7  722.42   13.03
  -4  -2  -7  731.43   13.52
   4  -2   7  718.31   13.44
  -4   2  -7  728.00   12.26
   4   2   7  735.27   13.47
   5   2   7  100.58    2.98
  -5  -2  -7   97.16    3.00
  -5   2  -7  100.82    2.32
   5  -2   7   96.26    2.97
  -5  -2  -7  102.79    3.08
  -6  -2  -7   12.67    1.24
  -6  -2  -7   13.10    1.22
   6  -2   7   12.45    1.26
   6   2   7   12.79    1.25
   6  -2   7   13.70    0.97
   6   2   7   13.34    1.34
  -7  -2  -7    0.21    0.75
   7  -2   7   -0.30    0.86
   7   2   7   -0.35    0.85
   7  -2   7    0.36    0.57
   7   2   7    0.52    0.83
   8  -2   7   87.54    2.57
   8  -2   7   79.36    3.06
   8   2   7   83.95    3.18
   8   2   7   84.74    3.02
   9   2   7    0.88    1.09
   9  -2   7    4.54    0.95
   9   2   7    5.25    1.31
   9  -2   7    1.03    1.08
  10  -2   7    0.61    0.80
  10   2   7    0.90    1.23
  10  -2   7    1.88    1.30
  10   2   7   -2.43    1.04
  11   2   7   49.25    2.93
 -11   2  -7   48.00    2.53
  11  -2   7   48.16    2.95
  11  -2   7   51.71    2.37
  11   2   7   53.55    2.87
  12  -2   7   24.92    1.90
 -12   2  -7   21.29    2.06
  12   2   7   24.75    2.33
  12   2   7   22.88    2.21
 -12   2  -7   23.79    2.32
  12  -2   7   21.70    2.27
  13  -2   7   76.55    3.84
  13   2   7   81.65    3.77
  13  -2   7   89.07    3.44
  13   2   7   87.18    3.98
 -13   2  -7   77.52    3.57
  14   2   7   44.44    3.11
 -14   2  -7   40.22    2.85
  14  -2   7   41.55    3.26
  14  -2   7   48.83    2.74
  15   2   7    4.77    1.71
  15  -2   7    3.92    1.49
  15  -2   7    5.76    1.99
 -15   2  -7    4.20    1.79
  16   2   7   34.76    3.25
 -16   2  -7   30.75    2.87
  16  -2   7   32.10    3.12
  16  -2   7   31.30    2.65
 -17   2  -7    1.13    1.89
  17   2   7    3.33    2.04
  17  -2   7    1.50    2.09
 -18  -3   7    2.87    2.07
  18  -3  -7    2.98    2.33
 -18  -3   7    1.79    1.70
 -18   3   7    2.58    2.14
 -17   3   7    0.46    1.81
  17   3  -7    0.79    1.66
 -17  -3   7   -2.46    1.41
 -17  -3   7   -1.41    1.84
  17  -3  -7   -3.33    1.93
  16  -3  -7    5.13    2.13
  16   3  -7    1.86    1.73
 -16  -3   7    2.74    1.82
 -16   3   7    3.25    1.96
 -16  -3   7    1.95    1.51
  15   3  -7   12.86    2.21
 -15  -3   7   16.46    2.28
 -15   3   7   16.19    2.25
 -15  -3   7   18.32    2.06
  15  -3  -7   20.68    2.38
  14   3  -7    3.22    1.48
 -14  -3   7    1.68    1.64
 -14  -3   7    2.17    1.32
  14  -3  -7    3.32    1.66
 -14   3   7    1.23    1.70
 -13  -3   7    0.61    1.40
 -13  -3   7    0.94    1.22
 -13   3   7   -0.96    1.48
  13   3  -7    0.69    1.31
 -13   3   7    0.76    1.21
  13  -3  -7   -2.22    1.44
 -12   3   7   31.02    2.53
  12   3  -7   31.70    2.47
  12  -3  -7   31.75    2.54
 -12  -3   7   27.28    2.50
 -12  -3   7   31.71    2.16
 -12   3   7   32.49    2.35
  12   3  -7   32.73    2.23
  11   3  -7    9.81    1.37
 -11   3   7   10.87    1.85
 -11   3   7    8.41    1.45
 -11  -3   7   10.08    1.30
 -11  -3   7    7.17    1.66
  11  -3  -7    6.46    1.55
 -10   3   7   -1.24    1.00
  10  -3  -7   -0.88    1.17
 -10  -3   7   -2.43    1.10
 -10   3   7    0.05    1.26
  10   3  -7   -1.61    0.96
 -10  -3   7    3.21    0.97
 -10  -3   7   -2.78    1.17
  -9  -3   7   64.46    2.75
   9  -3  -7   68.03    2.99
  -9  -3   7   67.16    2.28
  -9   3   7   68.95    3.08
   9   3  -7   65.07    2.46
  -9  -3   7   62.50    2.87
  -9   3   7   64.71    2.70
  -8  -3   7   -0.93    0.86
  -8   3   7   -0.69    0.72
   8  -3  -7   -0.20    0.89
  -8  -3   7    0.75    0.65
   8  -3  -7    0.42    0.80
  -8  -3   7   -1.24    0.84
  -7  -3   7    6.68    1.04
   7  -3  -7    6.98    1.06
  -7   3   7    6.88    0.97
  -7  -3   7    5.56    0.92
   7  -3  -7    6.15    1.17
  -7  -3   7    6.34    0.73
  -6  -3   7  539.13    9.40
   6  -3  -7  548.57   10.73
  -6  -3   7  548.77   10.58
  -6   3   7  552.64   10.49
   6  -3  -7  548.68   10.68
  -6  -3   7  538.87   10.49
  -5   3   7   82.03    2.47
  -5  -3   7   84.39    2.57
   5  -3  -7   77.98    2.57
  -5  -3   7   79.26    1.83
  -5  -3   7   81.61    2.52
   5  -3  -7   88.46    2.77
  -4  -3   7  298.97    6.17
   4  -3  -7  300.04    6.37
   4  -3  -7  302.08    6.33
  -4   3   7  293.72    6.10
  -4  -3   7  306.97    6.15
  -3   3   7    4.30    0.73
   3  -3  -7    3.78    0.77
  -3  -3   7    3.86    0.75
   3  -3  -7    4.49    0.87
  -2   3   7  361.09    7.03
   2  -3  -7  364.98    7.24
   2  -3  -7  359.06    7.23
  -2  -3   7  365.79    7.03
   1   3  -7  136.88    2.70
  -1  -3   7  138.42    3.21
   1  -3  -7  134.08    3.35
  -1   3   7  135.49    3.19
   0  -3  -7    0.32    0.57
   0   3  -7    0.39    0.30
   0   3  -7    0.46    0.30
   0  -3   7   -0.33    0.50
   0   3   7   -0.12    0.50
  -1   3  -7  217.59    4.10
   1  -3   7  219.89    4.62
  -1  -3  -7  215.02    4.80
  -1   3  -7  225.61    4.17
   1   3   7  219.71    4.63
  -2  -3  -7  342.19    7.09
  -2   3  -7  353.30    6.43
  -2  -3  -7  353.90    7.09
   2  -3   7  346.54    6.88
   2   3   7  355.49    6.90
   3  -3   7  257.49    5.54
   3   3   7  269.21    5.54
  -3  -3  -7  268.46    5.82
  -3  -3  -7  262.29    5.69
  -4  -3  -7   36.85    1.81
  -4  -3  -7   35.83    1.85
   4   3   7   37.80    1.63
   4  -3   7   36.29    1.66
   5  -3   7    0.08    0.70
  -5  -3  -7   -1.35    0.73
   5   3   7    0.53    0.61
  -5  -3  -7   -0.33    0.65
  -6  -3  -7  218.32    5.25
   6   3   7  213.12    5.00
   6  -3   7  209.30    5.13
  -6   3  -7  208.80    4.85
  -7   3  -7    0.65    0.66
   7   3   7   -0.59    0.96
   7   3   7   -1.40    0.74
   7  -3   7    0.39    0.54
  -7   3  -7   -0.36    0.80
  -7  -3  -7   -0.49    0.84
   7  -3   7   -0.41    0.93
   8  -3   7  113.16    3.81
  -8   3  -7  110.36    3.54
  -8   3  -7  115.75    3.31
   8   3   7  111.30    3.87
   8  -3   7  113.64    2.87
   8   3   7  116.88    3.62
   9   3   7  102.89    3.51
   9  -3   7   99.57    2.84
   9   3   7   98.05    3.75
  -9   3  -7   97.23    3.20
   9  -3   7   97.97    3.74
  -9   3  -7  102.08    3.56
 -10   3  -7   35.57    2.15
  10  -3   7   35.52    1.81
  10   3   7   35.89    2.47
  10  -3   7   30.49    2.31
 -10   3  -7   31.84    2.21
  10   3   7   34.76    2.31
  11  -3   7   -1.21    1.30
  11   3   7   -2.42    1.05
 -11   3  -7   -0.53    1.06
  11  -3   7    0.46    0.93
 -11   3  -7    0.67    0.96
  11   3   7   -0.76    1.17
  12   3   7    1.70    1.50
 -12   3  -7    1.82    1.36
  12   3   7    1.81    1.24
  12  -3   7    0.82    1.08
  12  -3   7   -0.18    1.24
  13   3   7   11.54    2.05
  13  -3   7   13.42    2.08
 -13   3  -7   12.45    1.92
  13  -3   7   15.79    1.68
  14  -3   7    0.05    1.68
  14  -3   7    0.67    1.21
 -14   3  -7    1.70    1.44
  14   3   7    0.38    1.51
 -15   3  -7    8.53    1.86
  15   3   7   10.94    2.13
  15  -3   7    6.44    2.14
  16  -3   7   13.44    2.61
 -16   3  -7   13.53    2.37
  16   3   7   23.56    2.86
  17  -3   7   -1.95    1.87
 -17   3  -7    0.72    1.83
  17   3   7   -2.48    1.51
 -18   4   7   -0.42    2.04
 -18  -4   7   -1.21    1.67
  18  -4  -7    0.35    1.96
 -18  -4   7   -1.76    1.49
 -17  -4   7    4.80    2.18
 -17  -4   7    2.64    1.63
 -17   4   7    1.93    2.02
  17  -4  -7    1.17    1.99
 -16   4   7    1.90    1.85
 -16  -4   7    4.93    2.02
  16  -4  -7    3.74    2.09
  16   4  -7    2.20    1.77
 -16  -4   7    4.60    1.66
  15  -4  -7    0.49    1.83
  15   4  -7    0.99    1.49
 -15   4   7    2.08    1.83
 -15  -4   7    0.55    1.22
 -15  -4   7    0.63    1.65
  14  -4  -7    8.20    1.98
 -14   4   7    9.26    2.03
 -14  -4   7    4.71    1.59
  14   4  -7    7.38    1.74
 -14  -4   7    8.02    1.45
  13  -4  -7    0.89    1.59
 -13   4   7   -0.88    1.45
 -13  -4   7    2.01    1.42
 -13  -4   7   -0.42    0.99
  13   4  -7    0.03    1.35
  12   4  -7   20.25    2.13
  12  -4  -7   21.59    2.12
 -12  -4   7   23.10    2.29
 -12  -4   7   19.64    1.84
 -12   4   7   24.49    2.42
 -11   4   7   14.97    1.57
 -11  -4   7   10.50    1.59
  11   4  -7   11.43    1.83
  11  -4  -7   12.71    1.77
 -11  -4   7   13.73    1.42
 -11   4   7   10.86    1.85
 -10   4   7  262.32    6.13
 -10  -4   7  254.01    6.48
 -10  -4   7  260.16    5.60
 -10  -4   7  256.28    6.54
  10   4  -7  244.24    6.54
  10  -4  -7  259.58    6.70
 -10   4   7  251.44    6.72
   9  -4  -7    6.16    1.50
  -9  -4   7    7.13    1.36
  -9  -4   7    6.47    1.40
   9  -4  -7    7.83    1.44
  -9   4   7    7.35    1.21
   9   4  -7    6.68    1.39
  -9  -4   7    8.75    1.06
  -8   4   7   -0.69    0.75
  -8  -4   7   -1.53    0.88
   8   4  -7   -0.34    0.95
   8  -4  -7   -0.54    0.91
  -8  -4   7    1.72    0.68
   8  -4  -7    0.07    0.97
  -8  -4   7   -1.35    0.86
   7   4  -7   20.48    1.69
  -7  -4   7   21.50    1.66
  -7  -4   7   24.46    1.14
  -7   4   7   20.22    1.35
   7  -4  -7   20.56    1.80
  -7  -4   7   19.82    1.57
   7  -4  -7   20.36    1.70
   6  -4  -7   28.91    1.85
   6  -4  -7   31.46    1.80
  -6  -4   7   34.57    1.77
  -6  -4   7   32.57    1.79
   6   4  -7   31.94    1.80
  -6  -4   7   33.23    1.13
   5  -4  -7   33.77    1.79
  -5  -4   7   37.19    1.72
   5   4  -7   34.00    1.75
   5  -4  -7   36.19    1.87
  -5  -4   7   34.14    1.70
   4  -4  -7  250.64    5.51
   4  -4  -7  247.09    5.53
  -4   4   7  252.34    5.11
   4   4  -7  244.25    5.25
  -4  -4   7  248.92    5.24
  -4  -4   7  249.50    5.29
   3  -4  -7  313.95    6.60
   3   4  -7  322.54    6.24
  -3   4   7  319.76    6.19
   3  -4  -7  320.38    6.63
  -3  -4   7  318.76    6.35
  -2  -4   7  267.00    5.39
   2  -4  -7  260.82    5.65
  -2   4   7  267.61    5.27
   2  -4  -7  274.13    5.71
   2   4  -7  267.80    5.21
   1   4  -7  138.50    2.93
  -1   4   7  136.04    3.03
   1  -4  -7  137.95    3.43
   1  -4  -7  134.77    3.42
  -1  -4   7  134.41    3.13
   0  -4   7  205.81    4.30
   0   4  -7  205.54    3.78
   0   4   7  205.44    4.18
   0   4  -7  204.46    3.88
   0  -4  -7  203.47    4.61
  -1  -4  -7  202.13    4.63
   1  -4   7  204.63    4.34
  -1   4  -7  204.21    3.93
   1   4   7  206.41    4.23
  -2   4  -7  120.44    2.77
   2  -4   7  118.58    3.00
  -2  -4  -7  119.37    3.24
   2   4   7  122.91    2.89
  -2  -4  -7  124.47    3.59
   3  -4   7   11.15    1.11
   3   4   7   12.55    1.02
  -3   4  -7   13.74    1.08
  -3  -4  -7   14.01    1.32
  -3  -4  -7   15.17    1.42
  -4  -4  -7  136.91    3.69
  -4   4  -7  140.97    3.38
  -4  -4  -7  135.47    3.95
   4  -4   7  132.33    3.48
  -5  -4  -7   21.07    1.48
   5  -4   7   20.35    1.49
  -5   4  -7   19.07    1.36
  -5   4  -7   18.03    0.84
   6   4   7   19.71    1.35
   6  -4   7   22.28    1.63
  -6  -4  -7   22.33    1.76
  -6   4  -7   24.12    1.61
  -6   4  -7   23.56    1.08
  -7   4  -7   27.95    1.38
  -7   4  -7   30.20    1.89
  -7  -4  -7   30.71    2.03
   7   4   7   28.05    1.73
   7  -4   7   25.78    1.86
   8  -4   7    0.89    1.10
   8   4   7    1.59    0.91
  -8   4  -7    0.20    0.64
  -8  -4  -7   -0.06    0.94
  -8   4  -7    0.98    1.04
   8  -4   7    1.02    0.58
   8   4   7    0.36    1.06
  -9   4  -7    4.33    1.16
   9  -4   7    4.49    0.81
   9  -4   7    2.14    1.28
  -9   4  -7    5.52    0.97
   9   4   7    4.48    1.07
   9   4   7    6.07    1.46
  10  -4   7    1.34    0.80
 -10   4  -7   -1.35    1.14
  10  -4   7   -1.07    1.23
  10   4   7    0.73    1.24
  10   4   7   -0.37    1.04
  11   4   7    2.77    1.43
  11  -4   7   -0.41    1.33
  11  -4   7    1.99    0.95
 -11   4  -7    0.91    1.28
 -12   4  -7    9.14    1.70
  12  -4   7   10.83    1.91
  12  -4   7   10.21    1.30
  12   4   7   11.64    2.02
 -13   4  -7   13.72    1.92
  13  -4   7   13.57    2.15
  13   4   7   16.13    2.25
  14   4   7   22.02    2.75
  14  -4   7   16.64    2.40
 -14   4  -7   15.42    2.11
  15   4   7   14.02    2.52
 -15   4  -7   13.06    2.25
  15  -4   7   15.59    2.44
  16   4   7   -0.26    1.87
 -16   4  -7   -0.25    1.69
  16  -4   7    1.87    1.99
 -17   4  -7    3.84    1.99
  17  -4   7    3.06    2.22
  17  -5  -7    0.39    2.19
 -17  -5   7    0.84    1.96
 -17   5   7    0.86    2.10
 -16   5   7    7.18    2.39
  16  -5  -7    9.47    2.41
 -16  -5   7    5.69    2.03
  16   5  -7    8.16    2.17
 -15  -5   7   -0.77    1.20
  15  -5  -7   -1.00    1.55
  15   5  -7    4.21    1.80
 -15   5   7    0.32    1.61
 -15  -5   7    0.34    1.62
 -14   5   7    7.64    2.11
 -14  -5   7   10.44    1.52
 -14  -5   7    8.91    1.81
  14  -5  -7    5.80    1.89
  14   5  -7    7.79    1.98
 -13  -5   7   -1.34    1.27
 -13  -5   7   -0.85    1.03
  13  -5  -7   -1.96    1.43
 -13   5   7   -1.78    1.36
  13   5  -7   -0.86    1.35
  12   5  -7    8.59    1.88
 -12  -5   7   12.04    1.79
  12  -5  -7   12.11    1.96
 -12  -5   7   13.77    1.44
  11  -5  -7   94.44    3.86
 -11  -5   7   79.60    3.48
 -11  -5   7   85.33    2.87
  11   5  -7   85.00    3.73
  10   5  -7   13.93    1.92
 -10  -5   7   13.14    1.77
  10  -5  -7   15.31    1.93
 -10  -5   7   13.77    1.32
  -9  -5   7    4.50    0.97
  -9  -5   7    0.79    1.28
   9  -5  -7    2.48    1.32
   9   5  -7    3.09    1.45
  -9   5   7    2.98    1.01
  -9  -5   7    3.05    1.29
   9  -5  -7    2.33    1.46
  -8   5   7   79.17    2.56
   8  -5  -7   81.61    3.23
  -8  -5   7   83.41    2.29
  -8  -5   7   77.39    3.14
   8  -5  -7   76.96    3.23
  -8  -5   7   75.58    3.02
   8   5  -7   80.21    3.22
  -7  -5   7   45.08    1.46
  -7  -5   7   39.64    2.06
  -7  -5   7   41.59    2.14
  -7   5   7   39.73    1.73
   7  -5  -7   37.53    2.22
   7   5  -7   41.39    2.26
   7  -5  -7   42.47    2.36
   6  -5  -7   65.67    2.75
  -6   5   7   67.03    1.97
  -6  -5   7   69.44    2.45
   6   5  -7   69.41    2.60
  -6  -5   7   70.41    1.65
   6  -5  -7   65.17    2.60
  -6  -5   7   67.93    2.47
   5   5  -7    9.00    1.13
   5  -5  -7    8.17    1.20
  -5  -5   7    9.35    1.04
  -5   5   7    8.51    0.86
  -5  -5   7    9.19    1.04
   5  -5  -7    7.77    1.10
   4   5  -7  224.13    5.02
  -4  -5   7  223.90    4.88
   4  -5  -7  228.37    5.20
   4  -5  -7  229.24    5.25
  -4   5   7  225.65    4.33
   3  -5  -7  180.15    4.33
   3   5  -7  169.32    4.00
   3  -5  -7  181.00    4.32
  -3  -5   7  176.27    3.93
   2   5  -7   36.00    1.48
  -2  -5   7   35.34    1.45
   2  -5  -7   35.29    1.81
   2  -5  -7   35.05    1.68
   1  -5  -7  105.11    2.98
  -1  -5   7  102.01    2.54
   1   5  -7  107.74    2.52
   1  -5  -7  105.77    2.98
   0  -5  -7  152.42    3.75
   0   5  -7  148.77    3.03
   0  -5   7  150.88    3.35
  -1  -5  -7  249.09    5.44
  -1  -5  -7  248.07    5.84
   1  -5   7  247.36    5.02
  -1   5  -7  246.91    4.73
   2  -5   7  140.48    3.32
  -2   5  -7  140.51    3.23
  -2  -5  -7  141.68    3.70
   3  -5   7   -1.28    0.62
  -3  -5  -7   -1.23    0.65
  -3   5  -7    0.21    0.59
  -4  -5  -7   70.17    2.55
   4   5   7   71.92    1.87
   4  -5   7   68.08    2.30
  -4   5  -7   67.60    2.35
   5   5   7  123.10    2.92
   5  -5   7  124.00    3.47
  -5   5  -7  123.36    3.45
  -5  -5  -7  119.54    3.62
  -6  -5  -7   67.79    2.79
   6   5   7   69.39    2.23
  -6   5  -7   70.17    2.63
   6  -5   7   68.57    2.61
   7  -5   7   88.85    3.21
  -7   5  -7   93.33    3.22
   7   5   7   94.71    2.74
  -7  -5  -7   93.73    3.41
  -8  -5  -7    9.27    1.52
   8  -5   7   11.27    1.61
  -8   5  -7   10.44    1.52
   8   5   7   11.09    1.21
   9  -5   7   34.06    2.46
   9  -5   7   33.22    1.32
   9   5   7   29.26    2.52
  -9   5  -7   31.17    2.22
  10  -5   7   14.60    1.88
  10  -5   7   14.72    1.16
  10   5   7   17.12    2.20
 -10   5  -7   13.88    1.70
  11   5   7   -0.46    1.37
 -11   5  -7    0.38    1.32
  11  -5   7   -0.47    1.36
  12   5   7   -0.07    1.59
 -12   5  -7    2.65    1.37
  12  -5   7    2.37    1.59
  13  -5   7    3.50    1.76
 -13   5  -7    4.86    1.54
  13   5   7    7.03    1.96
  14   5   7   -0.84    1.75
  14  -5   7   -1.09    1.56
 -14   5  -7   -1.69    1.49
 -15   5  -7    4.79    1.83
  15  -5   7    4.89    1.97
  15   5   7    2.88    1.97
 -16   5  -7    1.52    1.81
  16  -5   7    2.10    2.16
 -16  -6   7    7.77    2.10
  16  -6  -7    6.98    2.37
  15   6  -7   10.32    2.25
 -15  -6   7    7.81    2.00
  15  -6  -7    6.18    2.24
 -14  -6   7    4.18    1.71
  14  -6  -7    1.88    1.84
  14   6  -7    5.65    1.74
  13  -6  -7    0.88    1.67
 -13  -6   7    2.04    1.47
  13   6  -7    1.58    1.54
  12   6  -7    1.67    1.38
 -12  -6   7    1.51    1.03
 -12  -6   7    0.08    1.37
  12  -6  -7    1.66    1.56
 -11  -6   7   12.24    1.32
  11   6  -7   10.59    1.88
  11  -6  -7   12.67    1.94
 -11  -6   7   12.36    1.74
 -10  -6   7   32.32    2.24
 -10  -6   7   32.23    1.78
  10   6  -7   32.96    2.59
  10  -6  -7   28.83    2.44
   9  -6  -7   19.77    2.03
   9   6  -7   22.45    2.19
  -9  -6   7   22.00    2.05
  -9  -6   7   23.93    1.46
   8  -6  -7   89.81    3.56
  -8  -6   7   90.19    3.32
  -8  -6   7   96.78    2.50
   8   6  -7   97.38    3.58
   7   6  -7    3.34    1.07
   7  -6  -7    1.28    1.07
  -7  -6   7    2.29    1.07
  -7  -6   7    2.96    0.66
  -7  -6   7    1.33    1.04
   7  -6  -7    1.47    1.19
   6  -6  -7   36.36    2.21
   6  -6  -7   36.57    2.28
  -6  -6   7   35.40    1.90
   6   6  -7   41.42    2.17
  -6  -6   7   38.85    2.06
  -6  -6   7   40.16    1.20
   5  -6  -7   -1.42    0.90
   5   6  -7    0.67    0.89
  -5  -6   7   -0.54    0.72
   5  -6  -7   -0.74    0.83
  -5  -6   7   -0.15    0.73
   4  -6  -7   13.65    1.34
   4   6  -7   14.21    1.33
  -4  -6   7   14.01    1.21
   4  -6  -7   14.53    1.27
   3  -6  -7    2.28    0.92
   3   6  -7    2.12    0.78
  -3  -6   7    2.38    0.66
   3  -6  -7    2.13    0.82
  -2  -6   7    6.12    0.73
   2   6  -7    7.06    0.87
   2  -6  -7    6.81    1.04
   2  -6  -7    6.69    0.93
  -1  -6   7  121.08    2.81
   1  -6  -7  123.94    3.34
   1  -6  -7  126.98    3.37
   1   6  -7  122.89    2.90
   0  -6   7    1.40    0.59
   0  -6  -7    0.95    0.72
   1  -6   7  163.26    3.55
  -1  -6  -7  159.40    4.01
  -2  -6  -7   29.31    1.73
   2  -6   7   32.68    1.40
  -3   6  -7   59.40    2.14
  -3  -6  -7   62.52    2.39
   3  -6   7   60.19    2.03
  -4   6  -7    5.92    1.01
   4  -6   7    4.56    0.92
  -4  -6  -7    6.05    1.06
  -5  -6  -7   21.86    1.85
  -5   6  -7   22.94    1.66
   5  -6   7   20.65    1.62
  -6   6  -7   -0.68    0.98
  -6  -6  -7   -2.93    0.97
   6  -6   7   -2.98    0.93
  -7   6  -7   68.81    2.90
   7  -6   7   68.12    2.80
   8  -6   7    9.44    1.46
  -8   6  -7    6.13    1.44
   9  -6   7   -0.95    1.26
  -9   6  -7    0.21    1.22
 -10   6  -7   10.44    1.76
  10  -6   7    8.85    1.71
  11   6   7    1.96    1.67
 -11   6  -7    1.50    1.30
  11  -6   7    1.74    1.57
  12   6   7    0.20    1.59
 -12   6  -7   -0.30    1.30
  12  -6   7    1.28    1.51
  13  -6   7    1.89    1.76
 -13   6  -7    2.48    1.62
  13   6   7    4.84    2.02
 -14   6  -7   11.37    2.07
  14   6   7   14.21    2.71
  14  -6   7   15.85    2.37
  15  -6   7   -3.48    1.83
 -15   6  -7    3.40    1.82
 -15  -7   7   14.49    2.28
  15  -7  -7   16.12    2.55
 -14  -7   7    3.66    1.69
  14  -7  -7    2.21    1.93
  14   7  -7    2.74    1.77
  13   7  -7   30.27    2.91
  13  -7  -7   27.17    2.71
 -13  -7   7   31.35    2.74
  12  -7  -7   27.38    2.67
 -12  -7   7   25.89    2.34
  12   7  -7   29.82    2.58
  11   7  -7    8.22    1.72
  11  -7  -7    8.31    1.85
 -11  -7   7    8.42    1.47
  10  -7  -7   -1.33    1.24
  10   7  -7   -0.79    1.14
 -10  -7   7    0.67    1.05
   9   7  -7    2.79    1.39
  -9  -7   7    3.62    1.21
   9  -7  -7    1.45    1.32
   8  -7  -7  210.65    5.64
  -8  -7   7  197.22    5.19
   8   7  -7  205.66    5.75
  -7  -7   7   69.91    2.79
   7   7  -7   76.92    3.18
   7  -7  -7   71.27    3.02
  -6  -7   7    2.79    1.02
   6  -7  -7    0.95    1.16
   6   7  -7    0.78    1.06
  -6  -7   7    1.53    0.98
   5  -7  -7   14.98    1.58
  -5  -7   7   14.86    1.49
  -5  -7   7   16.62    1.60
   5  -7  -7   18.96    1.67
   5   7  -7   19.98    1.70
   4   7  -7   85.20    2.86
   4  -7  -7   79.79    2.90
  -4  -7   7   78.47    2.42
   4  -7  -7   80.67    2.88
   3   7  -7  148.24    3.84
   3  -7  -7  153.56    4.03
  -3  -7   7  148.11    3.46
   3  -7  -7  154.88    4.09
   2  -7  -7  162.38    4.08
   2  -7  -7  156.30    4.02
  -2  -7   7  152.90    3.42
   2   7  -7  153.45    3.74
   1  -7  -7   -1.43    0.75
  -1  -7   7   -0.49    0.55
   1  -7  -7   -1.03    0.89
   0  -7   7  230.08    4.64
   0  -7  -7  234.19    5.28
   1  -7   7  120.37    2.86
  -1  -7  -7  123.73    3.46
  -2  -7  -7    2.53    1.00
   2  -7   7    1.69    0.69
   3  -7   7  100.54    2.82
  -3  -7  -7  112.76    3.35
  -4   7  -7    5.07    1.15
  -4  -7  -7    2.74    1.21
   4  -7   7    0.44    0.98
   5  -7   7   68.41    2.61
  -5   7  -7   78.11    2.91
  -6   7  -7   52.48    2.52
   6  -7   7   48.73    2.31
  -7   7  -7   86.89    3.36
   7  -7   7   89.37    3.28
  -8   7  -7   62.57    3.04
   8  -7   7   63.05    2.89
   9  -7   7   62.39    3.15
  -9   7  -7   65.32    3.18
 -10   7  -7    8.41    1.65
  10  -7   7    5.39    1.64
 -11   7  -7   27.69    2.55
  11  -7   7   27.27    2.55
 -12   7  -7    0.37    1.31
  12  -7   7   -0.83    1.46
  13  -7   7   -2.26    1.54
 -13   7  -7   -0.60    1.51
 -14   7  -7    4.87    1.89
  14  -7   7    2.48    1.89
  14  -8  -7    0.75    1.91
  14   8  -7   -2.12    1.44
 -14  -8   7    1.82    1.60
  13  -8  -7    5.44    2.02
 -13  -8   7    5.79    1.76
  13   8  -7    7.47    2.04
 -12  -8   7   -0.20    1.26
  12  -8  -7   -1.48    1.52
  12   8  -7    1.14    1.58
  11  -8  -7   11.20    1.94
  11   8  -7   11.96    1.99
 -11  -8   7    9.11    1.63
  10  -8  -7    2.88    1.47
  10   8  -7    2.02    1.40
 -10  -8   7    0.17    1.16
  -9  -8   7   13.31    1.53
   9   8  -7   15.17    1.92
   9  -8  -7    9.86    1.67
  -8  -8   7   23.54    1.94
   8  -8  -7   25.36    2.16
   8   8  -7   28.41    2.35
   7   8  -7   23.13    2.09
   7  -8  -7   21.63    2.07
  -7  -8   7   21.45    1.76
  -6  -8   7   92.30    2.99
   6  -8  -7  100.20    3.52
   6   8  -7   95.69    3.54
  -5  -8   7   99.97    2.92
   5   8  -7   99.54    3.48
   5  -8  -7   95.82    3.36
   4  -8  -7   95.16    3.22
  -4  -8   7   93.64    2.71
   4   8  -7   99.62    3.28
   3  -8  -7   47.91    2.28
  -3  -8   7   48.90    1.75
   3   8  -7   49.64    2.20
   2  -8  -7    6.15    1.09
   2  -8  -7    2.89    1.06
  -2  -8   7    5.32    0.72
  -1  -8   7   26.61    1.18
   1  -8  -7   27.53    1.81
   1  -8  -7   27.95    1.74
   0  -8  -7   -0.55    0.77
   0  -8   7   -0.24    0.52
   1  -8   7   94.14    2.43
  -1  -8  -7  102.39    3.14
   2  -8   7    2.79    0.77
   3  -8   7  136.17    3.39
   4  -8   7   -0.88    0.77
   5  -8   7   53.60    2.31
   6  -8   7   59.38    2.57
  -6   8  -7   59.86    2.90
   7  -8   7   21.93    1.89
  -7   8  -7   22.65    2.04
  -8   8  -7   -0.86    1.13
   8  -8   7   -0.36    1.14
  -9   8  -7   -2.54    1.11
   9  -8   7    0.02    1.24
 -10   8  -7    3.48    1.53
  10  -8   7    0.20    1.29
 -11   8  -7    5.89    1.79
  11  -8   7    9.54    1.86
  12  -8   7   -0.08    1.63
 -12   8  -7    0.55    1.54
 -13   8  -7    2.43    1.66
  13  -8   7    3.62    1.93
  13   9  -7    5.60    2.14
  13  -9  -7    7.81    2.29
 -13  -9   7    5.21    1.69
  12  -9  -7    2.74    1.82
 -12  -9   7    2.07    1.43
  12   9  -7    3.11    1.67
  11   9  -7   -1.05    1.35
  11  -9  -7    1.73    1.65
 -11  -9   7    0.00    1.30
  10   9  -7    5.50    1.73
 -10  -9   7    4.53    1.47
  10  -9  -7    2.57    1.62
   9  -9  -7   -1.19    1.37
   9   9  -7   -1.55    1.19
  -9  -9   7   -0.44    1.05
   8  -9  -7    0.11    1.32
   8   9  -7    1.15    1.25
  -8  -9   7   -0.49    1.06
   7   9  -7    1.18    1.29
   7  -9  -7    0.97    1.30
  -7  -9   7    3.05    1.11
  -6  -9   7    0.88    0.95
   6  -9  -7    0.89    1.18
   6   9  -7    0.68    1.15
  -5  -9   7   24.20    1.55
   5   9  -7   25.36    2.04
   5  -9  -7   22.16    1.99
   4   9  -7    3.38    1.05
  -4  -9   7    4.56    0.88
   4  -9  -7    1.69    1.16
   3  -9  -7    4.20    1.20
  -3  -9   7    3.38    0.77
   2  -9  -7   16.25    1.54
  -2  -9   7   14.26    1.07
   1  -9  -7    4.19    1.16
  -1  -9   7    3.81    0.67
   0  -9   7   36.74    1.38
   1  -9   7    4.06    0.73
   2  -9   7   18.68    1.20
   3  -9   7   29.85    1.53
   4  -9   7   21.07    1.52
   5  -9   7    9.51    1.23
   6  -9   7   37.76    2.14
   7  -9   7    5.32    1.32
   8  -9   7   -0.62    1.15
  -9   9  -7   -0.90    1.32
   9  -9   7    0.03    1.31
  10  -9   7   -1.49    1.30
 -10   9  -7   -0.15    1.55
  11  -9   7    4.64    1.74
 -11   9  -7    6.07    1.84
 -12   9  -7   -0.18    1.63
  12  -9   7   -0.48    1.64
 -11 -10   7    0.02    1.34
  11  10  -7    0.71    1.60
  11 -10  -7   -0.02    1.59
  10  10  -7    0.10    1.54
  10 -10  -7   -1.03    1.47
 -10 -10   7   -1.82    1.25
   9 -10  -7    3.80    1.74
   9  10  -7    4.18    1.61
  -9 -10   7    3.40    1.38
   8  10  -7    7.22    1.76
  -8 -10   7    8.52    1.48
   8 -10  -7    6.17    1.76
   7 -10  -7    0.60    1.41
  -7 -10   7    0.04    1.08
   7  10  -7    1.83    1.30
  -6 -10   7    0.57    0.99
   6 -10  -7   -0.81    1.18
   6  10  -7    0.30    1.16
  -5 -10   7    0.41    0.85
   5 -10  -7   -0.19    1.21
  -4 -10   7    2.28    0.83
   4 -10  -7    2.41    1.23
  -3 -10   7    0.12    0.75
   3 -10  -7    1.33    1.20
  -2 -10   7    0.48    0.71
   2 -10  -7   -0.15    1.19
  -1 -10   7   -0.07    0.68
   0 -10   7   -1.41    0.62
   1 -10   7    8.86    0.87
   2 -10   7    5.06    0.86
   3 -10   7    1.39    0.81
   4 -10   7    0.09    0.86
   5 -10   7    0.78    1.00
   6 -10   7    5.03    1.28
   7 -10   7    0.18    1.21
   8 -10   7    8.46    1.67
   9 -10   7    0.27    1.42
  10 -10   7    0.22    1.46
  -9 -11   7   30.72    2.41
   9 -11  -7   36.53    3.01
   8 -11  -7    0.71    1.56
  -8 -11   7    0.24    1.18
   7 -11  -7   -1.22    1.42
  -7 -11   7    0.01    1.08
   6 -11  -7    4.12    1.58
  -6 -11   7    5.36    1.18
  -5 -11   7   36.00    1.99
   5 -11  -7   38.38    2.57
   4 -11  -7    2.63    1.38
  -4 -11   7    0.92    0.95
  -3 -11   7   91.74    2.69
   3 -11  -7  101.43    3.57
  -2 -11   7   64.96    2.12
   2 -11  -7   68.78    2.97
   1 -11   7    4.64    0.86
   2 -11   7   -1.08    0.68
   3 -11   7    3.86    0.93
   4 -11   7   -1.04    0.87
   5 -11   7    1.17    1.06
   6 -11   7   29.44    2.14
   7 -11   7   29.20    2.36
   8 -11   7    3.36    1.52
  -5 -12   7    0.14    0.98
   5 -12  -7   -1.61    1.37
  -4 -12   7    2.42    0.96
   4 -12  -7    0.42    1.41
   3 -12  -7   13.81    1.77
  -3 -12   7   11.48    1.15
  -2 -12   7   -0.82    0.73
   1 -12   7   11.17    0.97
   2 -12   7    1.16    0.74
   3 -12   7    1.58    0.89
   4 -12   7   20.18    1.68
 -18   0   8    3.88    1.90
 -17   0   8   -2.01    1.49
 -17   0   8    0.24    1.48
 -16   0   8   72.79    3.81
 -16   0   8   75.29    4.02
 -15   0   8    3.83    1.66
 -15   0   8    5.42    1.65
  15   0  -8    4.82    1.86
  14   0  -8   -0.70    1.50
 -14   0   8   -0.28    1.48
 -14   0   8    3.72    1.51
 -13   0   8   -0.42    1.40
 -13   0   8    1.84    1.20
  13   0  -8    0.10    1.41
 -12   0   8  121.99    4.27
  12   0  -8  120.00    4.28
 -12   0   8  120.05    4.05
 -11   0   8    4.32    1.24
  11   0  -8    3.82    1.36
 -11   0   8    6.00    1.25
  10   0  -8  103.41    3.59
 -10   0   8  101.77    3.40
 -10   0   8  106.81    3.67
  -9   0   8   71.54    2.87
   9   0  -8   65.19    2.85
  -9   0   8   73.29    2.70
  -8   0   8   52.61    2.17
  -8   0   8   49.11    2.38
   8   0  -8   50.06    2.37
  -7   0   8    5.65    0.90
  -7   0   8    4.04    0.96
   7   0  -8    4.58    1.06
  -6   0   8    0.66    0.80
  -6   0   8   -0.83    0.71
   6   0  -8    0.41    0.70
  -5   0   8  496.70    9.60
  -5   0   8  489.65    9.68
   5   0  -8  482.37    9.54
  -4   0   8  473.06    9.34
   4   0  -8  487.46    9.29
  -4   0   8  478.53    9.27
   3   0  -8   64.88    1.93
  -3   0   8   67.70    2.27
   3   0  -8   68.18    2.19
  -3   0   8   62.86    2.19
  -2   0   8 1019.11   17.91
   2   0  -8  989.54   17.86
  -2   0   8 1009.78   18.01
  -1   0   8   13.58    1.10
   1   0  -8   16.69    1.13
   0   0   8  204.57    4.60
   0   0  -8  212.57    4.60
  -1   0  -8  151.20    3.62
   1   0   8  148.52    3.66
   2   0   8  586.35   11.14
  -2   0  -8  596.58   11.07
  -3   0  -8 1443.94   24.10
  -3   0  -8 1479.62   25.50
   3   0   8 1443.80   25.63
  -4   0  -8    3.08    0.65
   4   0   8    1.75    0.79
  -5   0  -8    8.81    0.91
   5   0   8    8.18    1.01
  -6   0  -8  572.69   10.49
   6   0   8  573.69   11.34
   7   0   8   18.20    1.42
  -7   0  -8   17.75    1.44
   7   0   8   16.63    1.69
   8   0   8    7.72    1.13
  -8   0  -8    5.99    1.02
   8   0   8    5.42    1.19
   9   0   8    6.53    1.29
  -9   0  -8    6.60    1.15
   9   0   8    3.63    1.05
  10   0   8  226.25    6.14
  10   0   8  215.88    5.62
  11   0   8  196.62    5.93
  11   0   8  193.22    5.38
  12   0   8    2.78    1.74
  12   0   8    5.65    1.51
  13   0   8    0.09    1.28
  13   0   8   -2.07    1.46
  14   0   8   49.45    3.41
  14   0   8   52.46    3.11
  15   0   8   -0.79    1.32
  15   0   8   -2.02    1.63
  16   0   8   10.82    2.09
 -17   0  -8    1.31    1.87
  17   0   8    2.06    1.76
 -18   1   8    0.36    1.84
 -18  -1   8    1.95    1.69
 -18  -1   8    1.94    1.99
 -17  -1   8    7.48    1.89
  17   1  -8    7.23    2.03
 -17   1   8    8.38    2.11
 -17  -1   8    4.99    2.09
 -16  -1   8   -1.01    1.65
  16  -1  -8   -1.40    1.60
 -16   1   8   -1.38    1.53
 -16  -1   8   -0.73    1.40
  15  -1  -8   35.46    3.12
 -15  -1   8   36.13    2.65
 -15   1   8   32.31    2.69
 -15  -1   8   36.13    2.87
 -15   1   8   32.08    2.88
 -14   1   8   43.53    3.02
  14  -1  -8   45.00    3.05
 -14   1   8   45.98    3.12
  14   1  -8   45.24    3.05
 -14  -1   8   45.65    2.78
 -14  -1   8   41.07    3.12
 -13   1   8   49.11    2.99
  13  -1  -8   46.24    2.93
 -13   1   8   45.41    3.01
 -13  -1   8   46.80    3.10
  13   1  -8   48.27    2.78
 -13  -1   8   49.38    2.71
  12   1  -8    5.30    1.46
 -12   1   8    4.56    1.46
  12  -1  -8    2.38    1.46
 -12  -1   8    2.77    1.32
 -12   1   8    4.84    1.34
 -12  -1   8    5.34    1.32
  11  -1  -8    5.13    1.36
 -11  -1   8    7.93    1.51
 -11  -1   8    5.33    1.19
  11   1  -8    6.86    1.36
 -11   1   8    5.00    1.24
 -11   1   8    5.46    1.31
  10   1  -8   16.89    1.68
 -10  -1   8   17.82    1.61
 -10  -1   8   20.32    2.01
 -10   1   8   18.91    1.73
  10  -1  -8   21.67    1.95
 -10   1   8   21.68    1.97
  -9  -1   8   78.24    3.08
  -9   1   8   82.14    3.04
  -9   1   8   82.74    3.14
   9  -1  -8   81.24    3.11
   9   1  -8   84.45    3.05
  -9  -1   8   82.67    2.73
  -8  -1   8   14.94    1.42
  -8   1   8   17.12    1.59
   8   1  -8   16.39    1.58
  -8   1   8   15.32    1.52
  -8  -1   8   15.50    1.29
   8  -1  -8   18.26    1.68
  -7   1   8  436.32    9.02
  -7  -1   8  429.19    8.15
   7  -1  -8  441.79    9.05
  -7  -1   8  442.58    9.06
  -7  -1   8  438.87    8.98
   7   1  -8  429.47    8.81
  -6  -1   8  280.01    6.19
  -6  -1   8  275.26    5.50
  -6   1   8  280.31    6.23
  -6  -1   8  279.98    6.23
   6   1  -8  278.05    6.04
   6  -1  -8  278.72    6.24
  -5   1   8  254.67    5.71
   5   1  -8  255.64    4.93
  -5  -1   8  257.64    5.67
   5  -1  -8  256.02    5.70
  -5  -1   8  254.50    5.70
   5  -1  -8  266.75    5.75
  -4  -1   8  529.12   10.05
  -4   1   8  531.55   10.20
   4  -1  -8  526.43   10.16
  -4  -1   8  522.16   10.16
   4   1  -8  533.72    9.11
   4  -1  -8  529.81   10.14
  -4   1   8  521.88   10.08
  -3   1   8  848.11   15.24
  -3  -1   8  859.95   15.25
   3  -1  -8  849.86   15.33
   3   1  -8  840.66   14.01
  -3   1   8  831.19   15.31
  -3  -1   8  826.76   15.29
  -2   1   8 1280.24   22.55
  -2  -1   8 1276.79   22.65
   2  -1  -8 1294.09   22.63
  -2   1   8 1292.47   22.68
   2   1  -8 1292.90   22.45
  -1   1   8 1547.68   26.79
  -1  -1   8 1514.77   26.74
   1   1  -8 1531.51   26.54
  -1   1   8 1528.99   26.63
   1  -1  -8 1554.96   26.72
   0   1  -8   -1.31    0.53
   0  -1   8   -1.93    0.60
   0   1   8   -1.12    0.57
   0  -1  -8   -0.62    0.59
   1  -1   8  404.00    8.09
  -1  -1  -8  420.39    8.17
  -1   1  -8  421.72    7.99
   1   1   8  416.08    8.17
   2   1   8  279.81    5.88
   2  -1   8  264.47    5.77
  -2  -1  -8  278.15    5.86
  -3   1  -8    4.59    0.61
   3   1   8    3.45    0.75
   3  -1   8    2.34    0.72
  -3  -1  -8    3.77    0.72
  -3  -1  -8    2.63    0.76
  -4   1  -8  171.11    3.69
   4  -1   8  170.26    4.28
  -4  -1  -8  176.84    4.14
   4   1   8  172.70    4.27
  -4  -1  -8  174.76    4.29
  -5   1  -8    3.50    0.64
   5   1   8    3.21    0.89
   5  -1   8    1.26    0.86
  -5  -1  -8    1.97    0.72
  -6   1  -8    6.34    0.84
  -6  -1  -8    5.93    0.93
   6  -1   8    5.51    1.10
   6   1   8    4.49    1.03
   7   1   8  473.91    9.46
  -7  -1  -8  472.81    9.30
   7  -1   8  474.69    9.90
  -7   1  -8  471.57    8.83
   7  -1   8  471.85    8.97
   7   1   8  488.23    9.90
   8  -1   8  150.97    3.95
   8  -1   8  154.98    4.49
   8   1   8  151.08    4.27
   8   1   8  155.19    4.45
  -8  -1  -8  149.76    4.14
   9   1   8   34.39    2.35
   9   1   8   34.15    2.23
   9  -1   8   34.05    2.26
   9  -1   8   33.67    1.91
  10  -1   8   62.67    3.11
  10  -1   8   64.14    2.71
  10   1   8   63.85    3.20
  10   1   8   67.17    3.02
  11  -1   8  170.46    5.38
  11  -1   8  180.81    4.93
  11   1   8  178.71    5.47
  11   1   8  170.73    5.21
  12   1   8   66.59    3.51
  12  -1   8   70.43    3.07
  12  -1   8   64.70    3.54
  12   1   8   70.71    3.28
  13   1   8   33.84    2.90
  13   1   8   37.86    2.60
  13  -1   8   38.86    2.54
  13  -1   8   32.48    2.71
  14  -1   8    9.25    1.83
  14   1   8   11.80    2.01
  14   1   8   10.03    2.05
  14  -1   8    7.71    2.02
  15  -1   8   14.84    2.39
  15   1   8   13.82    2.24
 -15   1  -8   13.58    2.20
  15  -1   8   19.09    2.18
  16  -1   8    1.70    1.61
  16  -1   8    1.56    1.95
 -16   1  -8    1.50    1.70
  16   1   8    0.93    1.58
  17   1   8    4.07    1.98
 -17   1  -8    0.67    1.83
  17  -1   8    5.18    1.87
 -18  -2   8    3.14    1.83
 -18   2   8   -0.76    1.97
 -18  -2   8    2.55    2.04
  17  -2  -8    3.70    2.14
 -17   2   8    0.13    1.71
 -17  -2   8    6.38    1.83
  17   2  -8    1.99    1.72
 -17  -2   8    3.12    2.09
  16   2  -8   25.50    2.70
 -16  -2   8   27.18    2.54
 -16  -2   8   22.48    2.74
 -16   2   8   25.99    2.67
  16  -2  -8   27.39    2.93
 -15  -2   8    7.71    1.71
  15   2  -8    4.77    1.83
 -15  -2   8    6.88    2.03
  15  -2  -8    7.39    2.12
 -15   2   8    9.60    1.92
  14  -2  -8   -0.17    1.47
 -14   2   8   -2.49    1.31
 -14  -2   8    0.38    1.40
 -14   2   8   -1.13    1.47
 -14  -2   8   -1.35    1.32
 -13   2   8   88.46    3.88
  13  -2  -8   91.48    3.96
 -13  -2   8   89.08    4.01
 -13   2   8   93.97    3.90
  13   2  -8   95.22    3.70
 -13  -2   8   89.01    3.52
 -12  -2   8   45.10    2.41
  12  -2  -8   45.76    3.00
 -12   2   8   45.18    2.92
 -12  -2   8   43.29    2.76
  12   2  -8   42.78    2.55
 -12   2   8   42.60    2.73
 -11  -2   8   57.48    2.50
 -11   2   8   60.59    2.94
  11  -2  -8   58.85    3.11
 -11   2   8   57.85    2.91
 -11  -2   8   57.71    2.92
  11   2  -8   57.72    2.71
 -10   2   8   -0.32    0.85
  10   2  -8   -1.20    0.91
  10  -2  -8    0.84    1.10
 -10  -2   8   -0.93    0.84
 -10  -2   8    0.35    1.12
 -10   2   8    0.15    1.10
   9   2  -8   36.70    2.03
  -9  -2   8   38.78    1.81
  -9   2   8   39.33    2.32
  -9  -2   8   37.45    2.31
   9  -2  -8   43.79    2.45
  -9   2   8   40.81    2.21
  -8  -2   8   17.93    1.81
   8   2  -8   16.40    1.53
   8  -2  -8   18.40    1.72
  -8   2   8   16.99    1.61
  -8  -2   8   16.16    1.56
  -8  -2   8   17.98    1.31
   7  -2  -8   51.17    2.45
  -7  -2   8   54.65    2.38
  -7  -2   8   52.36    1.85
  -7   2   8   48.45    2.24
  -7  -2   8   49.63    2.25
  -6  -2   8   91.53    2.32
  -6   2   8   88.32    2.88
   6  -2  -8   87.67    2.96
  -6  -2   8   92.59    2.95
  -6  -2   8   87.90    2.93
   6  -2  -8   91.37    3.06
   5  -2  -8  168.80    4.27
  -5  -2   8  169.49    4.13
   5  -2  -8  175.07    4.37
  -5   2   8  165.99    4.14
  -5  -2   8  165.51    4.15
   4  -2  -8  482.90    9.40
  -4  -2   8  486.79    9.36
   4   2  -8  477.81    8.15
  -4  -2   8  483.35    9.27
  -4   2   8  475.28    9.33
   4  -2  -8  474.76    9.42
   3   2  -8  864.89   14.47
  -3  -2   8  877.53   15.85
   3  -2  -8  865.49   15.91
  -3  -2   8  886.05   15.75
  -3   2   8  878.94   15.86
   3  -2  -8  877.89   15.90
   2  -2  -8  207.33    4.74
   2   2  -8  211.90    3.82
  -2  -2   8  209.26    4.67
  -2   2   8  213.28    4.72
   1  -2  -8 1539.61   26.87
  -1   2   8 1527.12   26.85
  -1  -2   8 1561.11   26.88
   0  -2   8  246.99    5.30
   0   2   8  249.93    5.35
   0  -2  -8  254.13    5.45
  -1  -2  -8  543.61   10.33
   1   2   8  547.06   10.30
   1  -2   8  538.11   10.23
   2   2   8   53.45    1.96
   2  -2   8   51.92    1.94
  -2  -2  -8   50.11    2.01
   3  -2   8   23.35    1.42
   3   2   8   23.21    1.41
  -3  -2  -8   22.38    1.58
  -3   2  -8   22.62    0.97
  -3  -2  -8   23.19    1.50
   4   2   8   15.18    1.30
   4  -2   8   15.38    1.34
  -4  -2  -8   15.06    1.33
  -4   2  -8   16.19    0.91
  -4  -2  -8   18.15    1.35
   5   2   8   56.03    2.22
  -5  -2  -8   53.40    2.21
  -5   2  -8   52.29    1.62
  -5  -2  -8   54.65    2.22
   5  -2   8   48.50    2.11
   6   2   8   91.19    3.06
  -6  -2  -8   89.62    3.02
   6  -2   8   91.84    3.07
  -6   2  -8   94.26    2.39
   7  -2   8    2.44    1.09
   7   2   8    1.63    0.95
   8   2   8  151.42    4.44
   8  -2   8  142.46    4.41
   8   2   8  155.74    4.45
   8  -2   8  150.21    3.70
   9  -2   8   -0.04    0.81
   9  -2   8   -0.45    1.19
   9   2   8   -0.96    1.05
   9   2   8   -2.23    0.98
  10  -2   8   13.87    1.84
  10  -2   8   14.66    1.39
  10   2   8   13.17    1.67
  10   2   8   10.39    1.73
  11   2   8   -2.86    1.16
  11   2   8   -1.47    1.08
  11  -2   8   -3.31    1.11
  11  -2   8   -0.15    0.96
  12  -2   8    6.29    1.61
  12  -2   8    6.41    1.26
 -12   2  -8    5.65    1.36
  12   2   8    4.48    1.51
  12   2   8    9.28    1.78
 -12   2  -8    3.61    1.35
  13   2   8   -2.10    1.29
  13  -2   8   -0.58    1.13
  13  -2   8   -2.48    1.46
  13   2   8    0.03    1.41
 -13   2  -8   -0.41    1.31
  14  -2   8   -1.96    1.66
  14   2   8   -0.38    1.51
 -14   2  -8    0.76    1.38
  14  -2   8   -0.06    1.27
  15   2   8    0.37    1.64
  15  -2   8    1.13    1.31
 -15   2  -8   -1.22    1.51
  15  -2   8   -0.03    1.83
  16   2   8    1.90    1.81
  16  -2   8   -1.41    1.92
 -16   2  -8    0.14    1.53
  17  -2   8    6.05    2.21
 -17   2  -8   10.18    2.23
  17   2   8    9.54    2.34
 -18  -3   8    5.25    1.89
 -18   3   8    2.61    2.01
 -18  -3   8    7.14    2.35
  18  -3  -8    2.97    2.30
 -17  -3   8   -0.16    1.54
  17   3  -8    0.65    1.75
  17  -3  -8   -2.19    2.02
 -17   3   8    3.65    2.09
 -17  -3   8    0.04    1.92
 -16   3   8    8.22    2.06
  16  -3  -8   10.18    2.25
 -16  -3   8   14.42    1.95
  16   3  -8   10.95    2.29
 -16  -3   8   15.57    2.44
 -15  -3   8    2.78    1.42
 -15   3   8   -1.11    1.59
 -15  -3   8   -0.22    1.61
  15   3  -8    1.06    1.44
  15  -3  -8    0.16    1.59
 -14  -3   8    0.92    1.45
 -14   3   8    3.60    1.60
  14  -3  -8    1.68    1.73
  14   3  -8    4.44    1.68
 -14  -3   8    4.00    1.40
 -13  -3   8   33.18    2.17
  13  -3  -8   27.77    2.63
 -13  -3   8   34.51    2.61
  13   3  -8   31.75    2.55
 -13   3   8   33.95    2.86
 -12   3   8  143.84    4.63
 -12  -3   8  141.81    4.09
 -12  -3   8  136.13    4.71
 -12   3   8  150.83    5.12
  12  -3  -8  142.52    4.88
 -11  -3   8   59.50    2.52
 -11   3   8   60.23    2.86
  11   3  -8   58.39    2.69
 -11  -3   8   60.16    3.13
  11  -3  -8   60.38    3.27
 -11   3   8   64.84    3.23
 -10   3   8    5.60    1.55
 -10  -3   8    1.46    1.20
 -10   3   8    2.85    1.24
  10  -3  -8    3.47    1.38
 -10  -3   8    3.42    0.98
  -9  -3   8   55.03    2.03
   9  -3  -8   58.21    2.88
  -9  -3   8   52.31    2.71
  -9  -3   8   55.67    2.71
  -9   3   8   53.02    2.48
  -8   3   8   15.24    1.46
  -8  -3   8   16.15    1.51
  -8  -3   8   14.68    1.14
   8  -3  -8   17.31    1.67
  -8  -3   8   14.75    1.49
  -7  -3   8    1.19    0.58
  -7  -3   8    1.36    0.92
   7  -3  -8    1.17    0.81
  -7   3   8    0.58    0.75
   7  -3  -8    1.39    1.01
  -7  -3   8    2.11    0.83
  -6  -3   8   14.67    1.47
  -6  -3   8   17.02    0.94
   6  -3  -8   17.29    1.44
   6  -3  -8   18.27    1.68
  -6   3   8   16.54    1.34
  -6  -3   8   16.10    1.49
  -5   3   8   10.10    1.07
  -5  -3   8   10.46    1.12
  -5  -3   8   10.37    1.11
   5  -3  -8   13.14    1.33
   5  -3  -8   11.42    1.22
  -4   3   8 1028.70   18.59
   4  -3  -8 1051.12   18.82
  -4  -3   8 1053.57   18.59
   4  -3  -8 1043.54   18.84
  -4  -3   8 1028.64   18.64
  -3  -3   8  577.18   10.84
   3  -3  -8  576.96   11.01
  -3   3   8  572.89   10.79
   3  -3  -8  579.52   11.05
  -2   3   8    4.21    0.78
  -2  -3   8    3.62    0.77
   2  -3  -8    3.32    0.81
   2  -3  -8    3.90    0.84
  -1  -3   8  440.71    8.37
   1  -3  -8  432.45    8.50
  -1   3   8  430.30    8.34
   0  -3  -8    2.92    0.80
   0  -3   8    2.47    0.69
   0   3   8    2.87    0.67
   1   3   8  104.98    2.84
  -1  -3  -8  104.49    3.00
   1  -3   8  103.18    2.81
  -2   3  -8  169.21    3.23
   2  -3   8  172.38    4.04
   2   3   8  174.82    4.05
  -2  -3  -8  173.15    4.19
  -3  -3  -8   26.31    1.64
   3   3   8   23.49    1.40
  -3  -3  -8   24.95    1.50
  -3   3  -8   24.98    0.77
   3  -3   8   21.84    1.38
  -4  -3  -8   -0.80    0.69
  -4  -3  -8    0.14    0.68
   4   3   8   -0.29    0.63
   4  -3   8   -0.40    0.64
   5  -3   8   -0.92    0.67
   5   3   8    0.71    0.67
  -5  -3  -8    0.08    0.85
  -5  -3  -8    1.98    0.84
   6  -3   8  176.80    4.65
  -6  -3  -8  178.63    4.70
   6   3   8  182.68    4.57
   7  -3   8  145.57    4.29
   7   3   8  142.80    4.09
   8   3   8  116.88    3.76
  -8   3  -8  124.35    3.77
   8  -3   8  114.76    3.94
   8  -3   8  115.91    2.96
  -9   3  -8   90.75    3.32
   9  -3   8   95.00    3.73
   9   3   8   98.63    3.86
   9   3   8   93.88    3.47
  -9   3  -8   99.46    3.20
   9  -3   8   94.91    2.76
  10  -3   8  114.23    3.23
  10  -3   8  117.82    4.33
  10   3   8  117.08    4.03
 -10   3  -8  111.32    3.95
 -10   3  -8  120.27    3.71
  10   3   8  115.94    4.35
  11   3   8    3.01    1.42
  11  -3   8    1.91    0.98
 -11   3  -8    1.95    1.18
  11  -3   8    0.39    1.40
  11   3   8    1.22    1.25
  12  -3   8    9.94    1.35
  12   3   8    8.35    1.73
 -12   3  -8    6.44    1.50
  12  -3   8    7.73    1.79
  13  -3   8   11.22    2.01
  13  -3   8   12.77    1.57
  13   3   8   13.62    2.07
 -13   3  -8   10.51    1.73
  14  -3   8    0.97    1.75
 -14   3  -8   -0.46    1.51
  14   3   8   -0.76    1.58
 -15   3  -8    1.57    1.67
  15   3   8   -0.64    1.65
  15  -3   8    1.91    1.95
  16  -3   8   11.30    2.29
 -16   3  -8    5.88    2.05
  16   3   8    9.75    2.33
  17   3   8    1.15    1.96
 -17   3  -8   -1.76    1.73
  17  -3   8   -3.37    1.87
 -17   4   8   13.95    2.65
  17  -4  -8   11.94    2.51
 -17  -4   8   12.78    2.10
 -17  -4   8    8.34    2.16
  16  -4  -8   -4.53    1.77
  16   4  -8   -2.89    1.51
 -16   4   8   -1.41    1.67
 -16  -4   8    0.87    1.81
 -16  -4   8    0.18    1.43
  15  -4  -8    3.61    2.02
  15   4  -8    3.34    1.82
 -15  -4   8    6.03    1.51
 -15  -4   8    6.89    1.92
 -15   4   8    6.09    2.10
 -14  -4   8   10.81    1.86
  14  -4  -8    8.84    2.14
 -14   4   8   10.97    2.17
  14   4  -8   10.02    1.85
 -14  -4   8   12.21    1.63
 -13   4   8    6.49    1.84
  13   4  -8   12.36    1.88
 -13  -4   8   11.61    1.91
  13  -4  -8    7.73    1.76
 -13  -4   8   10.64    1.47
  12   4  -8   23.53    2.28
  12  -4  -8   22.19    2.19
 -12  -4   8   24.84    1.91
 -12   4   8   22.99    2.44
 -12  -4   8   25.91    2.44
  11   4  -8   54.06    3.06
  11  -4  -8   56.41    3.19
 -11  -4   8   55.97    3.02
 -11  -4   8   52.45    2.32
 -11   4   8   54.82    2.60
 -10   4   8    4.60    1.18
 -10  -4   8    2.70    1.46
  10  -4  -8    5.11    1.64
 -10  -4   8    5.31    1.08
  10   4  -8    5.16    1.49
   9   4  -8  249.37    6.44
  -9   4   8  261.41    6.09
  -9  -4   8  262.19    5.31
  -9  -4   8  249.73    6.37
  -9  -4   8  261.13    6.41
   9  -4  -8  266.22    6.66
   8  -4  -8   11.06    1.58
   8  -4  -8   11.87    1.48
  -8  -4   8   13.15    1.47
  -8  -4   8   11.66    1.06
  -8   4   8   12.74    1.27
  -8  -4   8   10.17    1.38
  -7  -4   8    0.03    0.46
   7  -4  -8    1.42    1.06
   7  -4  -8   -0.79    0.80
  -7   4   8    0.07    0.69
  -7  -4   8   -0.33    0.81
  -7  -4   8    0.36    0.84
  -6  -4   8    0.13    0.72
  -6   4   8    0.46    0.62
  -6  -4   8    0.61    0.74
  -6  -4   8    0.07    0.37
   6  -4  -8    0.39    0.77
   6  -4  -8    1.39    0.96
   5  -4  -8   53.62    2.34
  -5  -4   8   51.81    2.12
  -5  -4   8   52.04    2.14
   5  -4  -8   54.52    2.29
   4  -4  -8   53.47    2.22
  -4  -4   8   53.62    2.08
   4  -4  -8   55.69    2.27
  -4  -4   8   50.73    2.02
  -3  -4   8    2.69    0.72
  -3   4   8    1.80    0.45
   3  -4  -8    2.29    0.90
   3  -4  -8    2.84    0.80
  -2  -4   8   62.64    2.04
   2  -4  -8   64.07    2.29
   2  -4  -8   65.26    2.31
  -2   4   8   55.03    1.86
   1  -4  -8  189.44    4.48
  -1   4   8  185.24    4.07
  -1  -4   8  190.80    4.21
   0  -4   8  449.37    8.55
   0   4   8  442.47    8.41
   0  -4  -8  447.53    8.81
   0   4  -8  447.56    7.72
  -1   4  -8  196.96    3.63
  -1   4  -8  190.95    3.72
   1  -4   8  203.19    4.34
  -1  -4  -8  196.00    4.58
   1   4   8  169.95    4.08
  -2   4  -8  558.12    9.78
  -2  -4  -8  574.19   10.87
  -2  -4  -8  556.19   10.85
   2  -4   8  564.18   10.59
   3  -4   8   66.53    2.24
  -3   4  -8   68.74    2.07
  -3  -4  -8   65.97    2.49
  -4   4  -8  102.91    2.81
  -4  -4  -8  106.69    3.26
   4  -4   8  103.57    3.04
  -4   4  -8  105.78    2.17
  -5  -4  -8    0.57    0.73
   5   4   8    0.80    0.67
  -5   4  -8   -0.31    0.64
   5  -4   8   -0.65    0.78
  -5   4  -8    1.21    0.45
  -6  -4  -8   11.10    1.32
   6  -4   8    9.07    1.27
  -6   4  -8    9.70    1.14
  -6   4  -8   10.04    0.83
   6   4   8    9.92    1.12
   7   4   8   10.51    1.25
  -7   4  -8   10.21    1.22
  -7  -4  -8    8.71    1.29
  -7   4  -8   10.72    0.97
   7  -4   8   10.25    1.40
  -8   4  -8    0.72    1.07
   8   4   8    0.45    0.96
   8  -4   8   -0.38    1.14
  -8   4  -8    0.86    0.78
   9   4   8   21.38    1.96
   9  -4   8   21.24    2.03
   9  -4   8   22.03    1.31
  -9   4  -8   21.37    1.62
  -9   4  -8   23.30    2.10
  10  -4   8   50.60    1.92
  10   4   8   49.47    2.67
  10   4   8   54.46    3.17
  10  -4   8   48.77    2.96
 -10   4  -8   48.40    2.64
  11  -4   8    8.71    1.79
  11  -4   8   11.52    1.21
 -11   4  -8   11.89    1.70
  11   4   8   11.66    1.87
  12  -4   8   44.47    3.06
 -12   4  -8   45.62    2.90
  12   4   8   41.51    3.17
 -13   4  -8    1.34    1.50
  13   4   8    0.24    1.53
  13  -4   8   -1.72    1.34
  14   4   8   21.26    2.72
 -14   4  -8   17.44    2.16
  14  -4   8   19.93    2.54
 -15   4  -8   18.55    2.32
  15  -4   8   19.07    2.68
  15   4   8   21.76    2.73
 -16   4  -8    7.30    2.18
  16   4   8   10.74    2.36
  16  -4   8    6.14    2.07
 -17   5   8   30.83    3.39
 -17  -5   8   29.31    3.11
  17  -5  -8   25.29    3.25
  16   5  -8    4.61    1.96
 -16  -5   8    1.59    1.90
 -16   5   8    3.59    2.12
  16  -5  -8    4.55    2.24
 -15  -5   8   20.46    2.47
  15  -5  -8   23.23    2.76
  15   5  -8   23.76    2.68
  14  -5  -8   -0.79    1.43
 -14  -5   8    0.84    1.47
  14   5  -8    0.12    1.35
 -14  -5   8   -0.24    1.05
  13  -5  -8   27.64    2.79
 -13  -5   8   31.61    2.09
 -13  -5   8   27.80    2.55
  13   5  -8   25.84    2.52
  12  -5  -8   73.05    3.70
  12   5  -8   70.21    3.54
 -12  -5   8   70.12    2.72
 -12  -5   8   68.21    3.41
 -11  -5   8    1.84    1.40
  11  -5  -8    2.24    1.56
 -11  -5   8    1.49    1.00
  11   5  -8    1.48    1.33
  10  -5  -8   87.55    3.77
  10   5  -8   90.93    3.78
 -10  -5   8   88.49    2.70
 -10  -5   8   84.19    3.48
  -9   5   8  131.92    3.66
  -9  -5   8  129.31    4.20
   9   5  -8  125.74    4.23
  -9  -5   8  127.17    3.13
   9  -5  -8  129.81    4.40
  -8   5   8   62.55    2.37
  -8  -5   8   62.58    2.91
  -8  -5   8   59.29    2.68
   8  -5  -8   57.64    2.92
  -8  -5   8   65.23    1.88
   8  -5  -8   58.69    2.95
   8   5  -8   62.06    2.77
   7   5  -8   20.21    1.76
   7  -5  -8   18.19    1.84
  -7  -5   8   19.34    1.74
  -7   5   8   17.82    1.38
   7  -5  -8   19.60    1.94
  -7  -5   8   21.37    0.95
  -7  -5   8   18.04    1.72
   6  -5  -8    3.08    1.13
  -6  -5   8    2.64    0.99
   6  -5  -8    5.32    1.10
   6   5  -8    5.22    1.06
  -6  -5   8    5.11    1.04
  -6   5   8    4.26    0.78
   5   5  -8  334.75    7.01
   5  -5  -8  337.81    7.35
  -5   5   8  340.59    6.54
   5  -5  -8  340.89    7.35
  -5  -5   8  342.28    7.01
  -5  -5   8  327.10    6.97
  -4   5   8  106.62    2.55
   4  -5  -8  104.46    3.25
   4  -5  -8  109.13    3.26
  -4  -5   8  102.69    2.94
   4   5  -8  104.02    3.02
   3   5  -8   28.96    1.51
  -3  -5   8   29.15    1.49
  -3   5   8   32.23    1.21
   3  -5  -8   30.22    1.79
   3  -5  -8   33.12    1.85
  -2  -5   8   67.63    2.15
   2   5  -8   70.65    2.10
   2  -5  -8   70.86    2.56
   2  -5  -8   68.67    2.50
  -2   5   8   70.83    1.77
  -1   5   8  560.24    9.92
  -1  -5   8  551.71   10.29
   1   5  -8  549.76    9.69
   1  -5  -8  559.74   10.71
   0  -5  -8   26.78    1.69
   0  -5   8   25.53    1.42
   0   5   8   25.12    1.04
   0   5  -8   28.68    1.04
  -1  -5  -8  152.97    3.96
  -1   5  -8  150.80    3.20
   1  -5   8  154.33    3.64
   1   5   8  156.70    3.20
   2  -5   8  156.05    3.79
  -2   5  -8  156.92    3.47
  -2  -5  -8  164.04    4.20
   2   5   8  160.27    3.35
   3  -5   8   39.62    1.76
  -3   5  -8   41.28    1.71
  -3  -5  -8   36.80    2.03
   3   5   8   39.49    1.49
   4  -5   8  394.00    8.09
  -4   5  -8  399.04    7.70
  -4  -5  -8  401.56    8.42
   4   5   8  403.65    7.58
  -5  -5  -8  195.93    5.08
   5  -5   8  194.37    4.83
   5   5   8  196.30    4.35
  -5   5  -8  200.17    4.68
  -6   5  -8   10.13    1.24
   6  -5   8    7.18    1.23
   6   5   8    7.70    1.02
  -6  -5  -8    7.64    1.32
  -7  -5  -8  171.18    4.89
   7   5   8  172.55    4.17
   7  -5   8  167.19    4.75
  -7   5  -8  161.22    4.46
   8  -5   8   11.40    1.61
  -8   5  -8   11.38    1.49
   8   5   8   12.33    1.27
  -9   5  -8    7.10    1.45
   9  -5   8    7.51    1.57
 -10   5  -8   -0.11    1.17
  10  -5   8    0.17    1.41
  11   5   8   23.03    2.44
  11  -5   8   19.39    2.17
 -11   5  -8   22.54    2.16
  12   5   8   18.50    2.40
 -12   5  -8   17.41    2.09
  12  -5   8   16.77    2.23
  13   5   8    1.28    1.85
  13  -5   8    2.81    1.73
 -13   5  -8    1.86    1.53
  14   5   8    2.43    1.82
  14  -5   8   -0.26    1.68
 -14   5  -8    1.41    1.63
 -15   5  -8   13.78    2.23
  15  -5   8   16.14    2.64
  15   5   8   16.02    2.74
 -16   5  -8   12.62    2.37
  16  -5   8   14.33    2.75
  16  -6  -8   -0.62    2.12
 -16  -6   8    3.23    1.96
  15   6  -8    0.12    1.66
  15  -6  -8   -1.33    1.91
 -15  -6   8   -1.12    1.58
 -14  -6   8    2.61    1.67
  14  -6  -8    2.07    1.90
  14   6  -8    1.92    1.68
  13   6  -8    3.62    1.57
 -13  -6   8    4.70    1.69
  13  -6  -8    3.88    1.82
  12   6  -8    1.68    1.44
 -12  -6   8    1.47    1.36
  12  -6  -8    4.52    1.68
 -11  -6   8    9.04    1.67
  11   6  -8   10.10    1.89
  11  -6  -8    9.30    1.82
  10  -6  -8    0.67    1.39
 -10  -6   8    2.63    0.89
  10   6  -8   -0.65    1.33
 -10  -6   8    3.00    1.33
  -9  -6   8   11.33    1.49
  -9  -6   8   10.33    0.97
   9   6  -8   10.36    1.65
   9  -6  -8    9.62    1.70
   8  -6  -8   64.25    3.06
   8   6  -8   66.60    3.05
  -8  -6   8   67.49    1.84
  -8  -6   8   59.50    2.80
   7   6  -8  135.70    4.19
   7  -6  -8  129.95    4.21
  -7  -6   8  139.12    4.00
  -7  -6   8  132.88    3.91
   6   6  -8    5.23    1.14
   6  -6  -8    3.34    1.06
   6  -6  -8    2.63    1.18
  -6  -6   8    4.68    1.09
  -6  -6   8    3.76    1.01
   5  -6  -8   35.68    2.15
  -5  -6   8   32.08    1.76
   5  -6  -8   33.08    2.16
   5   6  -8   35.14    1.97
  -5  -6   8   33.24    1.88
   4  -6  -8   75.57    2.89
   4   6  -8   81.20    2.72
  -4  -6   8   82.55    2.55
   4  -6  -8   83.17    2.94
   3   6  -8  310.70    6.33
  -3  -6   8  302.88    6.31
   3  -6  -8  322.38    6.86
   3  -6  -8  312.19    6.82
   2   6  -8   32.36    1.49
   2  -6  -8   31.70    1.83
   2  -6  -8   30.89    1.78
  -2  -6   8   31.10    1.50
  -1  -6   8    8.48    0.86
   1   6  -8    9.11    0.81
   1  -6  -8   10.25    1.14
   0  -6   8   10.60    1.05
   0  -6  -8   11.88    1.20
   0   6  -8   11.17    0.78
  -1  -6  -8    1.54    0.83
   1  -6   8    2.69    0.72
  -2   6  -8    4.66    0.78
   2  -6   8    4.42    0.84
  -2  -6  -8    4.63    1.01
  -3  -6  -8   21.64    1.66
  -3   6  -8   19.10    1.41
   3  -6   8   16.92    1.39
  -4  -6  -8   10.63    1.32
   4  -6   8   11.47    1.19
  -4   6  -8   13.07    1.21
  -5   6  -8  159.38    4.14
   5  -6   8  153.97    4.19
  -5  -6  -8  152.33    4.52
  -6   6  -8   20.39    1.86
   6  -6   8   15.23    1.61
   7  -6   8   -0.15    1.08
  -7   6  -8    0.81    1.01
   8  -6   8   13.54    1.71
  -8   6  -8   12.77    1.62
  -9   6  -8    6.44    1.47
   9  -6   8    4.26    1.51
 -10   6  -8   82.95    3.59
  10  -6   8   74.92    3.64
  11  -6   8    1.90    1.67
 -11   6  -8    4.31    1.53
 -12   6  -8    0.44    1.40
  12  -6   8   -0.60    1.51
  13  -6   8    7.40    2.03
 -13   6  -8    6.91    1.74
  14  -6   8    3.15    1.97
 -14   6  -8    5.50    1.76
 -15   6  -8   12.70    2.24
  15  -6   8   12.70    2.62
 -15  -7   8   -2.60    1.58
  15  -7  -8    0.37    2.08
 -14  -7   8    3.06    1.77
  14   7  -8   -1.06    1.57
  14  -7  -8    2.68    1.98
  13  -7  -8   -0.02    1.78
 -13  -7   8    0.22    1.42
  13   7  -8   -1.61    1.49
  12   7  -8   -1.55    1.28
  12  -7  -8   -0.27    1.57
 -12  -7   8   -0.41    1.36
  11  -7  -8   -1.05    1.43
 -11  -7   8    1.63    1.25
  11   7  -8    0.74    1.26
  10   7  -8    1.30    1.20
  10  -7  -8    2.58    1.45
 -10  -7   8    0.88    1.13
  -9  -7   8   10.60    1.49
   9   7  -8    9.04    1.62
   9  -7  -8   11.31    1.72
   8   7  -8   41.22    2.54
  -8  -7   8   35.49    2.23
   8  -7  -8   36.84    2.50
   7  -7  -8   18.47    1.85
  -7  -7   8   20.18    1.83
   7   7  -8   22.62    1.96
   6  -7  -8   27.09    2.16
   6   7  -8   33.73    2.12
  -6  -7   8   29.90    1.92
  -5  -7   8   66.79    2.46
   5   7  -8   66.51    2.66
   5  -7  -8   63.60    2.81
  -5  -7   8   62.69    2.37
   4  -7  -8   61.02    2.63
   4  -7  -8   58.76    2.64
  -4  -7   8   57.51    2.20
   4   7  -8   64.15    2.50
  -3  -7   8   79.57    2.45
   3  -7  -8   79.28    2.95
   3   7  -8   80.69    2.73
   3  -7  -8   80.63    2.96
   2  -7  -8   53.59    2.40
   2   7  -8   55.27    2.05
   2  -7  -8   52.66    2.43
  -2  -7   8   51.27    1.90
  -1  -7   8   16.02    1.27
   1   7  -8   16.62    1.17
   1  -7  -8   16.49    1.65
   0  -7   8    0.45    0.72
   0  -7  -8    0.36    0.89
  -1  -7  -8  128.97    3.66
   1  -7   8  120.63    3.10
  -2  -7  -8    9.60    1.33
   2  -7   8    8.88    1.03
   3  -7   8  669.43   12.59
  -3  -7  -8  684.99   13.14
   4  -7   8    8.15    1.28
  -4   7  -8    9.93    1.30
  -5   7  -8   25.30    1.89
   5  -7   8   22.97    1.82
   6  -7   8   27.52    1.99
  -6   7  -8   26.08    2.05
   7  -7   8   -0.74    1.20
  -7   7  -8    2.98    1.18
   8  -7   8    6.36    1.55
  -8   7  -8    5.07    1.38
  -9   7  -8    2.41    1.26
   9  -7   8   -0.48    1.32
  10  -7   8   -2.73    1.22
 -10   7  -8    2.67    1.35
 -11   7  -8    4.05    1.55
  11  -7   8    3.53    1.72
  12  -7   8   -0.89    1.52
 -12   7  -8    0.30    1.45
  13  -7   8   -1.26    1.62
 -13   7  -8   -1.19    1.48
 -14   7  -8    3.68    1.92
  14  -7   8    1.78    1.93
  14   8  -8   12.37    2.30
 -14  -8   8   13.80    2.20
  14  -8  -8   20.82    2.77
  13   8  -8   -0.99    1.45
 -13  -8   8   -0.81    1.46
  13  -8  -8   -0.86    1.74
  12   8  -8   -0.73    1.42
  12  -8  -8    0.78    1.75
 -12  -8   8    0.46    1.38
  11   8  -8   -0.70    1.38
 -11  -8   8    0.48    1.31
  11  -8  -8    1.46    1.75
 -10  -8   8    2.79    1.31
  10   8  -8    2.83    1.43
  10  -8  -8    1.20    1.61
  -9  -8   8    9.82    1.44
   9   8  -8   12.50    1.83
   9  -8  -8   10.00    1.81
   8  -8  -8   18.85    1.95
   8   8  -8   16.30    1.91
  -8  -8   8   20.34    1.81
   7  -8  -8    8.07    1.60
  -7  -8   8    7.32    1.27
   7   8  -8    7.16    1.42
   6  -8  -8   42.24    2.51
  -6  -8   8   39.84    2.06
   6   8  -8   39.23    2.35
   5  -8  -8   78.51    3.12
   5   8  -8   76.81    2.98
  -5  -8   8   76.82    2.66
  -4  -8   8    6.61    1.05
   4   8  -8    8.68    1.27
   4  -8  -8    8.36    1.43
   3   8  -8  194.09    4.68
  -3  -8   8  192.36    4.36
   3  -8  -8  194.51    5.06
  -2  -8   8    1.05    0.77
   2  -8  -8    1.58    1.14
   2   8  -8    3.49    0.86
  -1  -8   8   43.06    1.66
   0  -8   8   30.80    1.46
   1  -8   8  109.17    2.87
   2  -8   8   21.77    1.46
   3  -8   8    4.57    0.98
   4  -8   8   48.22    2.11
   5  -8   8    0.42    0.97
   6  -8   8    3.44    1.18
  -6   8  -8    1.54    1.25
  -7   8  -8    0.09    1.09
   7  -8   8   -0.42    1.14
  -8   8  -8    9.68    1.68
   8  -8   8   10.67    1.64
  -9   8  -8    5.58    1.56
   9  -8   8    4.89    1.44
  10  -8   8   11.27    1.90
 -10   8  -8   13.48    1.96
 -11   8  -8   14.28    2.08
  11  -8   8   12.76    2.11
  12  -8   8    5.15    1.82
 -12   8  -8    6.18    1.84
  13  -8   8   -0.35    1.73
 -13   8  -8    0.31    1.69
  12   9  -8   -0.22    1.61
 -12  -9   8   -0.34    1.39
  12  -9  -8    0.37    1.90
 -11  -9   8    1.63    1.39
  11  -9  -8   -1.11    1.69
  11   9  -8    0.28    1.53
 -10  -9   8   25.50    2.30
  10  -9  -8   26.73    2.60
  10   9  -8   24.96    2.57
   9  -9  -8    6.78    1.80
  -9  -9   8    4.15    1.34
   9   9  -8    7.69    1.68
   8   9  -8   24.25    2.28
  -8  -9   8   23.56    1.95
   8  -9  -8   24.20    2.39
   7   9  -8    8.61    1.50
  -7  -9   8    4.23    1.21
   7  -9  -8    2.77    1.30
   6   9  -8   89.85    3.49
   6  -9  -8   88.26    3.49
  -6  -9   8   88.51    3.02
   5  -9  -8    2.39    1.27
   5   9  -8    4.03    1.18
  -5  -9   8    4.52    1.06
  -4  -9   8   14.50    1.38
   4   9  -8   13.37    1.44
   4  -9  -8   13.92    1.62
   3  -9  -8   44.72    2.38
  -3  -9   8   43.97    1.85
  -2  -9   8    0.50    0.74
   2  -9  -8   -0.46    1.10
  -1  -9   8   17.36    1.25
   0  -9   8   40.92    1.65
   1  -9   8   10.88    1.03
   2  -9   8   22.80    1.47
   3  -9   8   16.50    1.42
   4  -9   8   14.44    1.45
   5  -9   8    6.96    1.22
   6  -9   8    0.67    1.06
   7  -9   8    4.22    1.37
  -8   9  -8   10.98    1.76
   8  -9   8    7.13    1.54
   9  -9   8   -0.48    1.36
  -9   9  -8   -2.25    1.26
  10  -9   8   11.92    1.94
 -10   9  -8    9.77    1.89
  11  -9   8   -0.69    1.50
 -11   9  -8    0.11    1.52
 -12   9  -8    4.53    2.07
  11  10  -8    2.52    1.77
 -11 -10   8    0.55    1.47
  11 -10  -8    0.69    1.63
  10  10  -8   -0.60    1.49
  10 -10  -8   -1.87    1.60
 -10 -10   8   -1.38    1.30
   9  10  -8    0.66    1.55
   9 -10  -8    1.10    1.64
  -9 -10   8   -0.09    1.26
  -8 -10   8   17.00    1.78
   8 -10  -8   17.77    2.17
   8  10  -8   17.95    2.10
   7  10  -8    0.48    1.25
  -7 -10   8    0.44    1.07
   7 -10  -8    0.02    1.37
   6  10  -8    2.43    1.29
  -6 -10   8    3.35    1.09
   6 -10  -8    3.28    1.44
   5 -10  -8   -0.83    1.23
  -5 -10   8    1.67    0.93
   4 -10  -8   -0.06    1.25
  -4 -10   8    2.22    0.94
   3 -10  -8   22.76    2.12
  -3 -10   8   25.88    1.58
  -2 -10   8    2.82    0.85
   2 -10  -8    3.51    1.31
  -1 -10   8   23.43    1.44
   0 -10   8   58.99    2.03
   1 -10   8   33.79    1.66
   2 -10   8   13.60    1.35
   3 -10   8    1.61    0.87
   4 -10   8    5.79    1.13
   5 -10   8   23.80    1.86
   6 -10   8   32.47    2.16
   7 -10   8    4.21    1.43
   8 -10   8   13.76    1.92
   9 -10   8   -0.49    1.43
  10 -10   8   -0.77    1.47
   8 -11  -8    1.02    1.62
  -8 -11   8    1.10    1.29
  -7 -11   8    2.05    1.17
   7 -11  -8    0.27    1.46
  -6 -11   8    5.00    1.22
   6 -11  -8    4.72    1.63
   5 -11  -8    0.24    1.33
  -5 -11   8   -0.67    1.01
  -4 -11   8   11.26    1.31
   4 -11  -8   11.66    1.78
  -3 -11   8   22.24    1.69
   3 -11  -8   23.64    2.29
  -2 -11   8   -1.58    0.83
  -1 -11   8   -1.63    0.80
   0 -11   8    1.63    0.85
   1 -11   8    2.59    0.88
   2 -11   8    0.51    0.84
   3 -11   8    4.18    1.01
   4 -11   8    2.72    1.08
   5 -11   8   -0.32    1.11
   6 -11   8    8.27    1.59
   7 -11   8    0.43    1.42
  -4 -12   8    8.74    1.22
   4 -12  -8    8.78    1.84
  -3 -12   8    3.06    0.99
  -2 -12   8   -0.56    0.86
  -1 -12   8    2.67    0.89
   0 -12   8   -0.75    0.72
   1 -12   8    4.66    0.94
   2 -12   8    5.50    0.94
   3 -12   8   -0.57    0.86
 -18   0   9   -0.86    1.58
 -17   0   9   -2.00    1.52
 -16   0   9   -0.18    1.56
 -16   0   9   -0.56    1.58
 -15   0   9   -0.97    1.42
 -15   0   9   -0.99    1.38
  15   0  -9   -0.17    1.59
 -14   0   9   -1.85    1.21
 -14   0   9   -2.07    1.35
  14   0  -9    0.16    1.54
  13   0  -9   -2.48    1.34
 -13   0   9   -0.21    1.20
 -13   0   9   -0.82    1.25
 -12   0   9   -2.23    1.10
 -12   0   9   -0.23    1.17
  12   0  -9   -3.37    1.18
 -11   0   9    0.28    1.08
 -11   0   9    0.05    1.21
  11   0  -9   -2.29    1.10
 -10   0   9   -1.64    0.88
 -10   0   9   -2.23    0.97
  10   0  -9   -0.31    1.11
   9   0  -9    0.94    1.07
  -9   0   9   -0.31    0.90
  -9   0   9   -0.46    0.88
   8   0  -9   -1.17    0.89
  -8   0   9   -0.65    0.80
  -8   0   9   -0.02    0.78
   7   0  -9   -0.39    0.76
  -7   0   9    0.03    0.86
  -6   0   9   -0.35    0.80
   6   0  -9   -0.33    0.66
  -5   0   9   -0.29    0.71
  -5   0   9   -0.83    0.63
  -4   0   9   -0.14    0.65
  -4   0   9   -0.70    0.70
  -3   0   9   -0.66    0.63
  -3   0   9   -1.14    0.60
  -2   0   9   -0.43    0.54
  -2   0   9   -0.36    0.63
   2   0  -9    0.08    0.57
  -1   0   9   -0.23    0.62
   1   0  -9   -0.74    0.51
   0   0   9    0.45    0.56
   0   0  -9    0.78    0.57
  -1   0  -9    0.09    0.50
   1   0   9    1.23    0.61
   2   0   9   -0.29    0.67
   3   0   9   -1.07    0.71
  -3   0  -9    0.00    0.55
   4   0   9   -1.34    0.63
  -4   0  -9   -1.03    0.49
   5   0   9   -0.96    0.66
  -5   0  -9   -1.75    0.57
  -6   0  -9   -0.20    0.63
   6   0   9    0.22    0.83
  -7   0  -9    0.34    0.72
   7   0   9   -0.22    0.85
   8   0   9   -1.50    0.86
  -8   0  -9   -0.54    0.70
   9   0   9   -0.22    1.14
   9   0   9   -1.49    0.92
  10   0   9    0.35    1.33
  10   0   9   -1.68    1.19
  11   0   9    0.24    1.52
  11   0   9    2.66    1.38
  12   0   9   -1.37    1.59
  12   0   9   -0.09    1.33
  13   0   9   -2.89    1.48
  13   0   9    1.14    1.35
  14   0   9    2.76    1.54
  14   0   9   -0.67    1.67
  15   0   9   -1.05    1.70
  15   0   9   -0.49    1.45
  16   0   9   -1.53    1.52
  17   0   9   -0.38    1.57
 -17   0  -9   -1.42    1.76
 -18  -1   9    0.40    1.64
 -18   1   9   -1.05    1.62
 -17  -1   9   -0.86    1.46
 -17  -1   9    2.06    1.80
 -17   1   9    2.61    1.82
 -16   1   9    1.58    1.65
  16  -1  -9    1.62    1.74
 -16  -1   9    2.48    1.59
 -16  -1   9   -0.22    1.46
  15  -1  -9   16.10    2.29
 -15   1   9   12.44    2.10
 -15  -1   9   13.07    2.14
 -15  -1   9   10.68    1.88
 -15   1   9   14.76    2.19
 -14  -1   9   -0.42    1.57
 -14   1   9    0.99    1.51
 -14   1   9    1.08    1.54
 -14  -1   9    2.17    1.41
  14  -1  -9    0.72    1.61
  14   1  -9   -0.19    1.47
 -13  -1   9   12.39    2.04
  13   1  -9   14.69    1.97
  13  -1  -9   15.97    2.13
 -13   1   9   15.15    2.05
 -13  -1   9   17.01    1.84
 -13   1   9   17.47    2.09
 -12  -1   9   40.40    2.67
 -12   1   9   44.15    2.73
  12  -1  -9   42.15    2.89
  12   1  -9   43.82    2.68
 -12   1   9   42.10    2.66
 -12  -1   9   45.23    2.48
 -11  -1   9    3.03    1.13
  11   1  -9    2.74    1.14
  11  -1  -9    4.35    1.46
 -11   1   9    4.62    1.32
 -11  -1   9    3.69    1.26
 -11   1   9    3.13    1.23
 -10  -1   9   83.68    3.36
  10  -1  -9   87.77    3.43
 -10   1   9   84.19    3.33
 -10   1   9   84.90    3.20
  10   1  -9   90.32    3.34
 -10  -1   9   83.69    2.98
   9   1  -9    1.41    1.04
   9  -1  -9    2.69    1.22
  -9   1   9    1.02    1.03
  -9  -1   9    1.85    1.14
  -9   1   9    2.31    1.11
  -9  -1   9    1.04    0.88
  -8  -1   9  139.97    4.17
   8  -1  -9  145.02    4.26
  -8  -1   9  145.14    3.67
   8   1  -9  142.51    4.01
  -8   1   9  142.44    4.23
  -7  -1   9    1.72    0.87
   7   1  -9   -0.30    0.79
   7  -1  -9    0.84    0.98
  -7   1   9    0.67    0.78
  -6  -1   9   58.50    2.37
  -6  -1   9   57.69    2.38
  -6   1   9   61.13    2.48
   6  -1  -9   57.79    2.46
   5  -1  -9   80.39    2.70
  -5   1   9   73.33    2.66
  -5  -1   9   79.74    2.65
  -5  -1   9   78.27    2.68
  -4   1   9  823.54   15.28
  -4  -1   9  825.72   15.29
   4  -1  -9  835.56   15.25
   4   1  -9  811.25   13.83
  -4  -1   9  834.65   15.19
  -3   1   9  119.67    3.34
   3  -1  -9  124.74    3.42
  -3  -1   9  125.51    3.40
  -3  -1   9  120.97    3.39
   3   1  -9  118.84    2.74
  -2  -1   9  129.21    3.44
  -2   1   9  133.67    3.50
   2  -1  -9  130.56    3.50
  -2   1   9  128.85    3.45
  -1   1   9    7.71    0.90
  -1  -1   9    7.30    0.96
   1  -1  -9    9.22    0.93
  -1   1   9    9.50    0.96
   0  -1   9   -0.02    0.63
   0   1   9   -0.51    0.54
   0  -1  -9    0.00    0.54
   1  -1   9  368.82    7.50
  -1  -1  -9  370.83    7.50
   1   1   9  363.02    7.50
  -2  -1  -9  587.04   11.07
   2   1   9  573.35   11.07
   2  -1   9  573.96   11.06
  -3  -1  -9  236.34    5.29
   3   1   9  228.19    5.28
  -3   1  -9  228.15    4.63
   3  -1   9  228.14    5.27
  -3  -1  -9  218.85    4.97
   4   1   9  271.07    6.07
  -4   1  -9  264.36    5.30
   4  -1   9  267.11    6.03
  -4  -1  -9  267.01    5.73
   5   1   9   13.21    1.29
  -5  -1  -9   14.01    1.24
  -5   1  -9   16.26    1.16
   5  -1   9   11.98    1.27
  -6   1  -9    1.96    0.76
  -6  -1  -9    4.56    1.03
   6  -1   9    3.21    1.08
   6   1   9    3.11    0.96
   7   1   9   10.83    1.38
   7  -1   9   10.08    1.33
  -7   1  -9    9.38    1.06
  -7  -1  -9   12.13    1.35
   8   1   9   31.05    2.18
  -8   1  -9   34.00    1.80
   8  -1   9   33.04    2.29
   9  -1   9   30.65    2.45
   9   1   9   29.35    2.37
   9   1   9   27.21    2.17
   9  -1   9   31.24    1.97
  10  -1   9   -1.52    0.97
  10  -1   9   -1.44    1.30
  10   1   9   -0.92    1.28
  10   1   9   -1.23    1.17
  11  -1   9    8.86    1.73
  11   1   9   10.37    1.81
  11   1   9   12.41    1.71
  11  -1   9   13.04    1.57
  12   1   9    1.23    1.29
  12  -1   9    2.15    1.34
  12   1   9   -0.92    1.46
  12  -1   9    2.76    1.66
  13   1   9    2.21    1.54
  13  -1   9    2.75    1.59
  13   1   9    3.90    1.63
  13  -1   9    3.53    1.39
  14  -1   9    6.43    1.68
  14   1   9    3.48    1.92
  14   1   9    8.94    1.90
  14  -1   9    7.60    1.91
  15   1   9    2.47    1.71
  15  -1   9    2.15    1.49
 -15   1  -9    4.13    1.67
  15  -1   9   -0.25    1.81
  16  -1   9    5.61    1.85
  16  -1   9    1.68    2.05
 -16   1  -9    4.24    1.73
  16   1   9    5.50    1.91
  17   1   9    1.78    1.84
 -17   1  -9    0.11    1.63
 -18   2   9   10.83    2.37
 -18  -2   9   10.80    2.13
 -18  -2   9   10.44    2.27
  17  -2  -9   18.46    2.58
 -17   2   9   15.53    2.62
  17   2  -9   18.00    2.57
 -17  -2   9   16.06    2.19
 -17  -2   9   12.01    2.52
 -16  -2   9    7.02    2.14
 -16   2   9    7.89    2.14
 -16  -2   9    8.59    1.82
  16   2  -9    9.20    2.05
  16  -2  -9   10.07    2.13
 -15   2   9    5.83    1.80
 -15  -2   9    7.24    1.59
  15  -2  -9    8.26    2.11
 -15  -2   9    4.33    1.88
  14  -2  -9   -2.15    1.55
 -14  -2   9   -2.09    1.45
 -14   2   9    2.69    1.54
 -14   2   9    1.53    1.48
 -14  -2   9   -0.94    1.20
 -13  -2   9   -0.52    1.17
 -13  -2   9   -1.29    1.42
 -13   2   9   -2.15    1.26
  13  -2  -9    0.25    1.59
 -13   2   9   -1.15    1.43
[truncated: 187,853 more chars]
