# Supplementary material for: 1′-Allyl-1-(3,4-di­methyl­benzo­yl)-2-(4-methyl-1,3-thia­zol-5-yl)-1,2,5,6,7,7a-hexa­hydro­spiro­[pyrrolizine-3,3′-indolin]-2′-one
Source: Acta Crystallogr Sect E Struct Rep Online. 2014 Apr 12;70(Pt 5):o541–2. doi: 10.1107/S1600536814006990 (PMC4011234; doi:10.1107/S1600536814006990)
Supplement: Supplementary file 2 [file e-70-0o541-Isup2.hkl]

#
# h,k,l, Fc-squared, Fo-squared, sigma(Fo-squared), status flag
#
data_I
_shelx_title ' new in P2(1)/c'
_shelx_refln_list_code          4
_shelx_F_calc_maximum      207.20
_exptl_crystal_F_000      1056.00
_reflns_d_resolution_high  0.8409

loop_
 _space_group_symop_operation_xyz
 'x, y, z'
 '-x, y+1/2, -z+1/2'
 '-x, -y, -z'
 'x, -y-1/2, z-1/2'

_cell_length_a    14.5718
_cell_length_b     9.7218
_cell_length_c    18.2609
_cell_angle_alpha  90.000
_cell_angle_beta   94.604
_cell_angle_gamma  90.000

_shelx_F_squared_multiplier     1.000

loop_
 _refln_index_h
 _refln_index_k
 _refln_index_l
 _refln_F_squared_calc
 _refln_F_squared_meas
 _refln_F_squared_sigma
 _refln_observed_status
   1   0   0        485.76        457.38         9.60 o
   3   0   0       1314.60       1333.72        17.59 o
   4   0   0        835.66        865.42        12.48 o
   5   0   0          0.47          3.04         1.31 o
   6   0   0       4237.46       4561.87        56.92 o
   7   0   0        589.74        616.08         8.86 o
   8   0   0       6199.02       6145.97        61.56 o
   9   0   0        418.94        430.73         6.60 o
  10   0   0        897.53        873.69        10.79 o
  11   0   0          3.14          7.34         2.25 o
  12   0   0       1443.49       1370.96        17.42 o
  13   0   0        311.98        295.54         6.83 o
  14   0   0        385.38        329.14         8.59 o
  15   0   0         57.95         63.65         5.20 o
  16   0   0         18.92         23.06         6.11 o
  17   0   0        111.82        115.07         8.51 o
   1   1   0       9261.73       8950.96        83.04 o
   2   1   0       3587.92       3310.72        18.25 o
   3   1   0       4891.90       4804.00        25.79 o
   4   1   0       1712.07       1648.52        12.41 o
   5   1   0         10.31          4.04         0.72 o
   6   1   0        203.58        127.73         2.23 o
   7   1   0        550.62        550.44         5.33 o
   8   1   0        458.53        362.59         4.69 o
   9   1   0         98.18         91.20         2.95 o
  10   1   0       1151.67       1125.19        10.65 o
  11   1   0        324.93        347.68         4.96 o
  12   1   0         38.04         40.45         2.26 o
  13   1   0        260.44        266.78         4.56 o
  14   1   0         32.97         30.91         2.45 o
  15   1   0         27.84         27.51         2.44 o
  16   1   0          6.82          7.35         2.18 o
  17   1   0          6.06          5.71         2.86 o
   0   2   0      13787.14      12915.64       219.49 o
   1   2   0        740.80        728.02        10.97 o
   2   2   0      14591.03      14555.09        94.20 o
   3   2   0       1191.61       1107.10        10.53 o
   4   2   0       4386.73       4327.86        62.66 o
   5   2   0       2564.90       2693.94        17.06 o
   6   2   0        111.22        118.20         2.15 o
   7   2   0         12.00         12.31         1.26 o
   8   2   0        538.50        486.16         5.62 o
   9   2   0        149.23        146.64         3.23 o
  10   2   0          3.32          2.10         2.04 o
  11   2   0        263.56        262.70         5.11 o
  12   2   0        317.90        288.16         5.20 o
  13   2   0         20.51         28.29         2.73 o
  14   2   0         33.00         26.69         2.37 o
  15   2   0         14.57         11.84         2.53 o
  16   2   0         15.73         14.23         2.69 o
  17   2   0          1.62         -3.02         2.55 o
   1   3   0        421.41        448.78         9.60 o
   2   3   0        259.76        279.42         3.91 o
   3   3   0       2431.01       2423.27        17.53 o
   4   3   0       3991.26       4110.44        24.00 o
   5   3   0        509.50        517.64         4.03 o
   6   3   0        117.88        122.37         2.56 o
   7   3   0         37.35         38.46         1.97 o
   8   3   0         76.04         86.02         2.48 o
   9   3   0       1067.87       1068.86        10.29 o
  10   3   0         12.71         11.75         1.75 o
  11   3   0        349.06        323.97         8.53 o
  12   3   0         17.99         15.02         2.31 o
  13   3   0        260.89        247.48         6.35 o
  14   3   0         93.47         87.52         4.83 o
  15   3   0          1.85         -0.80         2.63 o
  16   3   0          0.92          3.94         2.55 o
   0   4   0       1119.65       1091.11        20.89 o
   1   4   0       5622.86       5807.24        95.72 o
   2   4   0        966.87       1008.66        14.53 o
   3   4   0      10913.33      11483.65        78.93 o
   4   4   0        999.66        899.61         7.66 o
   5   4   0       1169.92       1393.81        11.30 o
   6   4   0       1135.48       1270.58         9.03 o
   7   4   0        374.28        434.92         4.79 o
   8   4   0        902.69        874.58         7.76 o
   9   4   0       3803.03       3810.58        35.22 o
  10   4   0         84.18         67.38         3.52 o
  11   4   0        568.36        505.26         8.70 o
  12   4   0         32.42         32.28         3.83 o
  13   4   0          3.17          3.86         3.07 o
  14   4   0         16.12          7.66         3.55 o
  15   4   0         15.05         11.83         2.91 o
  16   4   0         18.98         20.08         3.34 o
   1   5   0       3712.28       3937.58        47.18 o
   2   5   0        149.22        168.67         4.94 o
   3   5   0        116.50         84.19         1.64 o
   4   5   0        202.33        222.86         3.19 o
   5   5   0       1472.81       1559.92        12.58 o
   6   5   0         50.04         49.46         2.48 o
   7   5   0       1634.69       1568.72        14.56 o
   8   5   0          5.96          2.70         1.73 o
   9   5   0        121.27        124.40         3.16 o
  10   5   0         54.53         58.68         2.44 o
  11   5   0          0.33         -3.48         4.89 o
  12   5   0         35.50         28.12         3.76 o
  13   5   0         14.09         11.59         3.68 o
  14   5   0          0.17         -4.31         3.35 o
  15   5   0         35.71         47.99         4.18 o
   0   6   0       2431.70       2886.22        50.94 o
   1   6   0       1298.45       1370.72        19.17 o
   2   6   0        842.54        950.70        14.47 o
   3   6   0        526.47        574.49        16.25 o
   4   6   0       1586.59       1536.55        13.31 o
   5   6   0         39.72         32.53         1.68 o
   6   6   0          0.01         -1.65         1.39 o
   7   6   0        411.38        411.31         5.95 o
   8   6   0        444.68        441.22         6.59 o
   9   6   0       1270.66       1229.46        13.05 o
  10   6   0          0.07         -1.48         2.91 o
  11   6   0         37.18         38.69         4.08 o
  12   6   0          7.73          5.49         3.32 o
  13   6   0         38.72         49.33         4.76 o
  14   6   0         97.77         95.23         5.93 o
   1   7   0       1114.67       1126.97        16.93 o
   2   7   0         15.34         18.52         2.52 o
   3   7   0          2.71         -2.12         1.85 o
   4   7   0        160.39        161.40         4.72 o
   5   7   0        425.09        472.69         6.32 o
   6   7   0          0.07         -2.44         2.02 o
   7   7   0        635.96        660.91         8.87 o
   8   7   0        136.09        125.85         5.41 o
   9   7   0         21.75         22.19         3.34 o
  10   7   0         20.39          4.07         3.08 o
  11   7   0         64.26         69.34         6.22 o
  12   7   0         45.82         50.47         4.86 o
  13   7   0        173.87        165.08         7.88 o
   0   8   0        534.86        566.94        15.65 o
   1   8   0         65.39         62.71         4.03 o
   2   8   0         22.36          9.52         4.04 o
   3   8   0          0.35         -3.96         2.64 o
   4   8   0         29.89         15.29         1.44 o
   5   8   0        396.68        393.42         8.15 o
   6   8   0          2.63          0.95         2.37 o
   7   8   0        109.99        107.19        10.28 o
   8   8   0          5.06         -3.74         3.52 o
   9   8   0        258.44        241.82         8.84 o
  10   8   0          4.02          9.89         4.18 o
  11   8   0          1.27         -5.14         6.40 o
  12   8   0          0.78          2.55         3.67 o
   1   9   0         79.76        101.80         6.92 o
   2   9   0         49.81         61.02         5.64 o
   3   9   0         37.01         34.09         4.68 o
   4   9   0          3.81         -2.89         1.93 o
   5   9   0         30.48         25.49         2.36 o
   6   9   0         10.22          9.36         4.04 o
   7   9   0         42.63         42.62         5.48 o
   8   9   0        333.27        352.09        10.26 o
   9   9   0          0.40          3.48         3.93 o
  10   9   0         42.59         55.60         5.69 o
   3  10   0         16.14         26.45         2.04 o
   4  10   0        148.63        137.89         6.32 o
   5  10   0          6.28          7.48         3.64 o
   6  10   0        117.35        115.29         7.64 o
   7  10   0         25.72         31.73         5.76 o
   8  10   0         10.80         10.24         5.32 o
   3  11   0          0.88         -2.16         2.80 o
   4  11   0         49.45         45.98         4.68 o
   5  11   0          5.02         -0.76         3.92 o
 -17   1   1        158.77        156.41         5.21 o
 -16   1   1          0.00         -3.03         2.02 o
 -15   1   1        306.49        299.65         5.23 o
 -14   1   1          0.01         -2.93         1.95 o
 -13   1   1         26.45         18.52         2.02 o
 -12   1   1         55.09         45.66         2.43 o
 -11   1   1         37.16         41.10         2.10 o
 -10   1   1         39.40         26.40         2.07 o
  -9   1   1         39.93         47.17         2.22 o
  -8   1   1         77.33         55.47         1.94 o
  -7   1   1       2625.76       2821.55        19.53 o
  -6   1   1       3945.99       3965.78        26.32 o
  -5   1   1       2705.02       2625.75        17.85 o
  -4   1   1       1909.89       2026.67        12.90 o
  -3   1   1        377.27        337.22         2.77 o
  -2   1   1        307.69        276.43         2.45 o
  -1   1   1         82.34         87.84         1.91 o
   0   1   1        689.14        705.17         7.18 o
   1   1   1          2.83          1.66         0.58 o
   2   1   1       4865.29       4691.63        28.62 o
   3   1   1       3229.18       3231.46        19.75 o
   4   1   1         26.94         32.21         1.04 o
   5   1   1       2723.87       2874.60        19.35 o
   6   1   1         67.64         81.84         1.90 o
   7   1   1          3.71         -1.03         1.05 o
   8   1   1          0.14         -1.91         1.27 o
   9   1   1        100.53        106.41         2.82 o
  10   1   1        327.59        326.91         4.95 o
  11   1   1         14.41         16.64         1.91 o
  12   1   1        104.57         96.42         3.25 o
  13   1   1         12.88         10.01         2.21 o
  14   1   1        467.11        479.60         6.32 o
  15   1   1         24.66         16.83         2.30 o
  16   1   1         17.33         22.58         2.77 o
  17   1   1         62.04         47.36         3.51 o
 -17   2   1          0.82          1.43         2.66 o
 -16   2   1         45.65         56.49         3.48 o
 -15   2   1         76.51         75.37         3.62 o
 -14   2   1        419.99        423.70         6.80 o
 -13   2   1         19.15         18.98         2.34 o
 -12   2   1          3.88         -2.68         1.79 o
 -11   2   1         62.87         67.42         2.76 o
 -10   2   1        453.68        489.72         6.78 o
  -9   2   1       1306.34       1366.48        12.00 o
  -8   2   1       1564.38       1578.51        13.11 o
  -7   2   1       2395.75       2489.43        20.59 o
  -6   2   1       4833.47       4738.82        29.16 o
  -5   2   1        215.53        188.66         2.32 o
  -4   2   1         16.71         19.35         0.90 o
  -3   2   1       2555.61       2612.39        15.23 o
  -2   2   1        524.29        472.90         3.41 o
  -1   2   1       6270.32       6481.18        75.90 o
   0   2   1        235.73        192.83         3.28 o
   1   2   1       1146.38       1144.22         9.69 o
   2   2   1      19337.61      18822.11       115.64 o
   3   2   1      17707.46      17647.02        99.86 o
   4   2   1        730.23        753.62         5.54 o
   5   2   1       6769.59       7250.60        43.28 o
   6   2   1          8.15          4.38         0.84 o
   7   2   1          7.44         13.41         1.23 o
   8   2   1          2.55         10.54         1.33 o
   9   2   1         20.27         11.03         1.49 o
  10   2   1        654.89        602.98         7.69 o
  11   2   1          2.04         -0.17         1.57 o
  12   2   1        231.11        228.77         4.72 o
  13   2   1          2.86          0.94         2.01 o
  14   2   1          4.54          2.17         2.26 o
  15   2   1          0.70         -1.07         2.30 o
  16   2   1          9.48          8.48         2.64 o
 -16   3   1         34.95         39.16         3.33 o
 -15   3   1          4.79          5.07         2.53 o
 -14   3   1        354.10        348.34         8.04 o
 -13   3   1          0.08         -2.88         1.92 o
 -12   3   1        161.90        151.66         4.44 o
 -11   3   1         29.30         21.45         2.88 o
 -10   3   1          0.01         -0.64         1.44 o
  -9   3   1        148.25        163.75         3.46 o
  -8   3   1         61.01         54.67         1.93 o
  -7   3   1        451.76        503.82         5.53 o
  -6   3   1       1950.83       1886.23        26.38 o
  -5   3   1        676.87        557.05         4.49 o
  -4   3   1         31.28         12.42         1.62 o
  -3   3   1       1145.44       1111.44         8.69 o
  -2   3   1       2802.83       3082.57        27.71 o
  -1   3   1        300.82        287.20         5.09 o
   0   3   1       1615.91       1522.51        19.12 o
   1   3   1        720.79        613.66         7.17 o
   2   3   1         24.18         13.78         0.93 o
   3   3   1       5890.86       6155.35        39.13 o
   4   3   1        676.88        644.55         4.56 o
   5   3   1        490.55        587.82         4.93 o
   6   3   1        776.68        891.36         9.89 o
   7   3   1        297.42        382.23         5.14 o
   8   3   1         14.74         29.02         1.68 o
   9   3   1        656.74        647.44         7.12 o
  10   3   1        217.63        215.66         4.14 o
  11   3   1         34.96         29.92         2.40 o
  12   3   1        106.65         91.46         3.34 o
  13   3   1        239.99        260.09         5.18 o
  14   3   1        301.66        289.33         8.03 o
  15   3   1         22.00         20.94         3.09 o
  16   3   1          2.45         -2.25         2.68 o
 -16   4   1         18.55         13.36         2.95 o
 -15   4   1         45.09         47.64         4.12 o
 -14   4   1          0.35          0.57         2.88 o
 -13   4   1         28.59         18.27         4.90 o
 -12   4   1         33.08         31.40         3.10 o
 -11   4   1        126.04        120.21         6.33 o
 -10   4   1          0.69         -0.41         1.00 o
  -9   4   1          0.22         -3.69         2.46 o
  -8   4   1        193.90        195.35         3.30 o
  -7   4   1         55.85         45.12         2.15 o
  -6   4   1         20.67         13.60         1.88 o
  -5   4   1       4227.62       4344.55        30.84 o
  -4   4   1       1501.30       1591.09        12.31 o
  -3   4   1        876.27        844.11         7.61 o
  -2   4   1       1300.81       1289.00        17.47 o
  -1   4   1        501.82        516.00         8.33 o
   0   4   1        358.74        359.51         6.44 o
   1   4   1       1552.19       1592.69        25.90 o
   2   4   1         24.01         33.07         2.50 o
   3   4   1        938.73       1139.57         9.08 o
   4   4   1        477.86        440.81         4.54 o
   5   4   1       2340.24       2435.93        19.99 o
   6   4   1       1614.97       1793.55        12.17 o
   7   4   1       1916.92       2072.45        16.16 o
   8   4   1        535.73        557.34         6.13 o
   9   4   1         65.95         67.67         2.68 o
  10   4   1         98.06         96.98         4.77 o
  11   4   1          0.19         -1.32         1.16 o
  12   4   1         41.79         34.61         3.87 o
  13   4   1          0.61          3.52         2.62 o
  14   4   1         60.97         54.78         3.98 o
  15   4   1         17.81         11.11         3.18 o
  16   4   1         49.83         54.61         4.01 o
 -15   5   1        175.73        155.81         6.28 o
 -14   5   1         10.98         10.60         3.76 o
 -13   5   1         45.54         52.96         4.60 o
 -12   5   1         30.29         31.47         4.01 o
 -11   5   1         14.53          7.43         3.13 o
 -10   5   1          2.97         -2.02         1.35 o
  -9   5   1         58.04         51.93         2.31 o
  -8   5   1       1137.14       1157.18        13.90 o
  -7   5   1         76.68         90.48         3.14 o
  -6   5   1        139.02        155.16         3.10 o
  -5   5   1          5.01         -0.21         1.39 o
  -4   5   1       1845.11       1913.94        15.90 o
  -3   5   1         69.17         95.09         2.10 o
  -2   5   1          4.74          3.17         2.92 o
  -1   5   1        364.01        341.89         6.78 o
   0   5   1         68.61         81.27         3.68 o
   1   5   1         16.59         29.64         2.23 o
   2   5   1          3.92         -0.51         1.32 o
   3   5   1       1442.42       1432.93        13.87 o
   4   5   1         40.33         62.31         1.77 o
   5   5   1        129.94        126.37         2.61 o
   6   5   1        824.56        747.71         8.07 o
   7   5   1        951.86        927.80         9.81 o
   8   5   1          0.01          1.22         1.19 o
   9   5   1         42.07         37.09         1.87 o
  10   5   1         98.13         66.15         2.60 o
  11   5   1         92.68         91.80         8.93 o
  12   5   1          0.53          1.16         6.04 o
  13   5   1         22.23         22.82         4.02 o
  14   5   1         15.97         18.40         3.24 o
  15   5   1         49.16         59.60         6.43 o
 -14   6   1        160.48        173.71         7.87 o
 -13   6   1         24.40         25.93         4.28 o
 -12   6   1         43.51         54.86         4.72 o
 -11   6   1         74.30         67.68         5.52 o
 -10   6   1        162.41        159.73        13.13 o
  -9   6   1         38.06         33.98         2.81 o
  -8   6   1         89.50         79.79         3.38 o
  -7   6   1          0.06         -2.76         1.88 o
  -6   6   1        162.89        156.21         3.71 o
  -5   6   1        124.98        141.69         3.01 o
  -4   6   1        172.64        150.74         2.76 o
  -3   6   1       1379.15       1335.47        13.09 o
  -2   6   1        860.61        940.89        20.57 o
  -1   6   1        165.56        177.41         5.15 o
   0   6   1        116.78        117.69         5.42 o
   1   6   1       1783.43       1785.54        29.93 o
   2   6   1       1204.06       1267.74        18.09 o
   3   6   1        119.68        100.14         5.80 o
   4   6   1          0.87         -1.90         2.07 o
   5   6   1        106.56        126.09         2.86 o
   6   6   1       1001.79        979.01         9.98 o
   7   6   1       1056.72       1014.33        10.63 o
   8   6   1          0.66          2.54         1.93 o
   9   6   1        980.69        999.68        15.05 o
  10   6   1        308.40        302.89        13.30 o
  11   6   1        156.26        165.71         6.59 o
  12   6   1          0.10         -1.98         3.14 o
  13   6   1         11.48         17.70         3.96 o
  14   6   1          2.71          4.93         3.83 o
 -13   7   1         51.11         53.06         5.18 o
 -12   7   1          3.77         12.11         3.79 o
 -11   7   1          6.20          3.39         3.20 o
 -10   7   1          0.23         -0.11         3.28 o
  -9   7   1        316.32        327.72         8.58 o
  -8   7   1        939.44        919.25        16.91 o
  -7   7   1         38.58         26.28         2.56 o
  -6   7   1         22.97         31.82         2.31 o
  -5   7   1        711.44        720.91         8.43 o
  -4   7   1        343.93        319.78         4.46 o
  -3   7   1          7.47          3.73         1.08 o
  -2   7   1        133.01        141.58        13.61 o
  -1   7   1          6.22         -1.26         1.81 o
   0   7   1         79.34         79.89         6.98 o
   1   7   1        163.84        168.75         5.37 o
   2   7   1        367.88        386.49         8.18 o
   3   7   1         37.25         40.77         2.39 o
   4   7   1        232.12        276.07         4.02 o
   5   7   1        127.59        124.27         3.25 o
   6   7   1        502.24        447.55         6.63 o
   7   7   1         65.37         55.02         2.77 o
   8   7   1        155.65        163.89         6.04 o
   9   7   1          1.11         -2.01         2.67 o
  10   7   1          7.97          5.19         3.05 o
  11   7   1        111.61        100.98         5.85 o
  12   7   1          0.80         -3.76         3.44 o
  13   7   1        118.01        133.24         7.08 o
 -12   8   1          3.82          9.28         4.69 o
 -11   8   1        124.67        153.82         8.06 o
 -10   8   1          4.52         -0.35         4.36 o
  -9   8   1         10.87          0.73         3.59 o
  -8   8   1        382.65        367.57        14.37 o
  -7   8   1        513.98        538.54        11.89 o
  -6   8   1         68.05         58.16         2.77 o
  -5   8   1          6.17         10.58         1.79 o
  -4   8   1          0.34          0.48         1.30 o
  -3   8   1         92.27         93.02         2.61 o
  -2   8   1          6.16         -0.08         2.52 o
  -1   8   1        339.60        326.91         8.30 o
   0   8   1         43.19         45.69         3.77 o
   1   8   1       1960.11       1869.22        35.97 o
   2   8   1          0.79         -4.50         3.00 o
   3   8   1         13.34         13.04         2.42 o
   4   8   1         38.04         31.11         2.58 o
   5   8   1        183.88        151.15         3.46 o
   6   8   1        297.66        279.84         5.89 o
   7   8   1         45.36         22.74         5.24 o
   8   8   1        192.86        206.63         8.56 o
   9   8   1         23.36         28.53         8.26 o
  10   8   1        147.18        140.84         6.57 o
  11   8   1        384.90        422.48        19.35 o
  12   8   1          7.13         10.54         4.03 o
 -10   9   1          1.63          1.69         4.04 o
  -9   9   1        146.57        162.30         7.87 o
  -8   9   1         74.67         91.73         6.28 o
  -7   9   1         39.55         42.48         6.64 o
  -6   9   1         79.38         74.51         6.20 o
  -5   9   1        221.39        204.18         5.73 o
  -4   9   1         41.09         27.32         1.98 o
  -3   9   1          0.03         -0.68         1.35 o
   0   9   1        102.02         96.96         7.08 o
   1   9   1         58.96         53.34         5.28 o
   2   9   1        672.82        628.89        16.33 o
   3   9   1         80.05         68.71         4.56 o
   4   9   1       1080.12       1121.15        15.49 o
   5   9   1         51.52         52.64         3.36 o
   6   9   1        154.79        120.37         7.12 o
   7   9   1         29.14         20.49         4.72 o
   8   9   1         14.46         23.13         5.60 o
   9   9   1          0.37         -0.96         3.74 o
  10   9   1         62.66         64.86         5.88 o
  -8  10   1        133.05        136.61         9.40 o
  -7  10   1         26.71         22.33         5.48 o
  -6  10   1          5.84          7.20         4.52 o
  -5  10   1        284.50        301.32        10.48 o
  -4  10   1         22.16         31.33         4.16 o
  -3  10   1        167.86        186.85         4.70 o
   3  10   1         11.60         18.65         3.04 o
   4  10   1         32.91         41.82         3.92 o
   5  10   1          2.72          2.04         3.40 o
   6  10   1          6.76          4.12         4.08 o
   7  10   1        168.61        169.31         9.36 o
   8  10   1         30.15         27.61         5.84 o
  -5  11   1         22.72         28.69         5.00 o
  -4  11   1          0.52         -1.16         3.60 o
  -3  11   1          3.09          2.16         3.20 o
  -2  11   1          7.98          6.28         2.84 o
   4  11   1        184.24        197.84         7.64 o
   5  11   1        158.62        166.71         8.00 o
 -17   0   2        160.76        159.91         6.43 o
 -16   0   2          4.12         -0.13         2.91 o
 -15   0   2         44.39         44.17         3.91 o
 -14   0   2         46.41         50.47         3.66 o
 -13   0   2        455.02        456.83         8.31 o
 -12   0   2       1389.22       1324.04        15.49 o
 -11   0   2        125.59        108.88         7.09 o
 -10   0   2         77.51         58.78         3.29 o
  -9   0   2         46.50         79.39         3.77 o
  -8   0   2       1590.37       1711.79        24.66 o
  -7   0   2       2671.06       2666.43        24.57 o
  -6   0   2       5344.11       5564.57        47.96 o
  -5   0   2       1781.41       1765.39        16.45 o
  -4   0   2      12190.77      11295.73        86.11 o
  -3   0   2       2367.79       2379.45        17.00 o
  -2   0   2      25849.08      25141.77       176.38 o
  -1   0   2       5080.75       5095.17        40.75 o
   0   0   2       7393.22       6476.86       767.88 o
   1   0   2      13027.17      12388.99       142.57 o
   2   0   2       9001.91       8449.60        72.30 o
   3   0   2      23793.01      22321.86       189.62 o
   4   0   2       4434.79       4285.45        36.54 o
   5   0   2       9198.80       9097.14        88.35 o
   6   0   2        157.21        258.05         4.92 o
   7   0   2       5298.71       5881.19        58.72 o
   8   0   2       5398.86       5939.28       112.22 o
   9   0   2         44.20         91.84         4.86 o
  10   0   2        833.51        913.58        15.93 o
  11   0   2        650.50        639.47        10.78 o
  12   0   2       2742.54       2600.58        26.56 o
  13   0   2          1.68          3.15         2.51 o
  14   0   2         29.99         18.54         3.34 o
  15   0   2          6.07          5.04         2.79 o
  16   0   2         28.36         23.43         3.52 o
  17   0   2         10.81          8.51         4.12 o
 -17   1   2          9.84         12.00         2.89 o
 -16   1   2         30.93         25.84         2.79 o
 -15   1   2        169.44        185.97         4.34 o
 -14   1   2          4.52         -2.06         1.84 o
 -13   1   2         72.18         56.00         2.74 o
 -12   1   2         87.11         81.76         2.95 o
 -11   1   2          2.79         -0.10         1.41 o
 -10   1   2          0.23         -0.58         1.32 o
  -9   1   2        953.19        931.81         8.94 o
  -8   1   2         13.90          9.18         1.23 o
  -7   1   2       1528.08       1723.42        12.79 o
  -6   1   2          1.51         -0.98         1.35 o
  -5   1   2       2764.92       2792.66        17.71 o
  -4   1   2        575.27        451.61         3.50 o
  -3   1   2        216.39        186.00         1.80 o
  -2   1   2       7520.66       7399.05        45.38 o
  -1   1   2          0.64         -0.79         0.53 o
   0   1   2       4385.77       4292.95        33.54 o
   1   1   2       2694.95       2610.14        20.91 o
   2   1   2      14613.56      13948.08        91.92 o
   3   1   2      23114.42      21596.20       139.01 o
   4   1   2        777.33        636.80         5.17 o
   5   1   2          5.22          8.67         0.96 o
   6   1   2         32.96         18.04         1.18 o
   7   1   2       1283.77       1274.46        10.75 o
   8   1   2       3444.03       3793.50        27.95 o
   9   1   2       1343.76       1279.84        11.34 o
  10   1   2        285.94        310.05         4.83 o
  11   1   2          1.62         -0.84         1.61 o
  12   1   2        102.71        100.71         3.67 o
  13   1   2        513.49        532.29         6.93 o
  14   1   2        336.44        335.10         6.30 o
  15   1   2        359.77        400.26         6.02 o
  16   1   2        109.34        106.26         4.25 o
  17   1   2         19.30         20.72         3.08 o
 -17   2   2         11.85         15.91         2.94 o
 -16   2   2          0.87          1.98         2.59 o
 -15   2   2          0.31          5.84         2.32 o
 -14   2   2         22.68         20.46         2.50 o
 -13   2   2        696.30        673.75         7.84 o
 -12   2   2         27.89         20.25         2.10 o
 -11   2   2          7.57          1.92         1.99 o
 -10   2   2         66.54         54.88         2.36 o
  -9   2   2          4.29         -0.13         1.23 o
  -8   2   2          3.44          0.32         1.30 o
  -7   2   2        764.01        835.24         7.21 o
  -6   2   2         58.50         46.45         1.54 o
  -5   2   2        105.84        128.09         1.91 o
  -4   2   2        745.04        700.88         5.60 o
  -3   2   2        515.33        502.02         4.45 o
  -2   2   2       7527.58       7621.33       147.26 o
  -1   2   2      13926.53      13536.42       179.80 o
   0   2   2       9095.10       9253.93        74.27 o
   1   2   2        824.94        740.00         5.60 o
   2   2   2       5561.09       5463.81        37.35 o
   3   2   2        123.72        115.18         2.33 o
   4   2   2          2.00          4.71         0.65 o
   5   2   2       3691.50       4037.63        24.83 o
   6   2   2        131.41        117.94         2.27 o
   7   2   2         43.16         53.48         1.85 o
   8   2   2        203.03        221.22         3.58 o
   9   2   2          3.35         -0.51         1.18 o
  10   2   2        324.49        337.17         5.04 o
  11   2   2          6.74         -0.51         1.66 o
  12   2   2       1133.37       1100.15        11.13 o
  13   2   2         73.13         75.99         3.17 o
  14   2   2          3.28          1.89         2.17 o
  15   2   2          0.17         -1.37         2.41 o
  16   2   2          8.14         11.90         2.68 o
 -16   3   2         53.11         58.28         3.63 o
 -15   3   2         33.71         39.64         3.52 o
 -14   3   2        325.51        286.53         6.42 o
 -13   3   2         43.03         37.67         2.48 o
 -12   3   2        585.63        570.24         7.50 o
 -11   3   2         32.03         27.39         2.51 o
 -10   3   2         25.35         33.01         2.04 o
  -9   3   2         36.92         33.25         1.81 o
  -8   3   2        176.57        193.05         3.35 o
  -7   3   2         24.89         18.80         1.37 o
  -6   3   2        733.12        707.35         6.64 o
  -5   3   2        239.17        250.06         3.02 o
  -4   3   2        318.64        308.81         3.04 o
  -3   3   2        275.63        376.86         4.40 o
  -2   3   2        209.95        198.44         2.74 o
  -1   3   2       1173.44       1197.73        11.21 o
   0   3   2        110.46         82.44         1.25 o
   1   3   2       1336.61       1327.11         9.91 o
   2   3   2        195.90        191.95         2.16 o
   3   3   2        346.70        347.40         3.18 o
   4   3   2        945.05       1013.94         8.72 o
   5   3   2        231.45        273.62         4.45 o
   6   3   2        545.17        629.20        21.50 o
   7   3   2        358.39        395.43         4.90 o
   8   3   2        465.18        481.83         5.63 o
   9   3   2        154.33        151.15         3.66 o
  10   3   2        182.53        206.66         4.30 o
  11   3   2        439.68        404.38         6.71 o
  12   3   2         43.52         38.53         2.47 o
  13   3   2        199.25        205.57         4.67 o
  14   3   2         56.98         48.50         3.81 o
  15   3   2         23.91         21.04         4.99 o
  16   3   2         93.52         96.72         4.58 o
 -16   4   2         87.17         96.17         4.68 o
 -15   4   2          3.63          0.25         2.65 o
 -14   4   2        179.07        182.05         6.06 o
 -13   4   2         36.09         27.05         3.22 o
 -12   4   2        280.45        273.38         5.88 o
 -11   4   2        509.33        498.76         7.52 o
 -10   4   2         62.33         57.32         2.64 o
  -9   4   2       1712.79       1678.77        16.94 o
  -8   4   2          1.98         -1.67         1.12 o
  -7   4   2        362.70        355.75         3.98 o
  -6   4   2        236.33        190.42         2.96 o
  -5   4   2         10.06         -1.82         1.59 o
  -4   4   2       3167.89       3169.49        28.02 o
  -3   4   2       1769.63       1951.58        15.88 o
  -2   4   2        775.52        966.16         9.41 o
  -1   4   2       1284.31       1306.00        17.09 o
   0   4   2       1654.20       1597.58        16.59 o
   1   4   2       3301.60       3557.41        35.88 o
   2   4   2         16.00         18.00         1.57 o
   3   4   2       4415.76       4698.57        33.03 o
   4   4   2       1540.64       1605.33        12.51 o
   5   4   2         61.26         62.27         1.59 o
   6   4   2       1961.33       2069.98        14.78 o
   7   4   2        831.78        804.65         7.57 o
   8   4   2        675.00        675.30         7.01 o
   9   4   2       1435.65       1378.35        13.53 o
  10   4   2        128.02        132.96         3.92 o
  11   4   2       1000.73        995.67        14.11 o
  12   4   2         15.94         15.50         2.77 o
  13   4   2          1.47         -0.23         2.60 o
  14   4   2          0.08         -3.97         2.65 o
  15   4   2         11.67         10.51         3.21 o
  16   4   2         16.50         19.74         4.80 o
 -15   5   2         13.56         20.29         3.79 o
 -14   5   2          1.10          0.41         2.96 o
 -13   5   2          4.87         -0.08         2.75 o
 -12   5   2        222.30        226.94        11.01 o
 -11   5   2         69.34         72.37         4.76 o
 -10   5   2       1197.17       1151.31        11.16 o
  -9   5   2        211.21        181.19         3.73 o
  -8   5   2        307.28        282.13         4.16 o
  -7   5   2        170.27        169.95         4.62 o
  -6   5   2        692.94        659.26         7.39 o
  -5   5   2         45.22         63.11         2.34 o
  -4   5   2        150.32        166.99         4.11 o
  -3   5   2        148.21        240.77         3.62 o
  -2   5   2        407.11        382.25         4.76 o
  -1   5   2       3904.18       4104.79        48.95 o
   0   5   2        969.85        796.86         9.73 o
   1   5   2          1.09          1.34         2.28 o
   2   5   2        319.09        314.31         4.68 o
   3   5   2          0.24          2.85         0.71 o
   4   5   2        684.26        744.29         7.54 o
   5   5   2        410.60        410.44         4.79 o
   6   5   2       2232.17       2302.60        19.62 o
   7   5   2         29.62         28.26         3.35 o
   8   5   2         59.68         62.21         2.64 o
   9   5   2        421.31        368.06         4.76 o
  10   5   2        208.12        192.39         4.37 o
  11   5   2       1303.63       1286.28        18.47 o
  12   5   2        785.18        751.62        19.46 o
  13   5   2         27.92         36.00         3.41 o
  14   5   2         21.30         20.65         3.31 o
  15   5   2         84.44         92.84         5.02 o
 -14   6   2          7.52          8.59         3.43 o
 -13   6   2         69.28         79.50         8.28 o
 -12   6   2        145.17        158.21         6.73 o
 -11   6   2          0.37         -2.46         3.31 o
 -10   6   2          0.38         -0.93         2.80 o
  -9   6   2          8.64          7.42         2.51 o
  -8   6   2         95.19         88.86         3.55 o
  -7   6   2        512.54        484.07         8.42 o
  -6   6   2         22.81         23.32         1.96 o
  -5   6   2         12.92         20.92         1.54 o
  -4   6   2        534.65        439.52         5.06 o
  -3   6   2        351.30        406.91         5.24 o
  -2   6   2         14.24         21.36         1.88 o
  -1   6   2          6.22          6.67         1.95 o
   0   6   2        645.38        626.16        12.73 o
   1   6   2       1040.65       1113.17        24.35 o
   2   6   2        168.93        147.78         4.15 o
   3   6   2       3365.67       3482.45        35.09 o
   4   6   2        564.84        562.14         6.82 o
   5   6   2          2.13          7.69         1.38 o
   6   6   2        120.25        126.99         3.32 o
   7   6   2        657.84        618.32         7.65 o
   8   6   2        177.85        171.04         5.03 o
   9   6   2        333.56        328.50         8.05 o
  10   6   2         49.59         52.20         4.25 o
  11   6   2        184.18        189.27         6.97 o
  12   6   2          3.01          0.16         3.14 o
  13   6   2        164.43        203.48         6.10 o
  14   6   2         13.00          8.44         3.97 o
 -13   7   2          6.95         10.80         3.86 o
 -12   7   2          0.52         -2.77         3.22 o
 -11   7   2         44.05         52.48         4.59 o
 -10   7   2         37.63         27.86         4.43 o
  -9   7   2          1.49         -1.00         3.52 o
  -8   7   2        254.96        259.22         8.44 o
  -7   7   2         12.30         14.84         2.34 o
  -6   7   2       2045.28       2105.73        22.74 o
  -5   7   2          0.66         -2.20         1.47 o
  -4   7   2          8.32          8.76         1.25 o
  -3   7   2          3.50          3.31         1.15 o
  -2   7   2         10.40          7.38         1.93 o
  -1   7   2        203.43        198.77         5.83 o
   0   7   2         13.61         10.22         2.18 o
   1   7   2          9.44         11.76         2.23 o
   2   7   2          1.12          0.55         0.98 o
   3   7   2         77.44         60.58         3.07 o
   4   7   2          0.39         -1.67         1.11 o
   5   7   2        245.58        246.26         4.73 o
   6   7   2         50.77         47.09         2.57 o
   7   7   2        848.43        811.59         9.43 o
   8   7   2         34.86         26.38         3.47 o
   9   7   2         92.92         96.93         5.75 o
  10   7   2        136.99        110.39         5.49 o
  11   7   2        113.49        111.36         5.91 o
  12   7   2         18.06         17.81         4.06 o
  13   7   2         53.78         54.90         5.22 o
 -12   8   2        149.59        179.19         8.93 o
 -11   8   2          2.49          9.61         4.37 o
 -10   8   2        201.17        227.30         8.97 o
  -9   8   2        270.62        248.45         8.84 o
  -8   8   2          0.05          4.24         3.49 o
  -7   8   2        155.14        152.51         6.79 o
  -6   8   2        232.89        211.41         4.67 o
  -5   8   2        500.21        509.30         6.88 o
  -4   8   2        424.84        401.03         5.90 o
  -3   8   2          9.79          8.72         1.57 o
  -2   8   2       1661.40       1674.07        16.10 o
  -1   8   2          5.91          0.26         7.26 o
   0   8   2       2218.40       2288.58        42.42 o
   1   8   2        450.13        492.55        13.29 o
   2   8   2       1408.72       1424.52        19.22 o
   3   8   2        181.84        182.70         6.06 o
   4   8   2        204.11        161.99         7.74 o
   5   8   2          6.00          6.75         1.77 o
   6   8   2        623.44        587.40        10.82 o
   7   8   2        105.59         99.44         7.32 o
   8   8   2        110.81        103.57         7.38 o
   9   8   2         90.83         90.43         5.26 o
  10   8   2        248.59        253.49         8.18 o
  11   8   2          1.95          2.95         3.57 o
  12   8   2        249.60        273.15        12.11 o
 -10   9   2         77.09         91.37         6.87 o
  -9   9   2          7.91         10.63         4.10 o
  -8   9   2          5.42         -0.92         3.65 o
  -7   9   2        260.90        287.71         9.46 o
  -6   9   2          1.70         -3.03         2.81 o
  -5   9   2        104.78         77.15         4.17 o
  -4   9   2         12.12          8.10         1.63 o
  -3   9   2          0.15          1.27         2.08 o
  -2   9   2         35.86         35.45         2.42 o
  -1   9   2        120.88        122.93         7.28 o
   0   9   2        229.12        232.85         9.44 o
   1   9   2         38.37         56.82         5.28 o
   2   9   2        247.27        244.54         7.20 o
   3   9   2         15.82         10.52         3.20 o
   4   9   2         20.63         27.42         2.04 o
   5   9   2         52.07         46.78         3.34 o
   6   9   2        163.51        141.74         7.60 o
   7   9   2         61.44         85.11         7.28 o
   8   9   2        177.58        185.79        10.00 o
   9   9   2         18.85         19.65         5.48 o
  10   9   2          1.77         -6.21         6.46 o
  -8  10   2         88.13        111.09         8.40 o
  -7  10   2          0.20          0.28         4.68 o
  -6  10   2          1.77          2.88         4.28 o
  -5  10   2         39.73         45.34         5.32 o
  -4  10   2          4.09         -2.60         3.28 o
  -3  10   2        458.05        489.87        12.36 o
  -2  10   2         11.23         13.17         2.25 o
  -1  10   2        223.03        216.37         6.64 o
   1  10   2          3.80          1.30         1.67 o
   2  10   2          0.02         -0.68         2.44 o
   4  10   2        170.24        186.27         6.88 o
   5  10   2        207.47        232.21         8.72 o
   6  10   2         18.15         28.41         4.80 o
   7  10   2         85.98         89.52         7.64 o
   8  10   2          7.11          3.40         4.56 o
  -5  11   2         26.70         44.10         5.56 o
  -4  11   2          3.83          3.40         3.80 o
  -3  11   2         10.86         14.77         3.96 o
  -2  11   2         37.50         50.14         5.04 o
  -1  11   2          3.72          2.80         2.84 o
   0  11   2         21.08         21.89         3.28 o
   4  11   2          5.36         10.56         3.40 o
 -17   1   3          0.90          2.12         2.70 o
 -16   1   3        236.88        252.81         6.45 o
 -15   1   3          5.89          7.77         2.17 o
 -14   1   3         96.55         97.44         3.58 o
 -13   1   3         51.45         51.91         2.66 o
 -12   1   3          1.28          0.26         1.66 o
 -11   1   3        103.95         88.85         3.07 o
 -10   1   3         87.60         83.11         2.85 o
  -9   1   3         24.43         16.60         1.74 o
  -8   1   3        203.27        221.52         4.98 o
  -7   1   3         83.60         66.25         1.88 o
  -6   1   3         17.06         20.45         0.98 o
  -5   1   3        175.98        162.42         2.02 o
  -4   1   3          7.27          2.17         0.54 o
  -3   1   3       1278.53       1388.29         8.12 o
  -2   1   3        768.02        722.85         4.45 o
  -1   1   3       1070.46       1131.64         8.62 o
   0   1   3       7001.17       6542.94        51.65 o
   1   1   3       1122.99       1078.53        10.10 o
   2   1   3         55.53         55.76         1.17 o
   3   1   3          9.22          6.57         0.58 o
   4   1   3       1187.80       1275.03         9.22 o
   5   1   3        596.91        610.75         5.29 o
   6   1   3        544.42        596.21         5.47 o
   7   1   3         54.21         41.28         1.85 o
   8   1   3        492.32        513.60         6.47 o
   9   1   3         86.14         57.58         2.52 o
  10   1   3         59.23         47.01         2.49 o
  11   1   3        230.66        246.65         4.59 o
  12   1   3        237.59        229.03         4.88 o
  13   1   3        338.06        338.61         5.97 o
  14   1   3          1.42         -2.14         1.94 o
  15   1   3         12.25         18.50         2.36 o
  16   1   3         29.69         31.74         3.11 o
 -17   2   3         86.34         86.67         4.25 o
 -16   2   3          0.03          1.87         2.48 o
 -15   2   3        788.09        809.54        10.20 o
 -14   2   3        266.70        286.21         5.33 o
 -13   2   3          5.84          5.36         2.25 o
 -12   2   3        933.89        893.66         8.95 o
 -11   2   3        675.53        668.15         7.15 o
 -10   2   3        566.88        530.70         5.95 o
  -9   2   3        356.92        305.90         3.73 o
  -8   2   3         83.70         73.34         2.47 o
  -7   2   3        280.49        283.21         3.62 o
  -6   2   3         57.28         51.62         1.63 o
  -5   2   3        600.49        537.74         4.48 o
  -4   2   3          1.00          2.83         0.78 o
  -3   2   3       6066.28       5879.98        37.98 o
  -2   2   3      26296.30      25686.68       197.30 o
  -1   2   3       1137.10       1098.46        10.36 o
   0   2   3       4683.99       4877.38        35.58 o
   1   2   3        109.63         95.29         1.60 o
   2   2   3        312.48        297.97         2.86 o
   3   2   3        862.26        748.85         5.38 o
   4   2   3       1052.06       1236.28         7.91 o
   5   2   3        405.82        418.41         3.59 o
   6   2   3        792.59        734.63         5.94 o
   7   2   3       2310.54       2462.30        16.20 o
   8   2   3        956.46       1023.82         8.14 o
   9   2   3        282.29        302.10         4.52 o
  10   2   3       1002.04        996.47         9.76 o
  11   2   3        202.00        199.30         4.23 o
  12   2   3        124.30        123.75         3.79 o
  13   2   3          7.25          3.04         2.02 o
  14   2   3          2.34          3.30         2.13 o
  15   2   3         57.84         61.58         3.78 o
  16   2   3         46.55         43.13         3.69 o
 -16   3   3          4.96          7.29         3.02 o
 -15   3   3        114.97        123.94         6.74 o
 -14   3   3          9.79          6.43         2.69 o
 -13   3   3         10.62          6.87         2.04 o
 -12   3   3         75.77         70.10         2.89 o
 -11   3   3        385.00        354.03         7.14 o
 -10   3   3          0.06         -2.02         1.35 o
  -9   3   3        244.64        252.30         3.63 o
  -8   3   3         15.03         15.30         1.28 o
  -7   3   3         25.07         16.96         1.34 o
  -6   3   3        491.77        460.63         4.54 o
  -5   3   3        860.04        902.80         8.39 o
  -4   3   3        103.41         79.52         1.55 o
  -3   3   3        650.21        744.35         6.11 o
  -2   3   3        216.35        218.98         3.50 o
  -1   3   3        207.11        134.92         2.03 o
   0   3   3        295.99        302.00         3.39 o
   1   3   3       2129.85       2057.62        16.27 o
   2   3   3       1881.05       1709.72        11.79 o
   3   3   3       1103.33       1089.78         8.72 o
   4   3   3        409.79        390.73         4.73 o
   5   3   3       3853.09       3729.18        24.71 o
   6   3   3         39.97         53.33         1.71 o
   7   3   3         17.65         31.07         1.51 o
   8   3   3        291.94        252.79         3.57 o
   9   3   3         59.22         48.41         1.97 o
  10   3   3        263.46        294.65         4.68 o
  11   3   3        193.22        167.47         4.02 o
  12   3   3        243.70        234.01         4.65 o
  13   3   3          6.68         -0.19         2.32 o
  14   3   3        287.12        288.12         7.10 o
  15   3   3         77.92         60.52         4.19 o
  16   3   3          5.94          6.66         3.30 o
 -16   4   3         11.01         12.69         3.22 o
 -15   4   3          0.31         -1.03         2.72 o
 -14   4   3         15.59         15.30         2.81 o
 -13   4   3          8.90          6.23         2.72 o
 -12   4   3         10.81         11.56         2.52 o
 -11   4   3        578.76        586.90        11.08 o
 -10   4   3        179.72        178.02         3.68 o
  -9   4   3          1.05         -3.08         2.05 o
  -8   4   3        100.59        107.27         2.54 o
  -7   4   3         10.32          8.52         1.26 o
  -6   4   3        961.95        895.27         8.06 o
  -5   4   3        186.41        204.98         2.61 o
  -4   4   3        573.17        596.29         6.76 o
  -3   4   3       1694.55       1728.21        18.46 o
  -2   4   3        768.24        973.38        10.96 o
  -1   4   3         10.37         12.47         0.81 o
   0   4   3        284.30        271.36         3.05 o
   1   4   3        799.57        848.28         7.43 o
   2   4   3         40.92         41.33         1.35 o
   3   4   3         35.10         21.57         1.10 o
   4   4   3        102.18         88.67         2.67 o
   5   4   3         46.70         39.15         2.07 o
   6   4   3       1828.08       1991.68        14.36 o
   7   4   3          6.16          9.65         1.25 o
   8   4   3        196.54        192.76         7.64 o
   9   4   3         32.00         39.98         2.14 o
  10   4   3         74.57         60.08         2.41 o
  11   4   3         59.55         50.46         2.86 o
  12   4   3         89.43        100.68         4.46 o
  13   4   3         15.50         13.22         2.89 o
  14   4   3         84.80         73.50         4.30 o
  15   4   3         51.81         55.24         4.23 o
 -15   5   3         53.25         54.25         3.78 o
 -14   5   3          1.11          1.63         2.88 o
 -13   5   3        139.80        135.33         5.49 o
 -12   5   3         71.37         61.46         3.82 o
 -11   5   3        141.62        126.97         5.90 o
 -10   5   3         54.78         52.76         2.61 o
  -9   5   3        311.50        314.68         4.90 o
  -8   5   3         60.42         55.13         2.20 o
  -7   5   3        115.13        137.43         3.48 o
  -6   5   3        169.12        173.98         3.90 o
  -5   5   3        418.69        469.16         6.14 o
  -4   5   3         24.52         27.53         1.50 o
  -3   5   3         22.45         20.69         1.60 o
  -2   5   3         12.25         10.16         1.19 o
  -1   5   3       1149.57       1173.02        10.36 o
   0   5   3       1675.28       1716.67        13.99 o
   1   5   3        428.53        453.49         4.68 o
   2   5   3        147.68        143.35         3.03 o
   3   5   3         53.74         61.17         1.47 o
   4   5   3        431.92        402.01         4.51 o
   5   5   3          0.74          0.73         1.32 o
   6   5   3         83.16         71.26         3.03 o
   7   5   3        147.43        117.50         2.76 o
   8   5   3        360.78        365.06         5.41 o
   9   5   3        223.14        219.48         3.71 o
  10   5   3        159.66        166.91         3.58 o
  11   5   3          8.30          2.97         2.66 o
  12   5   3         36.82         37.15         3.34 o
  13   5   3         56.69         43.88         3.54 o
  14   5   3         53.48         55.27         4.80 o
  15   5   3         77.05         91.43         6.22 o
 -14   6   3         30.04         24.42         3.81 o
 -13   6   3          6.81         11.19         3.22 o
 -12   6   3        112.97        111.71         5.91 o
 -11   6   3        209.40        208.39         7.08 o
 -10   6   3         65.17         57.12         4.22 o
  -9   6   3         11.06         16.00         4.98 o
  -8   6   3        145.18        148.11         6.04 o
  -7   6   3       1202.90       1154.06        12.96 o
  -6   6   3        769.48        819.17         9.67 o
  -5   6   3        185.67        201.32         3.90 o
  -4   6   3        682.34        709.83         7.92 o
  -3   6   3        331.97        293.38         4.37 o
  -2   6   3        174.17        175.48         3.05 o
  -1   6   3       1132.81       1195.20        13.14 o
   0   6   3         13.09         12.09         1.16 o
   1   6   3        362.61        345.94         5.01 o
   2   6   3          6.01          2.66         1.23 o
   3   6   3         50.64         39.86         1.40 o
   4   6   3        488.56        492.14         5.25 o
   5   6   3          0.60          0.53         1.36 o
   6   6   3        314.51        330.89         5.79 o
   7   6   3        222.71        226.98         5.18 o
   8   6   3         74.70         57.74         3.31 o
   9   6   3         57.29         41.40         3.93 o
  10   6   3          5.86          6.65         3.23 o
  11   6   3        144.18        134.34         4.78 o
  12   6   3          0.02          1.97         2.38 o
  13   6   3          0.44         -1.28         3.49 o
  14   6   3          6.51          3.81         3.76 o
 -13   7   3         17.69         19.29         3.46 o
 -12   7   3         64.42         79.31         5.32 o
 -11   7   3          4.23          0.34         3.75 o
 -10   7   3        161.78        183.62         8.07 o
  -9   7   3          0.10         -1.31         3.31 o
  -8   7   3        176.16        173.40         7.30 o
  -7   7   3        630.49        586.38         9.77 o
  -6   7   3        134.71        132.48         5.27 o
  -5   7   3        242.75        250.21         4.49 o
  -4   7   3        134.96        117.38         2.83 o
  -3   7   3         12.01         10.32         1.79 o
  -2   7   3         50.03         61.70         2.37 o
  -1   7   3         87.41         83.98         2.27 o
   0   7   3        113.93        112.70         2.45 o
   1   7   3          5.39          3.50         1.14 o
   2   7   3        725.08        642.35         9.82 o
   3   7   3        126.56        119.64         3.83 o
   4   7   3        632.11        644.15         7.06 o
   5   7   3        266.35        248.28         4.05 o
   6   7   3        484.17        453.44         6.80 o
   7   7   3        384.10        386.28         7.06 o
   8   7   3         73.33         77.75         4.63 o
   9   7   3          8.11          7.86         3.03 o
  10   7   3        190.36        204.59         7.06 o
  11   7   3         91.74         95.45         5.71 o
  12   7   3         23.25         22.69         5.25 o
  13   7   3         35.77         27.52         4.59 o
 -12   8   3         41.70         56.19        17.87 o
 -11   8   3        124.26        133.39         8.48 o
 -10   8   3         20.65         16.03         4.22 o
  -9   8   3         22.98         25.38         4.31 o
  -8   8   3         18.36         14.29         3.77 o
  -7   8   3        241.79        227.32         9.18 o
  -6   8   3         29.62         29.17         2.88 o
  -5   8   3        145.15        164.42         3.97 o
  -4   8   3          0.51         -1.11         1.44 o
  -3   8   3        732.23        708.38         9.43 o
  -2   8   3        243.80        229.38         4.46 o
  -1   8   3        290.95        315.19         5.10 o
   0   8   3         80.11         76.36         2.71 o
   1   8   3        246.18        230.12         4.23 o
   2   8   3          8.33          5.50         1.99 o
   3   8   3        107.34        121.17         4.15 o
   4   8   3       1557.11       1547.06        14.68 o
   5   8   3        101.37        113.65         3.89 o
   6   8   3        246.49        240.97        15.31 o
   7   8   3        415.67        383.07        12.77 o
   8   8   3         52.32         60.61         4.98 o
   9   8   3        308.40        337.89         8.60 o
  10   8   3         16.16         11.28         3.65 o
  11   8   3         28.25         26.97         4.16 o
  12   8   3         79.24         97.89         6.04 o
 -10   9   3         26.18         29.95         4.92 o
  -9   9   3         22.75         26.80         4.77 o
  -8   9   3          0.03         -4.78         3.19 o
  -7   9   3          1.57          2.01         3.44 o
  -6   9   3         11.34         11.21         3.43 o
  -5   9   3         47.57         43.97         3.19 o
  -4   9   3         10.81         12.49         1.80 o
  -3   9   3          0.21         -0.04         1.90 o
  -2   9   3         30.16         38.67         2.25 o
  -1   9   3        134.46        128.10         3.42 o
   0   9   3        167.87        151.88         5.08 o
   1   9   3          0.36         -1.05         1.82 o
   2   9   3        218.86        194.52         7.12 o
   3   9   3        398.63        349.38        10.44 o
   4   9   3         45.14         52.12         3.14 o
   5   9   3        896.72        871.62        19.41 o
   6   9   3        163.29        175.79         8.36 o
   7   9   3          6.88          8.96         4.44 o
   8   9   3          0.70         -0.92         4.48 o
   9   9   3         78.37         62.06         7.04 o
  10   9   3         10.89         10.32         5.52 o
  -8  10   3         16.12         13.18         4.84 o
  -7  10   3          0.42          2.80         4.60 o
  -6  10   3         62.08         71.15         7.28 o
  -5  10   3         16.99          3.88         4.20 o
  -4  10   3          8.65          2.00         3.92 o
  -3  10   3         37.22         35.89         4.40 o
  -2  10   3         27.47         26.77         4.08 o
  -1  10   3         38.74         36.93         3.96 o
   0  10   3          1.91         -0.67         1.94 o
   4  10   3         78.77         80.47         5.04 o
   5  10   3         75.63         80.23         5.88 o
   6  10   3          3.50          3.60         4.04 o
   7  10   3         53.78         70.63         7.12 o
   8  10   3          8.32          5.40         4.88 o
  -4  11   3        130.65        131.37         8.08 o
  -3  11   3        104.78        111.20         7.12 o
  -2  11   3          1.83         -0.32         3.32 o
  -1  11   3          0.20          0.16         3.28 o
   0  11   3         33.90         31.85         4.12 o
   4  11   3         83.11         84.67         5.48 o
 -17   0   4         45.41         55.45         5.08 o
 -16   0   4        162.14        167.39         6.91 o
 -15   0   4        691.64        693.07        17.78 o
 -14   0   4        538.47        541.15        10.96 o
 -13   0   4         51.24         58.95         4.31 o
 -12   0   4       1220.93       1244.00        17.22 o
 -11   0   4        579.57        586.35        10.17 o
 -10   0   4       1770.95       1759.85        21.13 o
  -9   0   4       1400.88       1309.03        16.36 o
  -8   0   4         94.64         81.27         3.55 o
  -7   0   4        844.52        852.41         8.67 o
  -6   0   4        156.95        220.73         3.52 o
  -5   0   4        117.09        115.92         2.12 o
  -4   0   4        501.54        422.28         4.14 o
  -3   0   4       9651.23       9678.60        66.59 o
  -2   0   4        139.91        136.91         2.05 o
  -1   0   4       1076.10        951.88        13.57 o
   0   0   4       9107.95       8995.84       110.61 o
   1   0   4      20693.76      19411.94       237.22 o
   2   0   4      10564.28      10529.12       103.60 o
   3   0   4         13.08         21.56         1.58 o
   4   0   4        987.15        937.78         9.46 o
   5   0   4       4005.34       3929.54        34.09 o
   6   0   4        615.22        597.83         7.26 o
   7   0   4         26.46         44.79         3.22 o
   8   0   4        504.97        444.57         9.36 o
   9   0   4         33.85         41.64         3.45 o
  10   0   4       2452.84       2486.59        34.62 o
  11   0   4        142.87        174.74         7.30 o
  12   0   4        126.00        123.69         7.00 o
  13   0   4        132.74        141.27         6.04 o
  14   0   4         14.07         10.09         2.87 o
  15   0   4         74.50         89.87         4.63 o
  16   0   4         32.55         41.56         3.98 o
 -17   1   4         79.63         83.53         4.15 o
 -16   1   4        109.73        114.34         4.20 o
 -15   1   4         20.66         26.86         2.72 o
 -14   1   4         37.15         31.28         2.60 o
 -13   1   4         19.00         18.85         2.20 o
 -12   1   4         61.87         62.63         2.76 o
 -11   1   4         42.38         30.48         2.15 o
 -10   1   4        262.02        263.29         4.42 o
  -9   1   4       3751.73       3899.60        28.90 o
  -8   1   4        697.39        739.79         6.42 o
  -7   1   4        664.13        651.43         5.65 o
  -6   1   4         10.44          9.53         0.84 o
  -5   1   4        180.43        211.88         2.35 o
  -4   1   4       2863.91       2736.10        14.62 o
  -3   1   4          4.91          8.42         0.53 o
  -2   1   4       6080.61       6128.35        37.26 o
  -1   1   4      42932.71      39359.29       276.47 o
   0   1   4         40.53         46.96         1.98 o
   1   1   4       1288.91       1164.58        11.01 o
   2   1   4       4152.87       4375.14        30.69 o
   3   1   4       8719.65       8274.50        48.94 o
   4   1   4         16.51         18.43         0.84 o
   5   1   4        171.47        194.87         2.65 o
   6   1   4       2124.66       2185.53        16.66 o
   7   1   4       2922.06       2908.81        21.74 o
   8   1   4        300.73        316.78         5.49 o
   9   1   4        260.46        272.54         5.37 o
  10   1   4        558.91        592.54         8.63 o
  11   1   4         67.81         60.21         3.02 o
  12   1   4        736.25        674.19         8.27 o
  13   1   4          0.01         -2.96         2.01 o
  14   1   4          1.25         -2.35         2.07 o
  15   1   4        204.22        243.77         5.24 o
  16   1   4         25.36         28.97         3.03 o
 -16   2   4         90.46        121.81         5.16 o
 -15   2   4        125.10        115.24         4.41 o
 -14   2   4          0.09         -0.08         2.08 o
 -13   2   4        191.77        186.79         4.27 o
 -12   2   4         13.99          7.40         1.96 o
 -11   2   4          1.46          0.42         1.53 o
 -10   2   4        173.93        164.97         3.36 o
  -9   2   4        282.71        294.70         4.69 o
  -8   2   4        395.17        422.89         4.96 o
  -7   2   4        336.60        373.57         3.94 o
  -6   2   4        413.51        417.75         3.97 o
  -5   2   4        327.83        338.16         3.10 o
  -4   2   4         33.64         45.58         1.19 o
  -3   2   4        121.11        147.72         1.85 o
  -2   2   4      10759.27      10527.26        81.37 o
  -1   2   4       3707.05       3593.93        28.18 o
   0   2   4       1660.37       1618.31        12.25 o
   1   2   4          8.03          7.86         0.63 o
   2   2   4       1018.58       1025.74         8.88 o
   3   2   4        958.30        948.76         7.67 o
   4   2   4        141.10        126.38         1.91 o
   5   2   4       3369.00       3412.41        22.78 o
   6   2   4        580.52        645.83         6.36 o
   7   2   4         15.89         21.34         1.27 o
   8   2   4        394.82        388.85         4.35 o
   9   2   4         60.53         69.71         2.55 o
  10   2   4         10.85          9.84         1.80 o
  11   2   4          2.93          3.16         1.78 o
  12   2   4         62.84         71.45         2.99 o
  13   2   4         10.06          8.16         2.21 o
  14   2   4          3.52          2.54         2.42 o
  15   2   4         31.40         34.86         4.04 o
  16   2   4         70.68         72.03         4.22 o
 -16   3   4         24.32         27.80         3.45 o
 -15   3   4         24.68         24.57         3.26 o
 -14   3   4          0.49         -2.05         2.28 o
 -13   3   4        346.08        342.71         5.50 o
 -12   3   4        351.77        357.99         5.80 o
 -11   3   4       1356.91       1341.28        13.41 o
 -10   3   4         59.94         65.72         2.50 o
  -9   3   4        504.05        493.68         5.61 o
  -8   3   4        366.91        350.26         4.04 o
  -7   3   4        343.17        381.11         4.39 o
  -6   3   4          0.03          1.38         1.02 o
  -5   3   4        290.81        341.66         8.68 o
  -4   3   4        326.70        377.39         3.95 o
  -3   3   4       5698.17       5780.54        40.45 o
  -2   3   4        214.59        224.20         2.49 o
  -1   3   4       2378.99       2580.97        17.39 o
   0   3   4        725.07        702.15         5.64 o
   1   3   4        317.73        260.69         2.80 o
   2   3   4       2872.24       2873.73        20.57 o
   3   3   4        457.30        434.73        12.68 o
   4   3   4         36.49         43.24         1.13 o
   5   3   4         13.15         10.20         0.88 o
   6   3   4         50.94         28.99         1.46 o
   7   3   4         77.51         78.61         2.17 o
   8   3   4        323.26        332.94         4.19 o
   9   3   4        245.39        210.80         3.58 o
  10   3   4          5.56          0.85         1.61 o
  11   3   4        144.33        137.23         3.61 o
  12   3   4         55.26         51.88         2.71 o
  13   3   4          8.33          7.56         2.47 o
  14   3   4          4.83          4.98         2.75 o
  15   3   4          1.84          3.28         3.90 o
  16   3   4         20.85         18.34         3.79 o
 -16   4   4        122.82        139.81         5.48 o
 -15   4   4         80.54         85.42         4.23 o
 -14   4   4         24.44         30.34         3.12 o
 -13   4   4         23.00         20.09         2.68 o
 -12   4   4        617.17        625.81        12.16 o
 -11   4   4        615.56        603.55        12.19 o
 -10   4   4        852.58        811.42         7.57 o
  -9   4   4       1552.99       1482.71        12.11 o
  -8   4   4       1680.97       1657.34        14.10 o
  -7   4   4         39.96         52.06         2.05 o
  -6   4   4         55.44         46.78         1.81 o
  -5   4   4        203.04        220.91         3.28 o
  -4   4   4       1616.62       1726.45        13.12 o
  -3   4   4       1444.84       1581.00        17.23 o
  -2   4   4       2105.39       2385.77        24.58 o
  -1   4   4        154.98        108.09         2.06 o
   0   4   4       1549.27       1532.83        13.79 o
   1   4   4        640.78        720.93         7.48 o
   2   4   4        133.91        126.59         2.75 o
   3   4   4       1033.54       1133.62        11.32 o
   4   4   4        115.58        136.70         2.06 o
   5   4   4        112.71        178.88         2.71 o
   6   4   4        122.11        123.88         2.02 o
   7   4   4        117.08        109.25         2.23 o
   8   4   4        331.18        336.91         4.53 o
   9   4   4        836.81        777.58        12.09 o
  10   4   4        148.57        142.42         4.60 o
  11   4   4          1.19          2.45         1.60 o
  12   4   4        185.41        159.63         5.15 o
  13   4   4         36.79         40.12         3.53 o
  14   4   4        372.85        383.22         8.27 o
  15   4   4         14.61         11.62         3.29 o
 -15   5   4         50.53         51.91         3.82 o
 -14   5   4         31.71         41.01         3.32 o
 -13   5   4        179.52        170.63         5.16 o
 -12   5   4         53.29         51.55         3.70 o
 -11   5   4         29.07         30.08         3.22 o
 -10   5   4        371.92        372.99         5.69 o
  -9   5   4        370.53        362.82         5.32 o
  -8   5   4         26.99         17.38         1.77 o
  -7   5   4        149.36        149.61         3.09 o
  -6   5   4        521.98        460.74         6.49 o
  -5   5   4         19.97         16.07         3.22 o
  -4   5   4        517.73        519.49         6.33 o
  -3   5   4       1189.71       1143.93        13.26 o
  -2   5   4       4786.27       4991.73        51.20 o
  -1   5   4        694.43        678.82         7.07 o
   0   5   4        304.19        305.16         4.52 o
   1   5   4        225.84        228.01         3.04 o
   2   5   4       1122.27       1187.36        10.28 o
   3   5   4       1676.33       1608.24        15.40 o
   4   5   4        866.16        818.71         9.19 o
   5   5   4         27.29         41.23         2.27 o
   6   5   4        165.61        180.69         4.64 o
   7   5   4          0.08          0.34         1.08 o
   8   5   4        602.96        623.94         6.68 o
   9   5   4        547.18        484.24         6.04 o
  10   5   4        455.40        450.95         7.63 o
  11   5   4       1081.13       1055.28        13.37 o
  12   5   4         45.84         30.74         3.15 o
  13   5   4          8.29          7.36         4.31 o
  14   5   4         15.72         11.02         4.09 o
 -14   6   4         14.39         16.28         3.03 o
 -13   6   4         42.56         44.94         3.95 o
 -12   6   4         11.18          8.87         2.96 o
 -11   6   4          5.12          1.47         2.55 o
 -10   6   4        177.48        186.62         6.70 o
  -9   6   4          5.15          5.86         5.40 o
  -8   6   4       1434.71       1426.95        26.20 o
  -7   6   4        178.34        167.40         4.51 o
  -6   6   4        189.47        203.70         4.41 o
  -5   6   4        248.86        250.73         4.46 o
  -4   6   4        383.08        360.64         5.11 o
  -3   6   4        227.83        245.62         4.68 o
  -2   6   4        206.03        216.53         3.75 o
  -1   6   4        130.64        141.39         2.93 o
   0   6   4       1425.26       1370.66        13.21 o
   1   6   4         14.89         14.95         1.34 o
   2   6   4        279.81        273.32         4.64 o
   3   6   4        350.74        360.77         4.27 o
   4   6   4        664.11        673.83         7.42 o
   5   6   4         10.14          6.52         1.24 o
   6   6   4         46.69         47.59         3.13 o
   7   6   4        153.39        146.31         4.48 o
   8   6   4        476.45        492.14         8.66 o
   9   6   4        702.61        659.79         9.14 o
  10   6   4          1.13          1.53         2.24 o
  11   6   4         31.46         54.06         3.37 o
  12   6   4         28.36         25.83         3.99 o
  13   6   4          7.03          1.59         3.92 o
  14   6   4         34.24         54.09         5.16 o
 -13   7   4         23.55         11.76         3.72 o
 -12   7   4         46.65         44.70         5.66 o
 -11   7   4          0.21         -0.47         3.58 o
 -10   7   4        254.84        251.45         9.08 o
  -9   7   4         97.45        109.62         6.41 o
  -8   7   4        121.49         96.01         6.01 o
  -7   7   4         17.54         18.72         2.43 o
  -6   7   4         23.85         22.72         2.25 o
  -5   7   4          0.06         -2.18         1.46 o
  -4   7   4         26.65         23.29         1.70 o
  -3   7   4          1.15          5.35         1.61 o
  -2   7   4        658.19        639.46         8.49 o
  -1   7   4         69.03         84.20         2.78 o
   0   7   4         25.83         31.61         1.85 o
   1   7   4        111.42         91.39         2.75 o
   2   7   4        171.08        192.87         4.61 o
   3   7   4         92.47        100.91         2.22 o
   4   7   4          6.17         14.51         1.33 o
   5   7   4        577.54        613.03         7.28 o
   6   7   4        930.59        943.08        10.42 o
   7   7   4         13.26         12.26         3.58 o
   8   7   4        340.08        307.63         7.74 o
   9   7   4         46.76         48.21         4.19 o
  10   7   4        164.95        149.28         7.46 o
  11   7   4          3.01          6.61         3.54 o
  12   7   4          2.07          0.54         3.37 o
  13   7   4          3.16         -5.21         3.47 o
 -12   8   4          0.14         -2.47         3.49 o
 -11   8   4         47.57         49.20         5.83 o
 -10   8   4          3.29         -0.48         3.63 o
  -9   8   4         29.14         17.99         4.23 o
  -8   8   4         80.71         77.72         5.49 o
  -7   8   4         94.46        114.28         6.30 o
  -6   8   4        808.68        836.02        12.00 o
  -5   8   4       1064.23       1096.96        12.11 o
  -4   8   4        230.94        231.63         4.27 o
  -3   8   4          3.62          5.24         2.16 o
  -2   8   4        306.82        324.16         9.06 o
  -1   8   4        705.78        753.00         9.63 o
   0   8   4        632.93        671.62        12.22 o
   1   8   4        158.08        169.97         3.89 o
   2   8   4        413.38        383.45         7.20 o
   3   8   4          2.66          3.75         1.06 o
   4   8   4        458.34        459.47         5.70 o
   5   8   4        252.34        260.90         9.08 o
   6   8   4        118.01        114.08         7.08 o
   7   8   4        204.71        208.16         9.80 o
   8   8   4         17.02         15.98         3.71 o
   9   8   4         94.91         83.77        11.22 o
  10   8   4          2.62          1.48         3.17 o
  11   8   4          2.31          0.76         3.40 o
 -10   9   4        102.51        124.75         7.87 o
  -9   9   4          8.48         10.80         4.19 o
  -8   9   4          7.81         13.25         3.91 o
  -7   9   4         84.24         87.44         5.81 o
  -6   9   4         75.78         74.66         5.26 o
  -5   9   4          4.94          9.72         2.54 o
  -4   9   4        432.86        484.99         8.73 o
  -3   9   4        146.42        133.37         4.84 o
  -2   9   4         28.30         31.08         2.69 o
  -1   9   4        324.18        333.27         6.79 o
   0   9   4        313.20        347.38         7.06 o
   1   9   4        137.49        132.77         6.52 o
   2   9   4        472.12        494.23        12.89 o
   3   9   4         54.79         49.86         3.60 o
   4   9   4         18.50         19.11         2.28 o
   5   9   4         95.72         91.16         6.04 o
   6   9   4         23.76         19.49         4.48 o
   7   9   4        218.22        235.41        10.36 o
   8   9   4         61.85         59.34         6.64 o
   9   9   4         11.88         13.45         5.28 o
  10   9   4         10.50          8.72         5.56 o
  -8  10   4          3.83          3.37         3.96 o
  -7  10   4         19.01         29.73         4.35 o
  -6  10   4          5.37          2.48         4.68 o
  -5  10   4         49.66         53.34         6.00 o
  -4  10   4         88.65         73.35         6.84 o
  -3  10   4         39.88         56.10         5.28 o
  -2  10   4          0.98          1.36         3.64 o
  -1  10   4         54.63         62.10         5.52 o
   0  10   4        129.38        146.74         7.12 o
   3  10   4         15.88         23.57         2.68 o
   4  10   4         31.50         36.69         3.84 o
   5  10   4          5.65          2.20         3.48 o
   6  10   4         34.87         32.13         4.92 o
   7  10   4         30.03         24.25         5.28 o
  -4  11   4         16.82         12.16         4.72 o
  -3  11   4         11.43          3.88         4.24 o
  -2  11   4          5.40         10.32         4.08 o
  -1  11   4         22.72         15.81         4.28 o
   0  11   4         41.36         43.06         4.92 o
   4  11   4         28.55         27.21         3.92 o
 -17   1   5         13.25         12.82         2.99 o
 -16   1   5         53.92         52.79         3.46 o
 -15   1   5         89.34         78.06         3.54 o
 -14   1   5        173.53        177.83         4.46 o
 -13   1   5         96.18         94.44         3.63 o
 -12   1   5         10.01          7.13         1.94 o
 -11   1   5         33.29         22.83         2.10 o
 -10   1   5         37.09         39.52         2.12 o
  -9   1   5        388.87        396.99         5.34 o
  -8   1   5        217.06        225.92         3.52 o
  -7   1   5        599.40        626.97         5.56 o
  -6   1   5       1620.46       1716.17        11.08 o
  -5   1   5       1485.39       1537.90         9.39 o
  -4   1   5         15.15          3.32         0.56 o
  -3   1   5        210.02        246.26         2.34 o
  -2   1   5       9104.71       9187.79        59.28 o
  -1   1   5       1049.53       1059.42         9.23 o
   0   1   5         11.03         10.39         0.92 o
   1   1   5       3450.88       3401.96        29.94 o
   2   1   5        769.07        786.32         6.55 o
   3   1   5        333.06        367.69         3.83 o
   4   1   5         16.57         20.24         1.02 o
   5   1   5       3735.59       3862.63        23.80 o
   6   1   5       3020.42       3029.40        22.36 o
   7   1   5        285.32        300.06         4.20 o
   8   1   5        268.58        259.70         4.48 o
   9   1   5          1.06         -2.35         1.68 o
  10   1   5         11.84          8.12         2.19 o
  11   1   5        528.76        510.25         8.49 o
  12   1   5        228.85        235.31         5.48 o
  13   1   5        134.97        136.10         4.30 o
  14   1   5         36.61         31.95         2.85 o
  15   1   5         28.11         39.39         3.49 o
  16   1   5          0.28         -1.97         2.60 o
 -16   2   5        108.74        117.33         4.95 o
 -15   2   5         83.62         88.04         4.31 o
 -14   2   5          0.08         -2.02         1.98 o
 -13   2   5         39.87         29.57         2.35 o
 -12   2   5         67.84         59.12         3.10 o
 -11   2   5         26.36         21.55         2.03 o
 -10   2   5        160.97        164.20         3.65 o
  -9   2   5        219.95        191.59         3.42 o
  -8   2   5         21.16          9.65         1.25 o
  -7   2   5       4296.60       4385.33        27.47 o
  -6   2   5        815.43        744.52         6.01 o
  -5   2   5         21.52         36.84         1.13 o
  -4   2   5         32.47         28.47         1.09 o
  -3   2   5       6643.60       6682.06        43.45 o
  -2   2   5         69.05         79.82         1.63 o
  -1   2   5         57.09         49.37         1.30 o
   0   2   5        631.95        637.14         5.92 o
   1   2   5       3659.48       3571.02        31.36 o
   2   2   5        163.15        200.70         2.37 o
   3   2   5        321.37        361.08         3.67 o
   4   2   5        114.39         91.97         2.08 o
   5   2   5        455.75        497.33         5.19 o
   6   2   5        131.10        159.22         2.92 o
   7   2   5          6.71          1.47         1.22 o
   8   2   5        140.08        150.51         3.24 o
   9   2   5          0.50         -1.91         1.27 o
  10   2   5        334.14        309.70         4.91 o
  11   2   5         16.64         18.71         2.08 o
  12   2   5         93.49         79.11         3.27 o
  13   2   5        187.21        194.22         4.66 o
  14   2   5        232.39        217.48         5.70 o
  15   2   5          0.17         -1.15         2.97 o
  16   2   5         91.48         88.29         5.75 o
 -16   3   5          5.34          5.35         3.00 o
 -15   3   5          0.13         -3.03         2.96 o
 -14   3   5          0.28          0.66         2.59 o
 -13   3   5         43.12         43.44         2.86 o
 -12   3   5        258.52        255.91         4.65 o
 -11   3   5        622.99        587.18         6.79 o
 -10   3   5          1.58          3.28         1.49 o
  -9   3   5       1189.28       1237.25         9.18 o
  -8   3   5        150.02        150.47         3.01 o
  -7   3   5         43.71         43.64         1.59 o
  -6   3   5        427.76        511.19         4.94 o
  -5   3   5         25.68         30.62         1.30 o
  -4   3   5        407.20        350.69         8.76 o
  -3   3   5       2903.22       3109.35        27.71 o
  -2   3   5       3891.20       3755.97        35.16 o
  -1   3   5        244.34        219.25         2.81 o
   0   3   5         44.95         37.45         1.57 o
   1   3   5       1269.80       1246.13        26.49 o
   2   3   5        255.41        237.82         3.12 o
   3   3   5        315.60        256.42         3.01 o
   4   3   5       1843.28       2081.80        14.46 o
   5   3   5          0.11         12.13         0.91 o
   6   3   5       3228.16       3208.20        21.84 o
   7   3   5        566.16        581.28         5.83 o
   8   3   5         98.14        103.99         2.52 o
   9   3   5        791.31        763.97         7.97 o
  10   3   5        199.15        196.71         3.99 o
  11   3   5         12.20         11.09         1.96 o
  12   3   5         58.76         63.57         2.81 o
  13   3   5        171.38        168.41         5.44 o
  14   3   5        154.26        155.55         5.62 o
  15   3   5          2.98          1.55         2.77 o
 -16   4   5         47.88         38.22         3.77 o
 -15   4   5        129.52        130.90         5.14 o
 -14   4   5         22.33         25.32         3.00 o
 -13   4   5         45.89         37.61         3.02 o
 -12   4   5         34.48         26.59         2.84 o
 -11   4   5         88.97         92.88         3.09 o
 -10   4   5         52.77         43.70         2.67 o
  -9   4   5        376.12        388.84         5.08 o
  -8   4   5        196.34        206.95         4.03 o
  -7   4   5        156.11        186.22         3.77 o
  -6   4   5         93.49         89.86         2.28 o
  -5   4   5        573.89        594.62         5.81 o
  -4   4   5        152.94        178.02         2.62 o
  -3   4   5          0.16          2.71         1.77 o
  -2   4   5       1525.81       1490.20        12.43 o
  -1   4   5        451.61        472.54         4.60 o
   0   4   5        506.16        565.40         6.00 o
   1   4   5          6.75          8.28         0.99 o
   2   4   5        134.06        120.79         1.80 o
   3   4   5        113.32        128.73         2.37 o
   4   4   5         10.77          7.48         1.09 o
   5   4   5        128.42        146.93         3.01 o
   6   4   5        106.95        137.73         2.21 o
   7   4   5         38.72         44.07         1.74 o
   8   4   5        208.53        230.79         5.61 o
   9   4   5        134.58        126.80         2.91 o
  10   4   5         36.90         42.62         2.59 o
  11   4   5         84.92         87.89         3.94 o
  12   4   5         62.52         63.53         3.72 o
  13   4   5         21.91         19.07         3.25 o
  14   4   5          0.66          2.30         2.81 o
  15   4   5         18.84         25.60         4.65 o
 -15   5   5          0.43         -2.23         2.59 o
 -14   5   5          8.66          3.64         2.54 o
 -13   5   5         66.23         69.00         3.59 o
 -12   5   5          0.01         -1.55         2.09 o
 -11   5   5         32.78         36.75         2.87 o
 -10   5   5        246.13        227.29         7.75 o
  -9   5   5          0.00          3.35         2.37 o
  -8   5   5       1708.57       1717.12        14.42 o
  -7   5   5         16.56         16.66         1.48 o
  -6   5   5         67.30         71.23         2.15 o
  -5   5   5        668.61        717.15         8.49 o
  -4   5   5        708.29        684.43         7.87 o
  -3   5   5        324.10        317.99         5.49 o
  -2   5   5        130.72        141.01         2.73 o
  -1   5   5          1.21         -1.52         1.01 o
   0   5   5          1.80         -0.75         0.89 o
   1   5   5        289.69        335.70         4.42 o
   2   5   5        319.50        346.14         4.78 o
   3   5   5         87.76         48.20         4.06 o
   4   5   5          2.00         -1.11         1.44 o
   5   5   5         90.91        120.92         3.80 o
   6   5   5        413.86        410.84         5.73 o
   7   5   5          4.19          2.41         1.14 o
   8   5   5        322.20        305.12         4.42 o
   9   5   5         34.35         36.28         2.17 o
  10   5   5         78.43         96.89         3.93 o
  11   5   5        284.50        257.97         6.07 o
  12   5   5         26.24         24.82         2.95 o
  13   5   5         93.75         89.65         5.49 o
  14   5   5         99.78         87.65         5.79 o
 -14   6   5        133.83        132.30         6.30 o
 -13   6   5         16.01         16.06         2.73 o
 -12   6   5        125.38        139.86         5.40 o
 -11   6   5         78.15         68.14         4.51 o
 -10   6   5         29.55         34.85         3.60 o
  -9   6   5       1867.66       1825.95        22.86 o
  -8   6   5         15.81         20.02         2.74 o
  -7   6   5        626.15        587.15         8.36 o
  -6   6   5        779.33        772.08         9.50 o
  -5   6   5        352.09        370.17         5.66 o
  -4   6   5         18.06         17.92         1.68 o
  -3   6   5          4.78         15.16         2.38 o
  -2   6   5        855.31        801.62         8.53 o
  -1   6   5        308.44        347.73         4.63 o
   0   6   5        571.05        571.40         6.80 o
   1   6   5        129.14        138.84         4.72 o
   2   6   5         85.92         75.20         4.30 o
   3   6   5          4.12          4.64         1.53 o
   4   6   5        514.52        518.24         7.81 o
   5   6   5          9.94         15.04         2.88 o
   6   6   5          0.90          2.52         1.92 o
   7   6   5        282.41        266.23         8.64 o
   8   6   5         54.89         49.89         2.54 o
   9   6   5         13.91         12.63         2.13 o
  10   6   5          5.88          6.53         2.19 o
  11   6   5          2.18         -1.78         3.08 o
  12   6   5          6.50          1.94         6.14 o
  13   6   5         28.47         28.46         4.34 o
 -13   7   5          0.04         -3.40         2.62 o
 -12   7   5         80.76         92.55         5.75 o
 -11   7   5         29.70         24.78         3.59 o
 -10   7   5         15.52         11.12         3.03 o
  -9   7   5          0.12         -2.82         3.04 o
  -8   7   5        416.54        404.20        10.52 o
  -7   7   5         20.41          9.38         2.69 o
  -6   7   5        569.13        519.55         7.54 o
  -5   7   5         36.47         48.62         2.46 o
  -4   7   5         11.01          7.70         2.23 o
  -3   7   5        459.39        441.11         5.90 o
  -2   7   5        740.78        731.39         8.19 o
  -1   7   5         87.04         72.60         3.62 o
   0   7   5       1476.23       1479.29        20.55 o
   1   7   5        342.04        347.50        10.08 o
   2   7   5        400.26        380.55        10.84 o
   3   7   5         59.95         64.51         3.27 o
   4   7   5        134.33        148.60         4.76 o
   5   7   5        218.38        225.85         5.46 o
   6   7   5        219.52        185.66         5.40 o
   7   7   5        467.98        477.09        16.97 o
   8   7   5         12.03          7.80         3.67 o
   9   7   5        515.65        485.63        10.16 o
  10   7   5        370.62        370.28        13.59 o
  11   7   5         13.22         10.11         4.76 o
  12   7   5         93.20         99.95         9.91 o
 -12   8   5          3.47          4.20         3.45 o
 -11   8   5         61.37         55.70         4.70 o
 -10   8   5         97.90        101.79         5.25 o
  -9   8   5          3.65          8.92         7.00 o
  -8   8   5         45.68         38.47         4.49 o
  -7   8   5        156.37        144.03         6.67 o
  -6   8   5        107.49        119.27         4.77 o
  -5   8   5        885.85        885.63        12.16 o
  -4   8   5         40.05         43.23         3.93 o
  -3   8   5         32.37         19.85         2.25 o
  -2   8   5         21.08         18.14         4.10 o
  -1   8   5         34.78         32.10         2.73 o
   0   8   5          5.01         11.30         2.29 o
   1   8   5        111.17        112.04         6.08 o
   2   8   5         17.94         20.77         3.64 o
   3   8   5         31.10         45.13         3.10 o
   4   8   5        164.12        137.16         4.82 o
   5   8   5          1.92         -0.04         3.32 o
   6   8   5         11.16         17.13         4.24 o
   7   8   5        244.37        265.95        11.78 o
   8   8   5         18.90         16.22         3.83 o
   9   8   5          0.15          3.24         3.51 o
  10   8   5         28.29         16.89         4.35 o
  11   8   5         10.15         10.11         4.44 o
 -10   9   5         21.26         23.22         3.81 o
  -9   9   5          0.00          2.02         6.12 o
  -8   9   5        187.11        204.36         8.21 o
  -7   9   5         16.37         17.70         3.88 o
  -6   9   5         99.24         95.71         7.64 o
  -5   9   5        171.37        187.98         6.93 o
  -4   9   5         98.06        100.89         4.88 o
  -3   9   5          0.89          5.36         4.00 o
  -2   9   5        136.01        159.18         7.52 o
  -1   9   5         13.48          8.67         2.48 o
   0   9   5         44.78         52.75         4.02 o
   3   9   5         91.46         84.07         4.44 o
   4   9   5         43.23         43.38         4.44 o
   5   9   5         48.48         46.90         4.88 o
   6   9   5          3.36          0.40         3.88 o
   7   9   5          5.17         -1.64         4.36 o
   8   9   5         38.37         40.02         6.24 o
   9   9   5          4.77         10.92         5.64 o
  -8  10   5          0.08         -6.21         4.14 o
  -7  10   5          4.23          3.81         4.64 o
  -6  10   5         37.86         35.23         4.41 o
  -5  10   5         11.37         16.17         4.96 o
  -4  10   5         23.61         21.85         5.08 o
  -3  10   5        217.54        226.05         9.76 o
  -2  10   5        410.73        462.42        13.53 o
  -1  10   5          4.60          1.40         4.08 o
   0  10   5         30.79         28.61         4.60 o
   3  10   5          9.65          7.28         2.64 o
   4  10   5          5.63          5.68         3.24 o
   5  10   5         36.50         27.93         4.36 o
   6  10   5         33.04         28.97         4.92 o
   7  10   5         13.66         16.49         5.12 o
  -3  11   5          0.19         -2.00         4.32 o
  -2  11   5         73.53         84.47         7.28 o
  -1  11   5         74.71         82.43         7.24 o
   3  11   5         14.51         11.04         2.96 o
 -16   0   6         13.74         15.71         4.16 o
 -15   0   6        286.93        315.04         8.97 o
 -14   0   6        643.57        743.97        13.38 o
 -13   0   6         71.18         75.18         4.56 o
 -12   0   6        138.77        130.39         5.52 o
 -11   0   6         33.99         38.12         3.29 o
 -10   0   6         55.84         50.13         3.84 o
  -9   0   6         71.20         71.01         3.87 o
  -8   0   6       4103.17       4113.85        42.65 o
  -7   0   6       3666.76       3853.31        37.14 o
  -6   0   6        111.72        112.61         2.81 o
  -5   0   6      12848.79      13548.55       101.64 o
  -4   0   6       1637.70       1639.45        13.94 o
  -3   0   6        493.49        505.30         6.45 o
  -2   0   6       1312.29       1097.54        12.66 o
  -1   0   6       8569.49       8759.13       105.78 o
   0   0   6       9125.64       9046.80       109.11 o
   1   0   6       4091.10       3999.60        49.73 o
   2   0   6       2909.60       3179.73        40.25 o
   3   0   6       2770.51       2613.45        27.06 o
   4   0   6          1.44          3.76         1.25 o
   5   0   6       3057.07       3036.48        27.13 o
   6   0   6        325.05        310.70         7.35 o
   7   0   6        149.86        146.56         4.18 o
   8   0   6        499.59        546.77         8.74 o
   9   0   6        553.19        537.58        11.31 o
  10   0   6        489.42        532.25        11.82 o
  11   0   6          0.21         -3.15         3.39 o
  12   0   6        263.35        279.35        11.06 o
  13   0   6        406.63        430.66        11.84 o
  14   0   6          2.58         -0.76         3.73 o
  15   0   6        103.29         97.05         5.52 o
  16   0   6         34.39         50.12         5.00 o
 -16   1   6          2.75          1.54         2.59 o
 -15   1   6         37.78         34.88         2.86 o
 -14   1   6        385.45        437.50         7.10 o
 -13   1   6        791.88        802.24         9.47 o
 -12   1   6        229.75        234.76         4.74 o
 -11   1   6        141.89        155.34         3.88 o
 -10   1   6        363.49        383.67         5.49 o
  -9   1   6        602.50        607.18         6.86 o
  -8   1   6        475.55        444.33         5.07 o
  -7   1   6        167.00        182.11         2.82 o
  -6   1   6        284.58        383.26         3.94 o
  -5   1   6        233.16        329.52         2.88 o
  -4   1   6          0.32          4.23         0.67 o
  -3   1   6       4362.49       4416.53        27.14 o
  -2   1   6        173.54        197.55         2.58 o
  -1   1   6      26080.63      25517.00       196.46 o
   0   1   6       8256.67       7869.35        67.33 o
   1   1   6         34.23         33.42         1.62 o
   2   1   6        232.10        231.90         3.65 o
   3   1   6       4277.31       4196.31        29.70 o
   4   1   6         48.95         60.37         1.79 o
   5   1   6        402.72        508.61         4.86 o
   6   1   6        149.02        136.79         2.57 o
   7   1   6       1409.47       1524.79        15.92 o
   8   1   6       1587.06       1564.10        14.52 o
   9   1   6         72.63         74.05         3.28 o
  10   1   6        316.33        291.57         9.02 o
  11   1   6       1604.16       1561.54        27.84 o
  12   1   6          1.34         -4.06         3.73 o
  13   1   6          0.01         -1.93         2.36 o
  14   1   6          6.70          1.01         2.26 o
  15   1   6        103.84        132.13         5.19 o
  16   1   6         52.53         52.06         3.89 o
 -16   2   6         20.49         18.98         3.23 o
 -15   2   6        155.00        150.33         5.39 o
 -14   2   6         64.56         67.83         3.47 o
 -13   2   6          9.15          0.75         1.94 o
 -12   2   6        200.07        212.86         4.68 o
 -11   2   6          3.30          3.82         1.78 o
 -10   2   6        231.69        212.90         4.19 o
  -9   2   6        273.70        295.98         4.23 o
  -8   2   6        924.97        891.52         7.47 o
  -7   2   6        126.42        129.36         2.48 o
  -6   2   6        339.29        320.17         3.53 o
  -5   2   6        116.12        111.67         2.23 o
  -4   2   6         30.04         35.51         2.20 o
  -3   2   6       4570.36       5004.50        32.95 o
  -2   2   6        908.66        901.82         7.58 o
  -1   2   6        514.40        519.55         5.27 o
   0   2   6         25.85         18.15         1.03 o
   1   2   6         61.82         70.64         1.96 o
   2   2   6          7.54         20.70         0.95 o
   3   2   6         33.43         14.72         1.02 o
   4   2   6        644.73        664.63         6.72 o
   5   2   6        909.45       1021.35         8.90 o
   6   2   6          7.18          3.10         1.12 o
   7   2   6          5.64          6.32         1.28 o
   8   2   6         61.41         61.29         2.80 o
   9   2   6         21.08         15.97         2.34 o
  10   2   6         67.98         67.90         3.00 o
  11   2   6         32.60         31.84         2.31 o
  12   2   6          4.71          1.50         1.94 o
  13   2   6         98.74         98.04         3.75 o
  14   2   6          2.23         -2.55         2.53 o
  15   2   6          0.16          1.69         2.99 o
 -16   3   6          2.55          2.72         3.15 o
 -15   3   6         89.50         93.22         4.45 o
 -14   3   6        414.60        419.76         7.65 o
 -13   3   6          5.54          2.30         2.21 o
 -12   3   6         50.91         43.66         2.49 o
 -11   3   6        571.19        574.31         8.36 o
 -10   3   6       1237.73       1238.32        11.63 o
  -9   3   6          0.04         -2.08         1.39 o
  -8   3   6        406.16        416.83         4.48 o
  -7   3   6        450.49        478.73         5.04 o
  -6   3   6         58.03         65.77         1.98 o
  -5   3   6         49.31         56.75         1.75 o
  -4   3   6       1293.92       1458.49        11.48 o
  -3   3   6       4840.81       5144.44        44.91 o
  -2   3   6       1662.44       1618.94        15.36 o
  -1   3   6        908.14        915.59         9.38 o
   0   3   6        161.37        176.07         2.69 o
   1   3   6        667.49        693.80         7.25 o
   2   3   6          2.15          1.04         0.61 o
   3   3   6        155.61        125.01         2.16 o
   4   3   6       1068.59       1033.69         8.79 o
   5   3   6          1.93          4.56         1.08 o
   6   3   6        815.87        841.62         7.32 o
   7   3   6         55.38         56.75         2.39 o
   8   3   6        235.19        245.61         3.71 o
   9   3   6        526.39        519.38         6.31 o
  10   3   6        245.18        240.60         4.45 o
  11   3   6        327.72        320.15         5.25 o
  12   3   6         10.71         13.24         2.35 o
  13   3   6         49.60         50.64         4.70 o
  14   3   6         70.15         81.54         4.44 o
  15   3   6         17.71         12.54         4.46 o
 -15   4   6          4.80          5.77         3.02 o
 -14   4   6         14.09         15.61         2.77 o
 -13   4   6         39.83         36.70         3.09 o
 -12   4   6          0.26         -2.07         2.15 o
 -11   4   6        227.44        235.28         4.70 o
 -10   4   6        358.04        320.18         4.86 o
  -9   4   6        315.56        303.45         4.17 o
  -8   4   6         29.43         22.91         1.58 o
  -7   4   6          1.02          1.17         0.97 o
  -6   4   6         50.10         44.38         2.52 o
  -5   4   6         35.23         29.63         1.25 o
  -4   4   6       2699.71       2885.74        21.28 o
  -3   4   6        674.92        623.81         6.33 o
  -2   4   6        664.24        686.71         6.62 o
  -1   4   6        552.76        576.35         5.10 o
   0   4   6         77.78         93.52         1.75 o
   1   4   6       2339.13       2193.84        17.55 o
   2   4   6         26.54         22.48         1.23 o
   3   4   6        121.13        115.86         2.52 o
   4   4   6        285.60        321.74         4.39 o
   5   4   6        112.29        135.46         4.27 o
   6   4   6          3.32          6.52         0.96 o
   7   4   6        344.84        341.81         4.28 o
   8   4   6          9.02         16.59         1.44 o
   9   4   6         16.04         12.77         1.63 o
  10   4   6         16.11         13.61         2.72 o
  11   4   6         88.77         85.07         3.94 o
  12   4   6         20.74         18.79         2.87 o
  13   4   6         22.61         31.98         3.31 o
  14   4   6         94.75        110.40         6.24 o
  15   4   6         11.29          1.79         3.76 o
 -15   5   6         17.50         14.93         3.12 o
 -14   5   6          0.95         -1.27         2.74 o
 -13   5   6          1.50          3.42         2.33 o
 -12   5   6         16.31         10.40         2.38 o
 -11   5   6          9.93          9.90         2.38 o
 -10   5   6        704.67        696.48         9.78 o
  -9   5   6       1073.35       1063.46         9.44 o
  -8   5   6         12.17          9.57         1.82 o
  -7   5   6        404.66        405.61         5.09 o
  -6   5   6        138.88        133.40         2.69 o
  -5   5   6        186.95        166.40         2.68 o
  -4   5   6        357.05        388.58         4.90 o
  -3   5   6       1108.65       1059.61        10.97 o
  -2   5   6          3.65         16.21         1.41 o
  -1   5   6       1827.55       1790.33        16.62 o
   0   5   6       2983.50       3109.66        27.48 o
   1   5   6        727.38        664.27         8.93 o
   2   5   6       3398.81       3362.70        29.80 o
   3   5   6        751.53        753.48         9.74 o
   4   5   6        311.40        359.67         4.78 o
   5   5   6         51.24         44.11         2.08 o
   6   5   6          4.92          5.96         2.65 o
   7   5   6        400.03        378.85         6.11 o
   8   5   6       1407.48       1389.40        12.10 o
   9   5   6        624.53        606.29         7.51 o
  10   5   6        380.89        387.80         6.95 o
  11   5   6        103.07        102.11         4.18 o
  12   5   6        143.94        149.38         6.47 o
  13   5   6          6.58          0.19         3.37 o
  14   5   6          7.19          8.63         3.89 o
 -14   6   6          9.65         12.59         2.88 o
 -13   6   6         24.02         17.36         2.97 o
 -12   6   6         34.53         37.33         5.16 o
 -11   6   6         64.01         69.84         3.77 o
 -10   6   6         59.83         60.03         3.86 o
  -9   6   6          0.84          1.63         6.04 o
  -8   6   6        125.53        120.36         4.58 o
  -7   6   6          0.40         -0.47         1.83 o
  -6   6   6       1126.65       1102.03        11.03 o
  -5   6   6          7.16          1.77         1.47 o
  -4   6   6          9.40         15.09         1.61 o
  -3   6   6        476.94        494.07         5.70 o
  -2   6   6        216.15        254.82         3.36 o
  -1   6   6         96.56        114.05         2.22 o
   0   6   6        395.71        343.19         4.47 o
   1   6   6        316.17        324.33         6.15 o
   2   6   6        427.92        391.07         7.25 o
   3   6   6         84.12         85.18         3.16 o
   4   6   6       1302.18       1307.85        15.60 o
   5   6   6         41.00         38.40         2.69 o
   6   6   6         34.26         25.53         2.66 o
   7   6   6          4.23         -0.40         2.44 o
   8   6   6         77.07         90.51         5.68 o
   9   6   6         64.10         79.08         4.58 o
  10   6   6          2.73          2.45         3.19 o
  11   6   6          0.10          1.48         3.16 o
  12   6   6         42.61         39.78         4.56 o
  13   6   6          4.50          1.80         3.51 o
 -13   7   6          3.23          2.29         3.49 o
 -12   7   6          1.63         -3.52         4.03 o
 -11   7   6          4.70          5.37         3.01 o
 -10   7   6         28.55         23.74         4.13 o
  -9   7   6          3.45          2.30         2.70 o
  -8   7   6          2.00         -2.03         2.99 o
  -7   7   6       1206.10       1140.06        15.43 o
  -6   7   6         29.17         40.81         3.04 o
  -5   7   6       1511.17       1443.09        13.37 o
  -4   7   6        106.01        108.91         3.09 o
  -3   7   6        174.78        169.29         3.50 o
  -2   7   6          0.01          2.93         1.08 o
  -1   7   6        220.52        218.06         4.46 o
   0   7   6        233.99        228.88         7.26 o
   1   7   6        369.16        384.48         6.91 o
   2   7   6        116.94        107.49         3.79 o
   3   7   6         69.61         62.36         3.48 o
   4   7   6        289.75        256.57         6.60 o
   5   7   6        299.09        276.52         7.57 o
   6   7   6        138.35        130.85         6.38 o
   7   7   6         84.53         87.75         5.56 o
   8   7   6         56.27         52.41         4.79 o
   9   7   6        217.08        209.50         8.09 o
  10   7   6         11.87          5.42         3.95 o
  11   7   6         10.42          4.55         3.39 o
  12   7   6         56.18         60.16         5.24 o
 -11   8   6          1.57         -1.05         3.09 o
 -10   8   6          2.22          0.33         3.13 o
  -9   8   6         87.34         85.77         4.65 o
  -8   8   6        145.24        172.45         5.76 o
  -7   8   6          0.20         -3.42         2.28 o
  -6   8   6         28.37         27.35         3.35 o
  -5   8   6         28.61         24.57         4.15 o
  -4   8   6          3.52          1.41         4.60 o
  -3   8   6         71.90         65.88         3.47 o
  -2   8   6         94.51        103.10         4.67 o
  -1   8   6         99.95        118.43         7.32 o
   0   8   6         33.84         32.05         3.01 o
   1   8   6        267.21        320.73        10.52 o
   2   8   6         91.09         70.59         4.80 o
   3   8   6          0.71         -1.88         2.86 o
   4   8   6        120.08         95.68         5.92 o
   5   8   6         16.17         11.32         3.84 o
   6   8   6          0.12          1.44         3.92 o
   7   8   6         14.39         17.32         3.88 o
   8   8   6          1.83         -1.87         3.98 o
   9   8   6         69.49         64.20         8.38 o
  10   8   6          2.08          2.23         3.86 o
  11   8   6         35.67         28.54         5.05 o
 -10   9   6         63.17         72.99         4.78 o
  -9   9   6          0.05          3.27         3.02 o
  -8   9   6         33.13         25.81         3.40 o
  -7   9   6          0.46         -1.25         2.46 o
  -6   9   6        122.13        144.48         6.57 o
  -5   9   6          5.03          4.99         3.12 o
  -4   9   6          0.77          0.10         2.01 o
  -3   9   6         53.14         68.83         6.64 o
  -2   9   6        363.30        371.87        11.96 o
  -1   9   6        126.01        111.24         7.28 o
   2   9   6        243.29        249.10         7.08 o
   3   9   6         37.27         36.73         3.60 o
   4   9   6        141.14        134.41         6.60 o
   5   9   6          5.95          4.32         3.72 o
   6   9   6          4.57          4.92         4.04 o
   7   9   6         42.90         67.11         6.56 o
   8   9   6        123.44        122.81         9.16 o
   9   9   6         42.26         36.29         4.90 o
  -7  10   6        135.36        141.84         5.46 o
  -6  10   6         36.55         31.56         3.17 o
  -5  10   6         65.11         66.19         6.80 o
  -4  10   6         65.43         63.42         6.36 o
  -3  10   6         98.71         92.32         7.64 o
  -2  10   6        407.52        443.49        13.89 o
  -1  10   6        180.40        180.19         9.24 o
   2  10   6         23.43         28.45         3.08 o
   3  10   6        178.28        195.80         7.00 o
   4  10   6          1.47         -1.40         3.24 o
   5  10   6         11.29         22.85         4.48 o
   6  10   6          4.37          4.40         4.40 o
  -2  11   6         60.03         71.79         6.72 o
 -16   1   7          7.38          6.51         2.72 o
 -15   1   7          1.83         -2.02         2.57 o
 -14   1   7        114.19        120.11         4.28 o
 -13   1   7          7.76          5.81         2.29 o
 -12   1   7         54.96         63.22         2.96 o
 -11   1   7        229.29        219.50         4.43 o
 -10   1   7          0.02         -1.31         1.52 o
  -9   1   7        136.15        134.45         3.35 o
  -8   1   7        103.44         97.80         2.64 o
  -7   1   7        470.59        451.89         4.95 o
  -6   1   7        172.50        174.22         2.68 o
  -5   1   7        402.83        444.65         4.17 o
  -4   1   7        290.85        362.64         3.59 o
  -3   1   7       2703.14       2678.76        17.15 o
  -2   1   7        122.73        127.85         2.63 o
  -1   1   7       2914.31       3192.89        25.60 o
   0   1   7       1050.49        979.43        10.14 o
   1   1   7       1809.37       1868.82        17.64 o
   2   1   7        922.21        856.01         9.27 o
   3   1   7       1120.68       1187.00         9.76 o
   4   1   7          1.58          3.41         1.03 o
   5   1   7        701.27        646.65         7.05 o
   6   1   7        753.01        728.54         7.09 o
   7   1   7         25.23         50.96         2.03 o
   8   1   7         95.50         90.09         3.14 o
   9   1   7         69.11         69.86         3.97 o
  10   1   7       1021.37        989.40        12.51 o
  11   1   7         52.43         48.38         3.58 o
  12   1   7         50.55         36.85         3.34 o
  13   1   7         22.65         24.85         3.27 o
  14   1   7          0.04         -3.12         2.08 o
  15   1   7          0.41         -4.24         2.83 o
 -16   2   7         30.83         37.58         3.61 o
 -15   2   7        247.52        258.85         6.49 o
 -14   2   7        213.83        227.86         5.45 o
 -13   2   7         49.52         51.27         3.01 o
 -12   2   7        277.07        300.96         5.38 o
 -11   2   7        380.61        354.07         5.55 o
 -10   2   7          6.14          3.29         1.60 o
  -9   2   7        128.13        124.96         3.24 o
  -8   2   7        974.48        989.90         8.67 o
  -7   2   7        532.93        537.70         5.16 o
  -6   2   7        780.22        776.97         7.40 o
  -5   2   7         89.11         78.76         2.05 o
  -4   2   7        156.81        237.31         3.71 o
  -3   2   7        301.98        256.89         2.72 o
  -2   2   7        689.13        723.76         5.88 o
  -1   2   7       3028.87       3166.50        25.33 o
   0   2   7        162.83        139.23         2.58 o
   1   2   7         25.65         48.60         2.00 o
   2   2   7         57.73         41.78         1.88 o
   3   2   7          1.40          2.25         0.89 o
   4   2   7       2882.96       2909.53        23.47 o
   5   2   7        381.88        398.92         5.05 o
   6   2   7         61.05         52.37         1.95 o
   7   2   7          3.00          0.47         1.33 o
   8   2   7        329.00        337.56         5.86 o
   9   2   7         14.73         12.98         4.55 o
  10   2   7          3.08          0.64         3.18 o
  11   2   7        200.63        201.16         4.83 o
  12   2   7         87.39         93.39         3.53 o
  13   2   7        304.42        331.35         9.34 o
  14   2   7        184.91        177.10         6.64 o
  15   2   7         11.37         18.41         3.44 o
 -16   3   7         14.48         11.47         3.21 o
 -15   3   7         62.87         68.95         4.29 o
 -14   3   7         12.22          9.36         2.75 o
 -13   3   7          0.84          0.15         2.17 o
 -12   3   7        115.25        125.73         3.61 o
 -11   3   7         42.31         36.46         2.60 o
 -10   3   7          4.36         -2.77         2.36 o
  -9   3   7        261.44        263.52         4.07 o
  -8   3   7          4.26         -1.08         1.27 o
  -7   3   7         32.73         25.75         1.55 o
  -6   3   7       2060.48       2184.23        16.93 o
  -5   3   7        344.01        327.58         4.78 o
  -4   3   7       1246.17       1202.01        11.13 o
  -3   3   7          4.40         16.44         1.55 o
  -2   3   7       1296.42       1451.65        14.27 o
  -1   3   7        502.64        545.56         6.16 o
   0   3   7          9.12          0.80         0.69 o
   1   3   7        837.64        879.70         7.94 o
   2   3   7       1575.01       1402.50        12.28 o
   3   3   7       1048.04       1057.93        11.29 o
   4   3   7        128.56        147.09         3.46 o
   5   3   7          7.34         -0.92         1.34 o
   6   3   7        901.29        849.50        10.11 o
   7   3   7          2.52         -0.98         1.12 o
   8   3   7        395.35        454.82         5.63 o
   9   3   7        408.23        398.74         5.53 o
  10   3   7        134.06        137.03         3.56 o
  11   3   7          0.03         -2.27         1.73 o
  12   3   7          3.71          4.62         2.26 o
  13   3   7         46.77         55.00         3.82 o
  14   3   7          6.48          2.90         2.86 o
  15   3   7         25.83         35.96         4.69 o
 -15   4   7          7.93          3.64         2.77 o
 -14   4   7         28.81         30.60         3.07 o
 -13   4   7          4.33          1.02         2.34 o
 -12   4   7         98.08         86.65         3.82 o
 -11   4   7         50.65         51.04         2.69 o
 -10   4   7        958.77       1024.08         9.61 o
  -9   4   7         32.59         29.86         1.98 o
  -8   4   7          0.28         -1.25         1.27 o
  -7   4   7         99.12         86.44         2.28 o
  -6   4   7        119.53        129.87         2.62 o
  -5   4   7        173.02        140.45         3.16 o
  -4   4   7        929.24        995.79         8.68 o
  -3   4   7       1208.25       1277.26        11.44 o
  -2   4   7       1007.73       1070.47         9.73 o
  -1   4   7        502.90        545.85         5.67 o
   0   4   7        787.50        820.32         7.37 o
   1   4   7        866.34        818.08         8.52 o
   2   4   7        486.86        484.34         5.48 o
   3   4   7         72.54         52.93         2.40 o
   4   4   7        543.84        546.67         7.21 o
   5   4   7         81.96         76.63         2.50 o
   6   4   7         79.28         90.27         2.54 o
   7   4   7        120.00        113.90         3.10 o
   8   4   7          4.17          2.83         1.24 o
   9   4   7         13.86         18.68         1.74 o
  10   4   7          8.02         -0.12         1.93 o
  11   4   7         14.05          5.40         2.46 o
  12   4   7         25.13         41.53         3.32 o
  13   4   7         53.08         57.84         4.83 o
  14   4   7         55.86         71.53         7.39 o
 -14   5   7         36.95         34.84         3.27 o
 -13   5   7          0.17         -3.39         2.26 o
 -12   5   7         60.92         49.01         3.46 o
 -11   5   7        353.60        343.91         9.47 o
 -10   5   7         61.44         55.96         3.34 o
  -9   5   7         20.35         11.94         1.83 o
  -8   5   7        352.32        318.87         4.36 o
  -7   5   7        186.07        166.69         2.95 o
  -6   5   7        305.23        273.31         3.40 o
  -5   5   7         25.82         34.87         1.71 o
  -4   5   7        853.71        904.90         8.77 o
  -3   5   7        587.90        706.29         8.99 o
  -2   5   7        139.41        141.89         3.17 o
  -1   5   7        376.55        420.85         5.46 o
   0   5   7        568.14        602.03         7.71 o
   1   5   7        942.21        991.45        10.42 o
   2   5   7        574.97        563.54         7.85 o
   3   5   7          0.07         -2.80         1.86 o
   4   5   7        275.61        279.21         4.45 o
   5   5   7        483.59        490.74         6.66 o
   6   5   7        272.22        276.34         5.08 o
   7   5   7        384.58        371.59         6.23 o
   8   5   7         42.64         42.53         2.88 o
   9   5   7        116.48        129.96         3.96 o
  10   5   7         69.51         59.58         3.18 o
  11   5   7          5.01         -0.71         3.12 o
  12   5   7          4.97          6.81         3.48 o
  13   5   7         16.32         20.63         3.99 o
  14   5   7          2.09         -4.91         3.67 o
 -14   6   7         17.84         15.96         4.07 o
 -13   6   7          9.71          6.10         3.59 o
 -12   6   7          9.76          4.96         2.58 o
 -11   6   7         54.00         48.29         3.32 o
 -10   6   7        138.24        127.10         4.39 o
  -9   6   7         78.79         90.05         3.72 o
  -8   6   7        377.13        376.97         8.18 o
  -7   6   7         10.21          9.15         1.56 o
  -6   6   7        166.11        154.93         3.61 o
  -5   6   7          2.22         -1.73         1.44 o
  -4   6   7         51.21         56.48         2.57 o
  -3   6   7          5.84          8.97         1.56 o
  -2   6   7         20.66         26.50         1.74 o
  -1   6   7        452.30        494.02         6.15 o
   0   6   7          6.38          4.79         1.83 o
   1   6   7        625.63        646.60        10.64 o
   2   6   7        122.27        125.78         6.74 o
   3   6   7        263.26        242.44         5.02 o
   4   6   7         22.34         22.09         2.29 o
   5   6   7        103.73         87.38         3.93 o
   6   6   7          0.03         -4.27         2.85 o
   7   6   7        280.75        273.93         8.06 o
   8   6   7         33.62         32.47         6.62 o
   9   6   7          4.29         -1.44         3.51 o
  10   6   7         48.34         38.77         4.91 o
  11   6   7          7.85          6.86         3.44 o
  12   6   7          7.71          1.44         3.35 o
  13   6   7         12.86         11.91         4.11 o
 -13   7   7        111.70        118.70         6.43 o
 -12   7   7         91.88        110.75         5.82 o
 -11   7   7         38.85         33.33         3.83 o
 -10   7   7          1.70         -1.71         2.62 o
  -9   7   7         12.89         10.59         3.00 o
  -8   7   7        868.12        817.26        14.01 o
  -7   7   7        304.08        290.24         7.80 o
  -6   7   7          5.58          6.15         2.10 o
  -5   7   7         80.94         68.64         3.85 o
  -4   7   7        307.42        323.68         5.48 o
  -3   7   7        624.94        603.91         7.66 o
  -2   7   7        601.15        623.94         7.58 o
  -1   7   7          0.30         -2.38         1.59 o
   0   7   7        953.36        927.92        13.95 o
   1   7   7        486.49        487.22         8.82 o
   2   7   7          6.35          8.14         2.27 o
   3   7   7        458.60        423.97        24.45 o
   4   7   7         19.62         11.77         4.56 o
   5   7   7        284.11        292.33        19.41 o
   6   7   7        218.46        202.13         7.50 o
   7   7   7        361.76        352.85         9.39 o
   8   7   7        244.07        251.39         8.38 o
   9   7   7        234.76        255.60         8.96 o
  10   7   7         26.56         28.90         6.04 o
  11   7   7        106.40        109.97         7.22 o
  12   7   7          1.54         -0.79         3.90 o
 -11   8   7         32.92         42.75         4.23 o
 -10   8   7          7.62          6.29         3.05 o
  -9   8   7         37.29         51.90         5.33 o
  -8   8   7        104.72        102.50         4.92 o
  -7   8   7         86.29         88.11         4.52 o
  -6   8   7        393.94        383.14         7.67 o
  -5   8   7        421.42        394.58         7.45 o
  -4   8   7        399.22        383.60         7.01 o
  -3   8   7        193.31        195.50         4.70 o
  -2   8   7         24.78         20.72         3.21 o
  -1   8   7        113.81        108.67         3.44 o
   0   8   7          2.08         -1.46         1.72 o
   1   8   7        384.53        389.73        16.51 o
   2   8   7         13.93         11.16         3.08 o
   3   8   7        557.55        544.89        13.57 o
   4   8   7          1.07         -3.52         3.08 o
   5   8   7        201.82        214.48         9.24 o
   6   8   7        234.22        238.46         7.70 o
   7   8   7         75.91         89.11         5.55 o
   8   8   7          3.72         -2.45         3.21 o
   9   8   7          2.48         -5.33         5.12 o
  10   8   7          5.62          6.80         6.56 o
  -9   9   7          0.03         -4.10         2.73 o
  -8   9   7          0.08          0.87         2.76 o
  -7   9   7          9.12          7.21         2.83 o
  -6   9   7          4.04          3.28         2.49 o
  -5   9   7        117.17         96.04         4.20 o
  -4   9   7          8.28         14.42         2.92 o
  -3   9   7          8.78         14.64         2.59 o
  -2   9   7         59.43         59.89         3.98 o
  -1   9   7         14.95         15.65         2.32 o
   0   9   7        156.83        147.02         5.52 o
   1   9   7         19.71         16.25         2.92 o
   2   9   7         64.79         74.75         4.80 o
   3   9   7        126.57        119.45         6.12 o
   4   9   7         96.26         84.31         6.08 o
   5   9   7         37.46         38.05         4.92 o
   6   9   7        142.76        151.10         8.56 o
   7   9   7         16.35         21.29         5.28 o
   8   9   7          2.27         -2.48         4.60 o
  -7  10   7          0.22          3.11         2.86 o
  -6  10   7          2.20          0.22         2.54 o
  -5  10   7          0.05          0.65         2.78 o
  -4  10   7          4.42          9.33         2.75 o
  -3  10   7          3.85          2.34         2.54 o
  -2  10   7          0.71          0.98         2.44 o
  -1  10   7          0.17         -0.28         2.72 o
   0  10   7          0.41         -3.72         2.48 o
   1  10   7         31.04         35.45         3.48 o
   2  10   7         22.09         20.25         3.44 o
   3  10   7          6.81          5.56         3.24 o
   4  10   7          0.23          0.36         3.44 o
   5  10   7          6.18          3.12         4.00 o
   6  10   7         22.65         20.13         5.12 o
 -16   0   8        261.11        296.09        11.07 o
 -15   0   8         26.01         18.85         3.96 o
 -14   0   8          9.58          3.61         5.28 o
 -13   0   8          5.44          2.31         3.06 o
 -12   0   8        443.46        482.85         9.69 o
 -11   0   8         20.66         19.70         2.96 o
 -10   0   8        407.12        415.83         8.20 o
  -9   0   8        270.78        281.28         8.82 o
  -8   0   8        229.40        203.14         5.31 o
  -7   0   8         13.60         19.65         2.23 o
  -6   0   8          0.04          0.24         1.74 o
  -5   0   8       2024.55       1959.22        22.19 o
  -4   0   8       1787.85       1919.87        21.49 o
  -3   0   8        215.42        263.60         4.70 o
  -2   0   8       3960.21       4026.59        41.42 o
  -1   0   8         21.81         61.04         6.22 o
   0   0   8        914.19        834.92        16.01 o
   1   0   8        568.73        599.78        10.30 o
   2   0   8       2456.54       2367.10        31.42 o
   3   0   8       5350.94       5824.54        57.87 o
   4   0   8          7.72         10.50         2.66 o
   5   0   8         41.32         34.17         2.71 o
   6   0   8       2251.32       2293.51        30.81 o
   7   0   8         80.18         70.61         3.47 o
   8   0   8         26.61         26.09         2.67 o
   9   0   8         19.49         23.11         3.51 o
  10   0   8        875.39        883.26        20.75 o
  11   0   8        797.29        779.39        15.94 o
  12   0   8         22.54         17.90         5.74 o
  13   0   8          0.02         -3.68         4.32 o
  14   0   8        171.52        204.63         9.20 o
  15   0   8          1.75         -5.36         4.10 o
 -16   1   8          0.73         -4.48         3.07 o
 -15   1   8        131.09        138.03         5.06 o
 -14   1   8        155.17        178.17         4.93 o
 -13   1   8        184.12        190.74         4.75 o
 -12   1   8         13.57         17.28         2.27 o
 -11   1   8         21.18         24.01         2.15 o
 -10   1   8         71.05         77.78         3.00 o
  -9   1   8        336.73        328.11         4.93 o
  -8   1   8         62.98         64.74         2.44 o
  -7   1   8       1610.02       1745.15        14.42 o
  -6   1   8       1058.00       1114.74         9.89 o
  -5   1   8       1151.01       1030.32         9.07 o
  -4   1   8       1957.48       2112.95        15.07 o
  -3   1   8       3154.04       3372.76        24.58 o
  -2   1   8       5059.75       5151.41        40.43 o
  -1   1   8       5915.50       6145.17        47.75 o
   0   1   8          3.02         -1.71         1.14 o
   1   1   8       1537.44       1663.37        16.21 o
   2   1   8       1149.78       1097.25        18.19 o
   3   1   8         24.49         14.68         1.44 o
   4   1   8        772.92        692.61         7.36 o
   5   1   8         12.66         10.97         2.01 o
   6   1   8         20.47         23.03         1.92 o
   7   1   8       1908.30       1901.66        15.30 o
   8   1   8        631.28        609.26         7.60 o
   9   1   8        150.96        136.16         4.34 o
  10   1   8        262.54        258.19         5.99 o
  11   1   8        714.88        702.12        10.59 o
  12   1   8        245.88        273.95         6.67 o
  13   1   8        123.64        144.73         6.01 o
  14   1   8         38.61         39.59         3.94 o
  15   1   8         53.70         62.91         4.79 o
 -16   2   8         95.76        103.37         4.85 o
 -15   2   8         41.94         30.14         3.41 o
 -14   2   8          2.15         -3.73         2.49 o
 -13   2   8        370.92        365.28         6.24 o
 -12   2   8        173.27        176.48         4.42 o
 -11   2   8        242.65        233.31         4.62 o
 -10   2   8          1.18         -1.03         1.57 o
  -9   2   8        171.00        157.52         3.52 o
  -8   2   8         62.05         69.37         2.56 o
  -7   2   8        181.79        205.55         3.94 o
  -6   2   8        300.94        360.39         4.59 o
  -5   2   8        719.97        675.93         7.53 o
  -4   2   8       1995.60       1921.09        14.89 o
  -3   2   8       3384.39       3500.98        25.48 o
  -2   2   8        751.21        842.87         8.86 o
  -1   2   8       5701.24       6173.34        62.07 o
   0   2   8       1165.74       1001.66        12.40 o
   1   2   8       1828.51       2172.57        23.76 o
   2   2   8        229.40        207.65         4.55 o
   3   2   8         95.88         91.66         2.35 o
   4   2   8         60.94         64.35         2.15 o
   5   2   8        201.76        211.71         4.16 o
   6   2   8        424.16        368.53         5.67 o
   7   2   8          7.08          8.03         2.87 o
   8   2   8        583.16        600.61         8.51 o
   9   2   8          0.10         -2.94         1.96 o
  10   2   8         61.18         53.61         3.26 o
  11   2   8          0.59         -3.94         2.63 o
  12   2   8         17.42         24.63         2.46 o
  13   2   8          2.94         -3.50         2.33 o
  14   2   8          0.40         -1.34         2.87 o
  15   2   8          0.48          0.41         3.08 o
 -15   3   8          0.01          2.39         2.73 o
 -14   3   8         15.72         11.69         2.78 o
 -13   3   8        127.06        129.79         4.53 o
 -12   3   8        591.47        571.69         8.31 o
 -11   3   8        239.61        241.70         4.75 o
 -10   3   8         17.29         13.35         2.19 o
  -9   3   8        220.90        219.33         4.48 o
  -8   3   8         77.05         62.00         2.54 o
  -7   3   8          8.27          5.11         1.27 o
  -6   3   8         38.57         66.94         2.16 o
  -5   3   8         42.37         44.15         2.07 o
  -4   3   8       4104.85       4166.34        33.46 o
  -3   3   8       2121.56       2307.34        21.85 o
  -2   3   8         17.53         15.18         1.60 o
  -1   3   8       1610.73       1738.86        19.41 o
   0   3   8         13.08         11.03         1.65 o
   1   3   8        385.61        416.98         6.65 o
   2   3   8        615.12        688.28         7.63 o
   3   3   8         92.98         98.05         2.56 o
   4   3   8          0.41         -1.34         1.32 o
   5   3   8          1.47          1.60         2.04 o
   6   3   8        694.36        718.08        10.72 o
   7   3   8        554.51        576.76        11.85 o
   8   3   8        491.15        471.62         7.23 o
   9   3   8        408.65        381.89         5.44 o
  10   3   8        514.95        464.48         6.32 o
  11   3   8          9.91          6.83         2.17 o
  12   3   8         44.24         33.92         3.13 o
  13   3   8         49.45         48.49         3.62 o
  14   3   8          1.12         -0.50         3.71 o
 -15   4   8         17.06         21.34         3.29 o
 -14   4   8         30.88         43.44         3.40 o
 -13   4   8         43.23         41.05         4.05 o
 -12   4   8         95.48         95.98         3.98 o
 -11   4   8        199.86        218.05         4.97 o
 -10   4   8         13.52         18.86         2.36 o
  -9   4   8       1090.23       1035.29        10.26 o
  -8   4   8         56.90         47.48         2.18 o
  -7   4   8          5.04          0.26         1.14 o
  -6   4   8          1.68          1.66         0.99 o
  -5   4   8        225.27        211.83         4.43 o
  -4   4   8        189.48        213.26         4.28 o
  -3   4   8         18.01          9.19         1.29 o
  -2   4   8        251.78        245.49         8.23 o
  -1   4   8        778.53        753.94         9.80 o
   0   4   8       1747.93       1787.69        16.69 o
   1   4   8        801.63        767.80        17.36 o
   2   4   8       2213.14       2252.82        20.99 o
   3   4   8        285.88        269.18         5.19 o
   4   4   8        400.72        419.55         5.44 o
   5   4   8          5.31          1.69         1.25 o
   6   4   8         36.00         39.97         1.95 o
   7   4   8         37.32         40.88         2.14 o
   8   4   8          7.69          1.85         1.91 o
   9   4   8         90.05         87.47         3.07 o
  10   4   8        223.97        201.20         4.56 o
  11   4   8         37.51         44.84         3.14 o
  12   4   8        159.84        176.27         7.02 o
  13   4   8          1.53         -0.45         3.35 o
  14   4   8         67.62         77.49         5.63 o
 -14   5   8          0.38         -0.16         2.58 o
 -13   5   8        109.19        115.22         4.89 o
 -12   5   8        301.41        281.34         6.54 o
 -11   5   8          9.20          6.89         2.54 o
 -10   5   8        364.74        351.55         6.67 o
  -9   5   8        521.17        515.27         6.85 o
  -8   5   8        245.96        247.88         3.85 o
  -7   5   8         82.35         79.10         2.24 o
  -6   5   8         20.81         17.82         1.69 o
  -5   5   8       1437.24       1349.80        11.47 o
  -4   5   8        392.23        421.84         5.31 o
  -3   5   8        109.13        123.45         3.15 o
  -2   5   8        283.66        279.53         3.86 o
  -1   5   8       2137.68       2221.82        20.27 o
   0   5   8        105.67        106.94         2.78 o
   1   5   8        571.99        615.31         6.92 o
   2   5   8        612.52        636.74         7.32 o
   3   5   8        158.87        158.24         3.43 o
   4   5   8       1659.38       1599.36        15.86 o
   5   5   8        776.76        787.37         9.43 o
   6   5   8         34.00         33.11         2.40 o
   7   5   8        635.21        673.12         9.09 o
   8   5   8         59.34         47.25         3.32 o
   9   5   8         46.57         29.19         4.26 o
  10   5   8          2.18          0.07         3.60 o
  11   5   8         68.97         86.74         5.19 o
  12   5   8         81.49         70.18         5.15 o
  13   5   8          5.13          7.97         3.90 o
 -13   6   8         16.59         16.25         3.89 o
 -12   6   8         18.48          9.76         3.59 o
 -11   6   8         32.09         37.85         4.13 o
 -10   6   8         18.19          6.22         3.24 o
  -9   6   8         39.42         41.83         2.68 o
  -8   6   8        253.47        261.47         5.97 o
  -7   6   8        559.19        538.46         8.15 o
  -6   6   8         26.47         16.31         1.95 o
  -5   6   8        118.59        135.11         3.52 o
  -4   6   8        342.00        323.52         5.57 o
  -3   6   8       1318.81       1247.51        13.13 o
  -2   6   8        123.83        126.30         3.26 o
  -1   6   8         40.14         36.67         2.10 o
   0   6   8         42.55         44.74         2.22 o
   1   6   8          7.33          8.87         2.30 o
   2   6   8         13.60         18.29         1.99 o
   3   6   8         88.14         76.56         4.48 o
   4   6   8         39.63         47.48         2.86 o
   5   6   8        643.48        622.09         9.87 o
   6   6   8         72.78         71.28        10.32 o
   7   6   8          0.25          1.38         2.95 o
   8   6   8         66.57         52.60         4.71 o
   9   6   8         18.47         22.28         4.36 o
  10   6   8        352.26        316.90        16.07 o
  11   6   8         12.97         12.64         4.82 o
  12   6   8          1.98         -0.24         4.11 o
 -12   7   8          0.05         -3.13         3.21 o
 -11   7   8          8.95          2.02         3.02 o
 -10   7   8          6.85          6.05         2.86 o
  -9   7   8         53.57         41.53         3.70 o
  -8   7   8        159.73        151.20         6.30 o
  -7   7   8         99.73         81.94         4.34 o
  -6   7   8        152.56        121.97         6.81 o
  -5   7   8        290.44        259.79         5.12 o
  -4   7   8        252.41        241.27         5.14 o
  -3   7   8        315.84        320.22         5.50 o
  -2   7   8        206.10        212.76         4.32 o
  -1   7   8         65.39         65.55         3.05 o
   0   7   8          4.29          1.64         2.24 o
   1   7   8        527.98        497.20        16.69 o
   2   7   8         49.48         36.67         3.26 o
   3   7   8       2690.44       2708.93        36.38 o
   4   7   8         39.45         36.47         3.65 o
   5   7   8         99.36         96.63         5.25 o
   6   7   8        107.34        107.41         5.71 o
   7   7   8          2.85          4.54         7.44 o
   8   7   8         23.84         22.86         4.12 o
   9   7   8          5.23          4.00         5.78 o
  10   7   8          4.24         -0.67        10.80 o
  11   7   8         16.60         15.22         4.61 o
 -11   8   8          5.08          1.35         3.34 o
 -10   8   8          7.14          9.32         3.31 o
  -9   8   8         39.92         42.96         3.84 o
  -8   8   8         71.71         74.88         4.36 o
  -7   8   8         27.83         29.93         3.26 o
  -6   8   8        148.51        161.45         5.28 o
  -5   8   8        332.49        309.37         6.70 o
  -4   8   8         32.84         31.18         2.82 o
  -3   8   8        787.00        774.51        10.80 o
  -2   8   8         11.75          8.79         2.88 o
  -1   8   8        171.66        172.31         6.64 o
   0   8   8        101.81        123.25         5.84 o
   1   8   8        447.17        436.85        11.48 o
   2   8   8         92.65         87.11         5.84 o
   3   8   8         19.14         18.29         3.92 o
   4   8   8        174.65        192.96         8.44 o
   5   8   8          1.09          1.68         3.88 o
   6   8   8         10.18         10.07         3.80 o
   7   8   8          0.64         -0.64         3.15 o
   8   8   8         38.79         40.86         4.70 o
   9   8   8         21.76         20.93         4.23 o
  10   8   8         36.14         49.78         5.46 o
  -9   9   8         29.30         25.11         3.82 o
  -8   9   8         93.05         95.85         5.04 o
  -7   9   8         16.33         22.87         6.91 o
  -6   9   8        332.01        355.51         7.65 o
  -5   9   8         16.00         15.31         2.68 o
  -4   9   8         56.03         55.88         3.40 o
  -3   9   8        150.59        177.09         5.84 o
  -2   9   8          0.21          0.46         2.46 o
  -1   9   8         70.25         69.47         5.00 o
   0   9   8        146.07        163.74         6.60 o
   1   9   8         35.78         43.54         4.12 o
   2   9   8         75.75         91.24         5.88 o
   3   9   8         61.81         66.03         5.68 o
   4   9   8         60.47         57.78         5.80 o
   5   9   8         32.04         27.85         4.88 o
   6   9   8          0.07          2.68         4.24 o
   7   9   8         16.32         16.89         5.48 o
   8   9   8         32.90         36.87         7.70 o
  -6  10   8         15.20         12.14         2.88 o
  -5  10   8          1.53          2.38         5.00 o
  -4  10   8          3.43          4.97         4.56 o
  -3  10   8         96.86         99.46         6.24 o
  -2  10   8          7.93         12.31         2.85 o
  -1  10   8        101.25         93.76         5.76 o
   0  10   8        222.87        236.05         8.12 o
   1  10   8        127.44        135.21         6.64 o
   2  10   8         72.28         54.42         5.40 o
   3  10   8          9.61          6.44         3.48 o
   4  10   8         26.37         23.17         4.52 o
   5  10   8         89.07         95.24         7.44 o
 -16   1   9          3.29          5.29         3.20 o
 -15   1   9         51.23         53.78         3.77 o
 -14   1   9          9.90          2.98         2.47 o
 -13   1   9         63.04         62.64         3.29 o
 -12   1   9        171.49        172.49         4.37 o
 -11   1   9         12.69         14.28         2.03 o
 -10   1   9        368.07        343.00         5.33 o
  -9   1   9          5.80          6.66         1.72 o
  -8   1   9        580.64        572.78         7.25 o
  -7   1   9          1.80          2.81         1.69 o
  -6   1   9        234.02        235.20         4.84 o
  -5   1   9        330.78        312.18         5.35 o
  -4   1   9       3279.95       3303.88        26.72 o
  -3   1   9        526.65        486.93         5.76 o
  -2   1   9        528.87        522.51         6.95 o
  -1   1   9         44.13         34.11         2.14 o
   0   1   9          3.99         -0.74         1.31 o
   1   1   9       1378.78       1470.92        17.33 o
   2   1   9       2262.25       2313.64        25.57 o
   3   1   9        883.28        911.79         9.07 o
   4   1   9       1089.82       1069.16        11.52 o
   5   1   9         44.31         56.69         3.12 o
   6   1   9         12.38         12.99         1.86 o
   7   1   9         40.83         42.17         2.52 o
   8   1   9        136.06        131.71         4.75 o
   9   1   9        130.15        119.02         4.43 o
  10   1   9          1.91         -3.47         2.31 o
  11   1   9         43.71         46.18         3.59 o
  12   1   9          6.60          5.12         2.84 o
  13   1   9         14.05         12.41         3.06 o
  14   1   9         28.17         27.66         3.83 o
  15   1   9         12.28          8.68         3.32 o
 -16   2   9         30.61         34.77         3.66 o
 -15   2   9         25.16         26.36         3.64 o
 -14   2   9          2.40         -0.95         3.67 o
 -13   2   9          1.20         -3.63         2.42 o
 -12   2   9        216.00        189.52         4.66 o
 -11   2   9          2.00         -2.41         1.80 o
 -10   2   9        601.80        614.17         7.38 o
  -9   2   9         25.56         25.44         2.13 o
  -8   2   9         41.04         44.19         2.33 o
  -7   2   9       1296.99       1308.64        12.60 o
  -6   2   9         98.72        115.86         3.57 o
  -5   2   9       1501.92       1683.46        13.62 o
  -4   2   9        322.67        328.50         4.15 o
  -3   2   9       2328.21       2361.73        21.80 o
  -2   2   9       1013.35        997.00        12.77 o
  -1   2   9         72.50         93.84         3.38 o
   0   2   9          4.16         -0.97         1.45 o
   1   2   9        348.58        373.29         6.47 o
   2   2   9        249.61        279.49         5.55 o
   3   2   9        331.23        335.53         4.58 o
   4   2   9        105.33        103.59         2.72 o
   5   2   9       1318.04       1348.26        13.96 o
   6   2   9         37.38         50.44         2.55 o
   7   2   9        567.01        547.75        11.79 o
   8   2   9        613.91        627.00        13.17 o
   9   2   9          3.36          6.59         3.44 o
  10   2   9          0.01         -3.79         2.95 o
  11   2   9         46.02         36.85         5.34 o
  12   2   9          1.88         -2.25         2.43 o
  13   2   9         33.82         35.76         4.28 o
  14   2   9          0.03         -2.69         2.75 o
 -15   3   9          5.02          1.19         2.74 o
 -14   3   9          0.07         -4.14         2.85 o
 -13   3   9         43.58         51.06         3.75 o
 -12   3   9        178.62        202.77         5.16 o
 -11   3   9        458.25        461.21         7.88 o
 -10   3   9         99.22         91.97         4.20 o
  -9   3   9        128.53        121.67         3.67 o
  -8   3   9         10.21          6.71         1.64 o
  -7   3   9        318.09        310.57         4.74 o
  -6   3   9        467.36        472.46         6.34 o
  -5   3   9          0.54          0.37         1.96 o
  -4   3   9       1956.57       2048.91        18.00 o
  -3   3   9       2654.70       2554.52        29.89 o
  -2   3   9       1311.70       1318.84        15.87 o
  -1   3   9         11.04         17.28         3.92 o
   0   3   9       3710.41       3639.20        38.11 o
   1   3   9        577.78        649.58         9.35 o
   2   3   9        143.13        157.00         4.22 o
   3   3   9         10.87         20.59         1.60 o
   4   3   9         94.23        103.78         2.48 o
   5   3   9        258.56        327.96         6.66 o
   6   3   9       1745.44       1733.42        46.00 o
   7   3   9        637.66        654.51        17.91 o
   8   3   9        130.88        120.66         6.88 o
   9   3   9        365.94        381.04        11.48 o
  10   3   9          0.29         -2.44         2.10 o
  11   3   9          7.51          1.64         2.07 o
  12   3   9          7.15          4.69         2.56 o
  13   3   9         64.60         80.30         4.47 o
  14   3   9        133.45        171.21         7.65 o
 -15   4   9          2.72          9.62         3.02 o
 -14   4   9         46.65         44.85         3.78 o
 -13   4   9          4.20          3.61         2.73 o
 -12   4   9          0.00         -0.77         2.45 o
 -11   4   9         68.35         65.18         4.04 o
 -10   4   9         73.07         64.49         3.14 o
  -9   4   9          9.77          4.95         2.51 o
  -8   4   9          2.27          1.35         1.56 o
  -7   4   9         77.13         88.78         2.52 o
  -6   4   9         92.81        115.68         3.34 o
  -5   4   9        550.19        555.50         6.85 o
  -4   4   9        124.67        112.03         2.99 o
  -3   4   9         39.39         51.22         3.94 o
  -2   4   9          0.62          1.25         1.02 o
  -1   4   9        229.07        302.81         7.10 o
   0   4   9         34.85         28.70         2.11 o
   1   4   9          7.04          7.75         1.37 o
   2   4   9         52.80         48.08         2.91 o
   3   4   9          7.23          1.19         1.18 o
   4   4   9          1.98          0.78         1.11 o
   5   4   9        308.30        292.16         4.44 o
   6   4   9        323.82        300.75         4.78 o
   7   4   9         98.12         91.32         3.51 o
   8   4   9         30.82         42.68         3.75 o
   9   4   9         34.71         33.69         3.66 o
  10   4   9         72.76         68.95         5.52 o
  11   4   9          7.25          5.19         3.73 o
  12   4   9          1.08          3.37         3.28 o
  13   4   9          0.01          2.09         3.57 o
 -14   5   9          1.48         -1.57         3.27 o
 -13   5   9          0.93         -4.00         3.17 o
 -12   5   9          2.65          1.83         2.59 o
 -11   5   9        103.53        107.12         4.51 o
 -10   5   9        254.07        253.39         5.72 o
  -9   5   9         12.22         14.85         2.27 o
  -8   5   9         33.97         33.82         3.42 o
  -7   5   9         22.45         17.73         3.03 o
  -6   5   9        260.10        282.94         4.38 o
  -5   5   9         46.55         43.14         1.95 o
  -4   5   9        191.54        155.89         3.55 o
  -3   5   9         50.53         55.29         2.19 o
  -2   5   9         14.41         14.97         1.42 o
  -1   5   9        119.32        133.16         3.01 o
   0   5   9         15.20         13.78         1.33 o
   1   5   9        877.69        891.39         9.48 o
   2   5   9         83.91         87.83         2.71 o
   3   5   9         72.47         78.99         2.87 o
   4   5   9        580.30        553.36         7.38 o
   5   5   9        252.32        261.28         5.03 o
   6   5   9        106.88         97.24         3.69 o
   7   5   9          0.89         -2.34         3.20 o
   8   5   9          1.18         -1.01         3.13 o
   9   5   9         26.84         15.41         4.09 o
  10   5   9         24.65         14.11         4.08 o
  11   5   9         11.66         15.82         4.17 o
  12   5   9         28.25         31.91         5.02 o
  13   5   9         22.64         32.60         5.28 o
 -13   6   9         48.58         62.29         5.04 o
 -12   6   9         40.24         39.46         4.41 o
 -11   6   9        151.82        167.11         6.62 o
 -10   6   9        112.13        108.35         5.45 o
  -9   6   9         89.63         93.20         5.07 o
  -8   6   9        107.41        103.06         4.98 o
  -7   6   9          5.58         -0.57         2.52 o
  -6   6   9         66.26         56.13         2.96 o
  -5   6   9        241.89        246.85         4.53 o
  -4   6   9         27.07         32.17         2.35 o
  -3   6   9         33.61         34.94         2.33 o
  -2   6   9         63.00         66.90         2.76 o
  -1   6   9        371.05        358.99         6.38 o
   0   6   9          4.40          2.53         1.35 o
   1   6   9        346.12        358.33         8.01 o
   2   6   9        289.00        269.55         5.40 o
   3   6   9        115.69        123.54         4.18 o
   4   6   9        747.72        724.98        10.67 o
   5   6   9        960.79        919.43        15.53 o
   6   6   9          7.91          6.03         3.22 o
   7   6   9         48.07         56.82         4.58 o
   8   6   9        142.69        141.91         8.54 o
   9   6   9        216.83        190.90         8.08 o
  10   6   9         69.68         73.50        15.25 o
  11   6   9         21.09         19.87         4.41 o
  12   6   9         20.11         14.10         4.67 o
 -12   7   9        144.06        152.17         6.78 o
 -11   7   9          1.73          1.62         3.16 o
 -10   7   9         41.67         37.39         3.93 o
  -9   7   9         13.34         17.20         3.18 o
  -8   7   9         70.00         76.80         4.45 o
  -7   7   9         95.94         94.24         4.63 o
  -6   7   9        145.01        142.92         5.07 o
  -5   7   9         86.13         75.12         4.91 o
  -4   7   9         58.15         64.53         3.48 o
  -3   7   9       1493.96       1464.52        17.51 o
  -2   7   9        879.61        842.56         9.93 o
  -1   7   9        500.91        473.28         9.05 o
   0   7   9        822.28        802.87        13.72 o
   1   7   9        183.58        164.49         5.82 o
   2   7   9        617.23        613.36        15.73 o
   3   7   9        689.10        659.34        16.85 o
   4   7   9         12.60         17.39         3.16 o
   5   7   9        255.13        264.75        13.37 o
   6   7   9        599.59        604.82        12.42 o
   7   7   9         16.05         14.15         4.40 o
   8   7   9        174.98        178.96         7.72 o
   9   7   9         79.45         92.11         6.17 o
  10   7   9          2.54         -1.13         3.67 o
  11   7   9         17.38         20.69         5.01 o
 -10   8   9         17.13         18.75         3.55 o
  -9   8   9         47.34         57.70         4.26 o
  -8   8   9          0.07         -0.33         2.66 o
  -7   8   9         17.96         15.93         2.97 o
  -6   8   9         10.43          9.08         2.68 o
  -5   8   9         26.17         27.50         2.88 o
  -4   8   9         92.10         89.34         4.14 o
  -3   8   9         67.60         58.44         3.33 o
  -2   8   9         12.95          8.20         2.37 o
  -1   8   9        204.93        215.32         8.24 o
   0   8   9        314.75        324.49        10.28 o
   1   8   9          0.64         -2.68         3.20 o
   2   8   9        494.43        465.98        13.09 o
   3   8   9         20.65         21.41         4.20 o
   4   8   9          7.01          3.72         3.76 o
   5   8   9         23.03         16.81         4.80 o
   6   8   9         64.39         54.91         4.63 o
   7   8   9         52.57         57.86         7.02 o
   8   8   9         10.56          5.55         3.66 o
   9   8   9         49.04         63.55         8.42 o
  -8   9   9         37.13         41.96         3.93 o
  -7   9   9          3.42          3.71         2.80 o
  -6   9   9         20.65         22.22         3.18 o
  -5   9   9         23.59         25.01         2.99 o
  -4   9   9         10.75         11.35         2.82 o
  -3   9   9         25.03         27.55         3.56 o
  -2   9   9         10.30         12.44         3.72 o
  -1   9   9          6.77          6.96         3.56 o
   0   9   9        114.40        125.25         6.84 o
   1   9   9         51.20         51.14         4.80 o
   2   9   9         42.66         49.78         5.08 o
   3   9   9         21.88          8.32         4.12 o
   4   9   9         39.58         22.13         4.76 o
   5   9   9          6.28         10.40         4.52 o
   6   9   9         16.21         14.69         5.04 o
   7   9   9         61.87         50.70         6.88 o
  -5  10   9          6.80          4.40         3.33 o
  -4  10   9         11.52         17.05         4.32 o
  -3  10   9         73.25         70.88         4.83 o
  -2  10   9         13.46         19.97         4.32 o
  -1  10   9          0.02          7.76         3.68 o
   0  10   9         27.30         23.81         4.20 o
   1  10   9         42.94         60.30         5.76 o
   2  10   9         83.62         76.79         6.32 o
   3  10   9         14.12         11.40         4.12 o
   4  10   9         27.13         28.61         5.08 o
 -15   0  10         25.49         27.55         5.26 o
 -14   0  10         87.50         98.28         7.02 o
 -13   0  10          1.23         -0.69         3.15 o
 -12   0  10         22.68         22.38         3.53 o
 -11   0  10       1095.78       1163.40        16.60 o
 -10   0  10        381.54        358.26         7.82 o
  -9   0  10          7.08          4.00         3.18 o
  -8   0  10        285.94        317.70         8.67 o
  -7   0  10        138.82        144.84         9.82 o
  -6   0  10         90.83         65.07         6.20 o
  -5   0  10         11.05         12.08         3.36 o
  -4   0  10        240.82        260.34         9.72 o
  -3   0  10        186.93        248.25         6.81 o
  -2   0  10        140.17         89.74         4.44 o
  -1   0  10       5615.28       5591.64        99.12 o
   0   0  10         19.14          5.60         3.56 o
   1   0  10        926.54        884.63        20.77 o
   2   0  10       3706.26       3426.99        63.50 o
   3   0  10        814.39        913.06        14.63 o
   4   0  10         55.52         38.92         3.16 o
   5   0  10        297.07        333.65         7.96 o
   6   0  10        381.26        379.75        14.93 o
   7   0  10        669.93        690.46        14.93 o
   8   0  10         75.89         70.78         4.71 o
   9   0  10         54.08         49.42         7.08 o
  10   0  10       3461.50       3508.50        69.91 o
  11   0  10        891.00        854.14        17.17 o
  12   0  10         43.37         52.70         6.12 o
  13   0  10        430.75        413.23        12.37 o
  14   0  10        106.38        122.14         8.00 o
 -15   1  10          3.02          2.88         2.84 o
 -14   1  10         19.90         16.41         2.94 o
 -13   1  10         66.71         73.77         3.43 o
 -12   1  10         53.86         61.81         3.11 o
 -11   1  10          0.05          2.12         1.94 o
 -10   1  10        109.33         98.64         3.79 o
  -9   1  10       1708.44       1709.72        16.37 o
  -8   1  10        211.37        208.46         6.79 o
  -7   1  10         28.64         21.74         2.67 o
  -6   1  10        411.65        416.57         6.68 o
  -5   1  10         91.41         60.57         3.38 o
  -4   1  10        202.28        262.75         4.65 o
  -3   1  10        608.81        603.64         7.58 o
  -2   1  10         59.09         84.53         4.99 o
  -1   1  10       2086.72       2027.80        22.96 o
   0   1  10        853.63        801.09        11.05 o
   1   1  10         21.61         13.60         2.52 o
   2   1  10          1.36         13.80         2.38 o
   3   1  10         82.51         80.09         2.87 o
   4   1  10       1934.63       2063.91        22.36 o
   5   1  10        118.79        126.74         3.60 o
   6   1  10         57.08         45.85         2.86 o
   7   1  10        147.70        164.55         4.38 o
   8   1  10         59.37         59.06         4.31 o
   9   1  10         46.01         50.34         3.64 o
  10   1  10          1.50         -0.30         3.88 o
  11   1  10        504.04        536.13        12.05 o
  12   1  10         23.09         24.24         3.20 o
  13   1  10          8.49          4.33         3.07 o
  14   1  10          7.95          3.15         4.63 o
 -15   2  10         17.81          9.20         3.70 o
 -14   2  10         19.32         12.94         3.30 o
 -13   2  10         21.74         10.79         2.68 o
 -12   2  10        182.87        179.97         4.60 o
 -11   2  10        201.79        202.79         4.98 o
 -10   2  10         32.09         25.85         2.72 o
  -9   2  10          0.22         -0.35         1.93 o
  -8   2  10        331.14        327.02         7.35 o
  -7   2  10        196.19        181.49         4.59 o
  -6   2  10        104.98        112.25         3.85 o
  -5   2  10        114.51        107.72         2.91 o
  -4   2  10        112.67        118.15         2.89 o
  -3   2  10        985.23       1087.06        11.46 o
  -2   2  10       1032.55       1020.96        13.30 o
  -1   2  10       1005.08       1000.79        13.08 o
   0   2  10        588.07        531.37         8.43 o
   1   2  10        644.13        660.13         9.76 o
   2   2  10        128.92        153.72         4.44 o
   3   2  10        235.58        292.62         4.44 o
   4   2  10        235.96        240.66         4.50 o
   5   2  10          8.49          4.23         1.52 o
   6   2  10         61.53         45.88         2.87 o
   7   2  10        178.42        189.16         5.09 o
   8   2  10       1090.66       1117.52        19.73 o
   9   2  10        261.59        268.63         9.27 o
  10   2  10          2.71         -6.03         4.02 o
  11   2  10         48.73         44.10         5.42 o
  12   2  10         23.45         20.28         3.12 o
  13   2  10          0.88         -2.52         3.75 o
  14   2  10        185.06        190.55         8.28 o
 -15   3  10          8.91          4.20         2.95 o
 -14   3  10          4.01          3.20         3.35 o
 -13   3  10          0.02         -1.77         2.89 o
 -12   3  10         29.01         27.00         3.10 o
 -11   3  10         23.64         25.99         3.02 o
 -10   3  10        700.05        672.89         9.68 o
  -9   3  10         29.19         24.41         3.25 o
  -8   3  10         97.40         85.68         3.85 o
  -7   3  10        108.11         97.57         3.81 o
  -6   3  10         27.97         24.38         2.30 o
  -5   3  10       1581.11       1690.05        15.72 o
  -4   3  10        252.53        264.77         4.60 o
  -3   3  10        390.48        379.45         6.99 o
  -2   3  10         42.80         22.80         2.25 o
  -1   3  10         64.77         50.53         2.83 o
   0   3  10       1004.79        938.79        12.46 o
   1   3  10         68.55         57.31         3.20 o
   2   3  10         42.97         43.57         2.64 o
   3   3  10          1.53          2.19         1.12 o
   4   3  10         32.84         23.58         2.41 o
   5   3  10         18.66         17.10         2.04 o
   6   3  10        706.96        695.53        13.47 o
   7   3  10        645.46        644.57        13.39 o
   8   3  10         69.84         64.62         4.87 o
   9   3  10       1361.98       1420.42        26.35 o
  10   3  10          1.53         -0.71         5.50 o
  11   3  10         34.75         23.16         3.54 o
  12   3  10          0.13          1.47         3.91 o
  13   3  10        147.58        132.26         8.25 o
  14   3  10        103.55        118.74         6.79 o
 -14   4  10         29.91         32.86         3.63 o
 -13   4  10         34.73         33.75         3.44 o
 -12   4  10          1.60          5.57         2.63 o
 -11   4  10        113.59        123.01         5.74 o
 -10   4  10        125.25        127.56         4.45 o
  -9   4  10         19.07         16.94         2.33 o
  -8   4  10        811.42        821.68        10.97 o
  -7   4  10          9.83         12.48         2.14 o
  -6   4  10         85.95         95.46         3.49 o
  -5   4  10         11.68         10.33         1.70 o
  -4   4  10        743.73        707.98         8.12 o
  -3   4  10        603.96        647.79         9.67 o
  -2   4  10        324.44        321.76         7.33 o
  -1   4  10         40.59         34.10         2.42 o
   0   4  10        184.71        157.48         3.15 o
   1   4  10        644.82        611.80         7.46 o
   2   4  10       1118.87       1167.68        12.35 o
   3   4  10        101.50        113.90         3.29 o
   4   4  10        113.76        104.08         3.39 o
   5   4  10         42.18         41.47         2.06 o
   6   4  10        100.46        117.33         3.69 o
   7   4  10       1245.99       1282.51        18.87 o
   8   4  10        918.73        885.97        20.85 o
   9   4  10        188.43        215.37         6.74 o
  10   4  10        312.11        305.79         9.90 o
  11   4  10         19.05         17.71         4.37 o
  12   4  10         52.85         53.83         5.41 o
  13   4  10          8.96          3.04         4.22 o
 -14   5  10         10.46          7.98         3.73 o
 -13   5  10         70.67         78.87         5.49 o
 -12   5  10        121.38        128.69         6.16 o
 -11   5  10         15.93         15.15         3.65 o
 -10   5  10        807.76        819.36        23.47 o
  -9   5  10         52.69         58.47         4.10 o
  -8   5  10         13.57          8.61         2.99 o
  -7   5  10         15.83         16.92         1.87 o
  -6   5  10         84.79         81.18         2.80 o
  -5   5  10        239.47        261.14         4.19 o
  -4   5  10        245.38        263.94         4.48 o
  -3   5  10         93.43         96.72         2.84 o
  -2   5  10         57.50         57.14         2.77 o
  -1   5  10       1422.41       1424.44        14.29 o
   0   5  10        851.66        886.78         9.66 o
   1   5  10         18.34         24.98         1.75 o
   2   5  10         39.07         45.83         2.15 o
   3   5  10        698.85        674.42         8.37 o
   4   5  10         36.03         40.75         2.84 o
   5   5  10        193.12        205.46         4.68 o
   6   5  10          0.23         -0.42         1.85 o
   7   5  10         51.08         57.76         4.75 o
   8   5  10        218.51        230.77         8.16 o
   9   5  10         62.34         66.43         6.94 o
  10   5  10          1.35          0.11         4.66 o
  11   5  10        342.70        357.72        11.17 o
  12   5  10         12.50         13.02         7.48 o
 -13   6  10         13.93         23.24         4.20 o
 -12   6  10          2.74          2.65         3.35 o
 -11   6  10         52.17         57.90         5.05 o
 -10   6  10        107.64         91.20         5.27 o
  -9   6  10          0.40         -2.63         2.65 o
  -8   6  10        177.93        170.54         5.88 o
  -7   6  10         83.94         89.91         4.56 o
  -6   6  10        376.56        336.36         8.38 o
  -5   6  10          6.53          6.14         1.50 o
  -4   6  10        540.72        503.04         7.51 o
  -3   6  10        555.80        526.80         7.51 o
  -2   6  10        733.99        734.38        10.26 o
  -1   6  10         47.47         46.95         2.66 o
   0   6  10         40.62         39.75         2.27 o
   1   6  10        266.78        267.93         7.38 o
   2   6  10         96.82        105.66         3.81 o
   3   6  10        468.23        422.12         7.50 o
   4   6  10         69.12         66.04         3.27 o
   5   6  10        897.20        894.50        15.38 o
   6   6  10          2.27          1.07         3.96 o
   7   6  10          7.03          7.86         3.54 o
   8   6  10        318.15        323.22         9.65 o
   9   6  10        147.93        192.92        16.35 o
  10   6  10         52.29         58.49         5.58 o
  11   6  10          0.89          0.07         3.92 o
 -11   7  10         22.50         33.01         4.15 o
 -10   7  10          5.95          3.28         3.08 o
  -9   7  10         38.75         52.59         5.28 o
  -8   7  10          7.15          6.25         2.72 o
  -7   7  10        130.81        114.79         5.00 o
  -6   7  10        125.47        128.66         5.09 o
  -5   7  10        184.46        154.91         5.13 o
  -4   7  10         33.59         30.61         2.80 o
  -3   7  10         53.48         51.04         3.09 o
  -2   7  10        301.76        302.41         7.06 o
  -1   7  10        171.71        183.90        15.47 o
   0   7  10        189.95        178.67         8.12 o
   1   7  10        246.44        231.85         9.12 o
   2   7  10          0.81          2.36         3.80 o
   3   7  10         30.28         27.65         5.04 o
   4   7  10        493.31        452.84         9.76 o
   5   7  10         77.60         76.49         5.02 o
   6   7  10        400.85        426.89        10.40 o
   7   7  10         91.88        129.14         6.55 o
   8   7  10         91.81         99.17         6.35 o
   9   7  10          9.03         10.93         5.00 o
  10   7  10         12.88         -2.94         3.95 o
 -10   8  10          6.25          8.50         3.47 o
  -9   8  10         12.17         18.20         3.37 o
  -8   8  10         46.24         41.66         3.79 o
  -7   8  10         11.14          9.24         2.88 o
  -6   8  10         16.34         13.11         2.78 o
  -5   8  10         10.01         10.04         2.58 o
  -4   8  10        170.25        177.20         5.37 o
  -3   8  10         29.89         25.38         4.27 o
  -2   8  10        140.61        131.09         6.64 o
  -1   8  10        232.21        225.81         8.88 o
   0   8  10         69.16         62.14         6.00 o
   1   8  10          0.38         -0.56         3.48 o
   2   8  10        100.62        104.52         6.96 o
   3   8  10          4.39          9.76         4.04 o
   4   8  10        173.41        157.06         8.56 o
   5   8  10        162.96        154.90         6.41 o
   6   8  10         17.68         22.40         4.02 o
   7   8  10        160.66        153.35         7.19 o
   8   8  10          0.01         -1.14         3.54 o
  -8   9  10          3.87         -0.23         3.04 o
  -7   9  10        110.44        111.44         7.28 o
  -6   9  10         20.88         19.65         3.14 o
  -5   9  10          9.60          3.90         2.56 o
  -4   9  10         18.55         16.78         3.46 o
  -3   9  10         55.69         64.00         7.36 o
  -2   9  10        237.66        258.98         9.88 o
  -1   9  10        498.29        537.09        14.81 o
   0   9  10         10.11         -0.44         4.04 o
   1   9  10         13.92          6.48         4.04 o
   2   9  10        531.07        551.46        15.41 o
   3   9  10          0.52         -5.28         3.52 o
   4   9  10          0.12         -2.60         3.84 o
   5   9  10         52.35         66.95         6.72 o
   6   9  10         11.37         13.25         5.28 o
  -4  10  10          9.03         12.36         3.50 o
  -3  10  10         13.87         15.97         4.32 o
  -2  10  10         10.54         13.93         4.44 o
  -1  10  10        409.39        439.97        13.41 o
   0  10  10          0.01         -5.76         3.84 o
   1  10  10        170.88        173.87         8.64 o
   2  10  10          5.53          2.00         3.96 o
 -15   1  11        134.87        135.90         5.32 o
 -14   1  11         19.63         21.64         3.20 o
 -13   1  11        226.08        244.48         5.46 o
 -12   1  11          2.36          1.84         2.34 o
 -11   1  11         31.88         25.88         2.63 o
 -10   1  11         22.52         14.87         2.77 o
  -9   1  11          0.11         -3.59         2.73 o
  -8   1  11        127.47        105.84         5.06 o
  -7   1  11        108.30         96.51         4.30 o
  -6   1  11        669.33        680.72        13.33 o
  -5   1  11          8.58         12.24         2.80 o
  -4   1  11        569.80        573.03         9.34 o
  -3   1  11        262.26        289.69         6.17 o
  -2   1  11        159.33        150.87         5.52 o
  -1   1  11         48.14         55.10         3.90 o
   0   1  11       1651.97       1574.63        23.26 o
   1   1  11        154.98        124.03        11.54 o
   2   1  11        491.77        563.26        11.23 o
   3   1  11        112.58        106.82         3.32 o
   4   1  11        183.06        175.93         4.11 o
   5   1  11         15.03         15.14         2.71 o
   6   1  11        285.23        281.25         5.49 o
   7   1  11        540.68        508.18         8.99 o
   8   1  11        646.96        627.60        10.60 o
   9   1  11        478.12        476.06         9.39 o
  10   1  11          0.42         -1.51         3.88 o
  11   1  11        131.07        126.75         7.70 o
  12   1  11        139.93        130.50         8.04 o
  13   1  11        144.05        166.17         9.05 o
  14   1  11         67.94         68.87        10.20 o
 -15   2  11         62.77         59.96         7.46 o
 -14   2  11          0.08         -3.83         3.13 o
 -13   2  11         94.34        102.07         4.91 o
 -12   2  11        228.05        195.13         5.85 o
 -11   2  11        126.21        120.95         4.88 o
 -10   2  11        379.95        378.83         8.83 o
  -9   2  11          3.44          2.05         2.68 o
  -8   2  11          6.01          7.09         2.58 o
  -7   2  11        435.91        397.57         7.99 o
  -6   2  11         16.49         16.66         1.70 o
  -5   2  11          2.90         10.46         1.66 o
  -4   2  11       1424.25       1540.77        16.05 o
  -3   2  11        142.78        158.12         3.60 o
  -2   2  11        485.80        488.57        10.14 o
  -1   2  11        504.55        489.62        10.03 o
   0   2  11         73.38         87.24         4.64 o
   1   2  11         55.55         49.13         3.45 o
   2   2  11        125.41        144.71         5.55 o
   3   2  11         77.36         78.03         2.87 o
   4   2  11        602.28        582.99         9.91 o
   5   2  11       1369.15       1291.26        18.16 o
   6   2  11         16.95         17.94         2.36 o
   7   2  11          9.38          6.60         2.37 o
   8   2  11         30.83         29.89         4.43 o
   9   2  11       1250.25       1326.67        23.24 o
  10   2  11         90.47         77.37         6.19 o
  11   2  11          1.46         -2.17         4.03 o
  12   2  11        337.35        372.13        12.18 o
  13   2  11        161.62        158.74        13.33 o
 -14   3  11          3.55          2.19         3.36 o
 -13   3  11          0.28         -4.40         2.93 o
 -12   3  11         42.43         38.49         3.89 o
 -11   3  11        191.58        211.97         5.73 o
 -10   3  11         11.28          9.76         3.47 o
  -9   3  11         38.75         37.83         3.69 o
  -8   3  11        497.50        513.01         8.40 o
  -7   3  11        240.89        230.13         5.39 o
  -6   3  11        138.56        143.72         4.37 o
  -5   3  11         69.92         76.04         3.49 o
  -4   3  11       1451.70       1410.25        15.35 o
  -3   3  11        161.72        150.76         4.82 o
  -2   3  11          1.10         -1.17         1.02 o
  -1   3  11         86.70         88.23         3.76 o
   0   3  11        188.47        156.33         4.62 o
   1   3  11        178.36        152.82         4.64 o
   2   3  11        357.80        349.45        11.03 o
   3   3  11         88.28         80.55         3.01 o
   4   3  11        109.68         99.74         3.33 o
   5   3  11         43.99         46.71         2.65 o
   6   3  11          5.35         -1.63         2.76 o
   7   3  11          0.85          4.98         3.94 o
   8   3  11        468.31        434.60        11.42 o
   9   3  11        164.13        181.92         8.16 o
  10   3  11         61.89         62.86         5.50 o
  11   3  11          1.16         -0.44         3.60 o
  12   3  11         13.18         15.72         4.55 o
  13   3  11         19.75         35.93         5.63 o
 -14   4  11         11.33         14.01         4.19 o
 -13   4  11          3.02          0.84         3.64 o
 -12   4  11         76.26         78.96         7.28 o
 -11   4  11        226.15        219.60         6.52 o
 -10   4  11          0.34          3.42         3.97 o
  -9   4  11        402.59        411.33         8.90 o
  -8   4  11        146.63        125.29         5.31 o
  -7   4  11         24.65         14.21         2.56 o
  -6   4  11        310.18        321.89         6.25 o
  -5   4  11        118.04        105.57         3.55 o
  -4   4  11         74.48         82.87         3.33 o
  -3   4  11        246.94        244.48         5.72 o
  -2   4  11        104.84        108.99         4.01 o
  -1   4  11          2.84          3.67         1.77 o
   0   4  11         59.86         65.33         2.35 o
   1   4  11         31.03         25.02         1.76 o
   2   4  11         98.72         96.82         2.35 o
   3   4  11        819.15        804.25        12.42 o
   4   4  11         54.43         51.24         3.23 o
   5   4  11         15.06          6.21         2.23 o
   6   4  11        280.47        277.23         6.49 o
   7   4  11          0.06          1.06         2.44 o
   8   4  11        392.00        360.69         8.21 o
   9   4  11         78.24         98.45         6.38 o
  10   4  11         41.17         35.85         4.92 o
  11   4  11         11.69         16.72         4.47 o
  12   4  11          0.94         -2.33         4.22 o
 -13   5  11          1.22          2.14         3.65 o
 -12   5  11         21.26         18.79         3.87 o
 -11   5  11          4.34          3.45         3.85 o
 -10   5  11         97.86        107.59         5.85 o
  -9   5  11         37.74         38.35         5.69 o
  -8   5  11          3.70          0.83         2.70 o
  -7   5  11        119.64        132.91         6.94 o
  -6   5  11        164.79        153.17         4.00 o
  -5   5  11         24.74         27.49         2.19 o
  -4   5  11          2.84          3.51         1.83 o
  -3   5  11         63.30         69.66         3.43 o
  -2   5  11         92.45        102.97         3.91 o
  -1   5  11          2.06          0.34         1.42 o
   0   5  11        474.18        463.68         6.23 o
   1   5  11        175.12        171.88         4.98 o
   2   5  11        160.51        144.37         3.65 o
   3   5  11         20.70         11.14         1.90 o
   4   5  11          7.68          1.49         1.78 o
   5   5  11        128.48        122.83         4.60 o
   6   5  11        774.61        784.03        19.17 o
   7   5  11        414.88        395.45        10.33 o
   8   5  11         89.83        104.75         6.57 o
   9   5  11        122.58        107.04         6.66 o
  10   5  11          9.27          1.30         3.74 o
  11   5  11         22.79         34.12         5.08 o
  12   5  11         24.48         24.62         4.98 o
 -12   6  11         26.59         24.68         4.21 o
 -11   6  11         76.63         85.26         5.39 o
 -10   6  11         10.44          3.16         3.20 o
  -9   6  11         63.35         51.58         4.68 o
  -8   6  11         76.81         71.68         4.37 o
  -7   6  11         45.47         35.90         3.45 o
  -6   6  11         28.05         25.30         3.05 o
  -5   6  11          3.43         -1.45         2.97 o
  -4   6  11        149.99        125.18         3.57 o
  -3   6  11        248.49        249.36         4.96 o
  -2   6  11         91.18        104.07         3.07 o
  -1   6  11        222.68        223.59         4.03 o
   0   6  11        589.26        595.00         7.08 o
   1   6  11          3.04         -2.27         1.77 o
   2   6  11         45.30         42.83         2.32 o
   3   6  11        436.93        426.06         8.99 o
   4   6  11         63.10         67.91         4.76 o
   5   6  11         17.39         19.53         3.42 o
   6   6  11        470.24        463.30        10.74 o
   7   6  11          0.72          0.07         4.78 o
   8   6  11        153.30        168.39         7.67 o
   9   6  11          9.64          6.63         4.09 o
  10   6  11         18.76         20.87         4.65 o
  11   6  11          3.94          3.10         9.12 o
 -11   7  11          1.33          0.36         3.52 o
 -10   7  11        166.95        177.16         6.86 o
  -9   7  11          2.44         -0.46         2.80 o
  -8   7  11        251.81        270.70         7.44 o
  -7   7  11        153.35        163.67         5.78 o
  -6   7  11         15.97         11.32         2.83 o
  -5   7  11         14.22         10.51         4.03 o
  -4   7  11         32.53         35.40         5.77 o
  -3   7  11        215.04        201.78         6.17 o
  -2   7  11         48.94         55.35         6.58 o
  -1   7  11        183.46        174.78         5.04 o
   0   7  11         63.71         64.11         6.32 o
   1   7  11         13.18         10.16         4.12 o
   2   7  11        946.09        938.33        22.53 o
   3   7  11        146.79        135.73         5.37 o
   4   7  11        153.17        153.51         5.93 o
   5   7  11        517.36        470.43        13.97 o
   6   7  11         26.43         22.59         3.90 o
   7   7  11         42.17         38.02         4.50 o
   8   7  11         23.05         22.72         4.24 o
   9   7  11          2.17          1.42         3.71 o
  -9   8  11         77.99         93.67         5.30 o
  -8   8  11         45.29         48.49         5.99 o
  -7   8  11         13.13          8.44         2.94 o
  -6   8  11         13.75          7.11         2.73 o
  -5   8  11        276.91        263.41         6.63 o
  -4   8  11         51.92         56.66         3.54 o
  -3   8  11         10.72          1.26         3.28 o
  -2   8  11         69.64         54.42         5.56 o
  -1   8  11         88.24         99.08         7.08 o
   0   8  11        161.22        159.54         8.48 o
   1   8  11          3.62          0.00         3.80 o
   2   8  11         30.56         23.85         4.76 o
   3   8  11          0.01          0.96         3.88 o
   4   8  11          2.32          7.72         4.40 o
   5   8  11         37.66         36.08         3.94 o
   6   8  11         69.65         81.56         5.33 o
   7   8  11          2.31          3.13         4.44 o
   8   8  11         65.86         71.24         5.63 o
  -7   9  11          6.95         11.58         3.90 o
  -6   9  11        130.64        145.43         6.93 o
  -5   9  11         24.73         24.51         4.09 o
  -4   9  11          9.03         18.35         3.78 o
  -3   9  11          5.91         19.73         4.76 o
  -2   9  11          8.68         13.21         4.40 o
  -1   9  11          8.02          8.08         4.32 o
   0   9  11        163.93        178.55         9.00 o
   1   9  11          4.91          1.12         4.16 o
   2   9  11         19.19         13.81         4.48 o
   3   9  11         15.66         12.81         4.40 o
   4   9  11         22.66         18.97         5.12 o
   5   9  11          0.02         -4.20         4.52 o
 -15   0  12          1.00         -1.88         4.38 o
 -14   0  12         64.41         74.95         9.04 o
 -13   0  12        373.30        355.81        18.01 o
 -12   0  12         80.81         79.87         6.07 o
 -11   0  12        192.22        219.68        17.55 o
 -10   0  12         11.31         -2.36         3.61 o
  -9   0  12         10.74         17.77         5.20 o
  -8   0  12         30.44         32.73         5.76 o
  -7   0  12         21.96         24.81         5.28 o
  -6   0  12          8.64          8.24         3.80 o
  -5   0  12        267.86        251.82        10.64 o
  -4   0  12        101.34         87.19         6.72 o
  -3   0  12        113.47        116.33         7.40 o
  -2   0  12       2917.18       2946.12        56.62 o
  -1   0  12       2162.03       2400.02        47.58 o
   0   0  12         47.75         37.81         5.28 o
   1   0  12       3470.99       3600.34        67.63 o
   2   0  12        148.51        148.46         8.72 o
   3   0  12         21.53         22.64         2.80 o
   4   0  12        310.91        327.65         8.26 o
   5   0  12          1.80         -0.99         2.18 o
   6   0  12        495.91        487.61        21.33 o
   7   0  12        694.90        672.19        17.53 o
   8   0  12        488.57        522.21        18.41 o
   9   0  12         15.66          5.80         6.04 o
  10   0  12        144.32        155.18        11.68 o
  11   0  12         17.01         30.05         7.64 o
  12   0  12         20.36         21.57         7.48 o
  13   0  12        163.43        189.39        14.09 o
 -15   1  12         33.07         44.88         5.02 o
 -14   1  12         52.85         64.66         5.01 o
 -13   1  12        345.08        382.69         9.91 o
 -12   1  12          6.10          3.11         2.84 o
 -11   1  12         47.54         54.28         4.25 o
 -10   1  12          2.17          0.06         2.84 o
  -9   1  12        928.13        951.63        14.75 o
  -8   1  12        313.60        301.99         7.64 o
  -7   1  12         57.62         53.80         4.63 o
  -6   1  12          2.94          8.64         3.04 o
  -5   1  12         43.88         39.31         3.81 o
  -4   1  12        479.15        539.25        11.78 o
  -3   1  12        670.12        654.24        12.69 o
  -2   1  12        377.80        337.73         9.62 o
  -1   1  12        556.37        535.86        11.15 o
   0   1  12          9.38          6.27         2.60 o
   1   1  12        227.74        233.59         7.22 o
   2   1  12        610.92        719.17        13.61 o
   3   1  12        856.78        833.95        10.85 o
   4   1  12        396.95        384.26         9.00 o
   5   1  12         88.68         70.84         3.69 o
   6   1  12        161.55        136.63         4.81 o
   7   1  12         18.87         20.20         2.70 o
   8   1  12         77.88         56.47         4.00 o
   9   1  12          0.03         -1.10         3.62 o
  10   1  12         34.70         40.65         5.23 o
  11   1  12        130.80        151.36         8.52 o
  12   1  12        209.30        211.56         9.94 o
  13   1  12         51.23         44.62         7.40 o
 -14   2  12        124.56        137.42         6.67 o
 -13   2  12          0.13          1.77         2.77 o
 -12   2  12         87.72        101.55         5.70 o
 -11   2  12         67.16         80.90         5.15 o
 -10   2  12        300.60        279.51         8.81 o
  -9   2  12         21.71         21.13         3.40 o
  -8   2  12        711.25        724.14        12.17 o
  -7   2  12          1.98          4.21         2.58 o
  -6   2  12        384.54        386.38        22.09 o
  -5   2  12        867.76        889.23        11.42 o
  -4   2  12          5.72          7.13         1.61 o
  -3   2  12        192.55        171.52         3.95 o
  -2   2  12          4.21          1.42         4.70 o
  -1   2  12        193.16        202.42         6.66 o
   0   2  12         17.77          5.92         3.00 o
   1   2  12        429.12        391.61         9.22 o
   2   2  12         11.88          7.68         2.76 o
   3   2  12         13.56         13.95         3.85 o
   4   2  12        550.48        569.67        11.49 o
   5   2  12         19.12         23.31         2.55 o
   6   2  12       1015.46        999.54        13.76 o
   7   2  12         36.38         35.12         3.10 o
   8   2  12        330.02        307.88         7.17 o
   9   2  12        584.77        560.41        13.95 o
  10   2  12         15.27          8.91         4.26 o
  11   2  12        100.59        105.40         7.40 o
  12   2  12        112.62        116.17        11.12 o
  13   2  12         39.96         47.82         9.36 o
 -14   3  12         18.31         15.31         5.06 o
 -13   3  12          6.05          6.95         5.68 o
 -12   3  12        248.61        216.35         9.40 o
 -11   3  12         11.25          8.52         3.40 o
 -10   3  12        803.67        808.58        15.04 o
  -9   3  12        736.78        699.72        12.22 o
  -8   3  12        373.36        342.91         8.16 o
  -7   3  12        185.67        169.74         5.09 o
  -6   3  12        972.22        946.66        12.38 o
  -5   3  12         35.03         36.81         3.14 o
  -4   3  12        236.98        272.09         6.56 o
  -3   3  12        367.02        346.34         5.56 o
  -2   3  12        125.27        122.47         3.32 o
  -1   3  12        498.99        540.02        11.02 o
   0   3  12        489.83        448.08         9.93 o
   1   3  12         22.41         13.92         5.32 o
   2   3  12        697.49        734.73        13.69 o
   3   3  12        145.27        138.00         4.01 o
   4   3  12          4.03         -1.11         1.94 o
   5   3  12        103.14         97.41         3.94 o
   6   3  12         19.95         16.71         2.22 o
   7   3  12         74.05         57.73         4.93 o
   8   3  12        243.60        206.39         8.45 o
   9   3  12        126.46        133.73         7.43 o
  10   3  12        248.70        220.85        13.49 o
  11   3  12          7.60         -3.24         6.04 o
  12   3  12         47.54         57.30        17.83 o
 -13   4  12         87.82         95.25         5.81 o
 -12   4  12         15.56          8.51         4.74 o
 -11   4  12         33.49         38.21         5.62 o
 -10   4  12        773.83        796.27        17.06 o
  -9   4  12         13.53         18.83         4.69 o
  -8   4  12        699.32        746.09        12.43 o
  -7   4  12         39.57         36.26         3.52 o
  -6   4  12        134.69        137.22         4.73 o
  -5   4  12       2063.90       2098.96        28.49 o
  -4   4  12         30.71         24.19         2.82 o
  -3   4  12         84.98         79.09         4.17 o
  -2   4  12        257.81        256.03         6.15 o
  -1   4  12        252.99        245.59         5.92 o
   0   4  12         58.22         60.83         3.73 o
   1   4  12        131.12        123.39         4.23 o
   2   4  12        149.62        157.74         4.22 o
   3   4  12        223.89        230.16         7.37 o
   4   4  12        245.71        239.57         7.49 o
   5   4  12          7.85          6.03         2.38 o
   6   4  12         14.85         18.03         2.88 o
   7   4  12        194.21        190.48         7.52 o
   8   4  12        172.00        169.50         7.55 o
   9   4  12        305.81        263.78        10.14 o
  10   4  12         38.11         44.58         7.72 o
  11   4  12         11.43          7.40         4.18 o
  12   4  12          6.49         10.88         4.63 o
 -13   5  12          7.04         15.78         4.00 o
 -12   5  12         66.66         72.18         5.29 o
 -11   5  12         39.15         35.56         4.19 o
 -10   5  12          0.15         -2.01         3.16 o
  -9   5  12          5.01          2.37         3.22 o
  -8   5  12         22.30         18.00         4.24 o
  -7   5  12         17.70         27.80         6.02 o
  -6   5  12        353.12        343.90        24.01 o
  -5   5  12       1208.99       1231.32        20.65 o
  -4   5  12          1.20         -2.22         1.82 o
  -3   5  12        397.90        387.75        24.80 o
  -2   5  12         15.90         15.78         2.32 o
  -1   5  12        154.91        152.03         4.71 o
   0   5  12        198.42        196.40         5.42 o
   1   5  12       1130.81       1096.38        18.90 o
   2   5  12        146.28        127.41         5.64 o
   3   5  12        279.83        273.38         6.18 o
   4   5  12        504.92        495.51        18.29 o
   5   5  12        247.21        238.82         7.48 o
   6   5  12         27.02         32.63         3.96 o
   7   5  12        294.49        293.97         8.91 o
   8   5  12         69.71         69.81         5.32 o
   9   5  12         22.04         37.32         6.48 o
  10   5  12          0.67         -2.27         3.73 o
  11   5  12         87.67        101.73         7.06 o
 -12   6  12          1.28         -0.20         3.55 o
 -11   6  12          4.34          9.24         3.49 o
 -10   6  12         10.65          3.91         5.15 o
  -9   6  12          2.46         -4.30         2.87 o
  -8   6  12          3.59          1.05         2.76 o
  -7   6  12          5.36         14.39         2.98 o
  -6   6  12         50.29         45.92         3.69 o
  -5   6  12        332.81        326.33         7.24 o
  -4   6  12        191.62        165.80         6.06 o
  -3   6  12        409.38        411.12         9.05 o
  -2   6  12        219.03        206.74         6.09 o
  -1   6  12        418.25        383.07         7.88 o
   0   6  12         43.54         37.94         4.24 o
   1   6  12        422.58        410.24        13.73 o
   2   6  12        198.69        218.81         5.98 o
   3   6  12        109.44        104.42         9.02 o
   4   6  12         29.90         34.58         3.61 o
   5   6  12        101.42         99.01         7.54 o
   6   6  12          3.19         -0.55         3.16 o
   7   6  12          1.08          0.27         4.50 o
   8   6  12        127.61        136.55         8.56 o
   9   6  12          0.28          0.23         3.91 o
  10   6  12        134.06        160.54         8.42 o
 -10   7  12          5.80          8.43         3.78 o
  -9   7  12         18.37          7.81         3.24 o
  -8   7  12         13.24         10.38         3.10 o
  -7   7  12         29.98         29.39         3.43 o
  -6   7  12         45.95         43.75         3.61 o
  -5   7  12         30.58         26.15         3.33 o
  -4   7  12        121.56        111.35         5.35 o
  -3   7  12         64.30         53.87         3.79 o
  -2   7  12         53.44         57.21         3.67 o
  -1   7  12          1.26          2.92         1.96 o
   0   7  12        234.52        240.25        10.40 o
   1   7  12          4.96          6.68         4.16 o
   2   7  12          8.20         13.29         4.44 o
   3   7  12          3.51          2.99         2.51 o
   4   7  12        197.17        211.40         6.88 o
   5   7  12         12.50         16.94         3.47 o
   6   7  12         25.25         29.09         4.14 o
   7   7  12         34.68         35.30         4.42 o
   8   7  12          5.41          4.36         5.60 o
   9   7  12          4.02          8.16         4.54 o
  -8   8  12          9.56          7.97         3.17 o
  -7   8  12         20.27         23.14         4.53 o
  -6   8  12         17.38         15.78         3.94 o
  -5   8  12          3.43          0.47         2.48 o
  -4   8  12          0.28          4.30         2.75 o
  -3   8  12         64.66         66.79         6.72 o
  -2   8  12        106.76        114.93         7.96 o
  -1   8  12        105.85        107.60         7.76 o
   0   8  12        141.70        118.65         7.72 o
   1   8  12        154.80        152.10         8.84 o
   2   8  12          1.02          0.60         4.28 o
   3   8  12          0.61         -2.96         3.80 o
   4   8  12         53.51         58.86         6.48 o
   5   8  12          4.74          7.72         4.84 o
   6   8  12        129.72        115.21         9.48 o
   7   8  12         48.84         52.30         5.84 o
  -5   9  12          8.57          6.84         3.86 o
  -4   9  12         12.08         13.77         4.92 o
  -3   9  12          0.33          0.52         4.16 o
  -2   9  12         15.96         16.73         4.80 o
  -1   9  12          8.37          9.88         4.44 o
   0   9  12          0.86          3.24         4.16 o
   1   9  12          2.71          4.32         4.28 o
   2   9  12         39.90         34.13         5.48 o
   3   9  12         26.68         35.21         5.60 o
   4   9  12        157.38        149.10         9.32 o
 -14   1  13         44.42         52.81         5.17 o
 -13   1  13         36.13         25.73         4.27 o
 -12   1  13          9.77          8.29         3.72 o
 -11   1  13        230.25        210.63         7.37 o
 -10   1  13        277.12        263.16         7.79 o
  -9   1  13         21.36         23.79         3.55 o
  -8   1  13       1285.49       1235.98        21.69 o
  -7   1  13        153.32        144.16         6.94 o
  -6   1  13       1667.30       1673.14        26.23 o
  -5   1  13          0.69          0.92         2.82 o
  -4   1  13        397.93        395.28         9.87 o
  -3   1  13        101.03        103.09         6.80 o
  -2   1  13        394.00        382.65         9.65 o
  -1   1  13          0.17         -3.46         2.31 o
   0   1  13        141.48        138.43         5.93 o
   1   1  13        308.82        297.28         8.40 o
   2   1  13         18.52         15.06         3.17 o
   3   1  13        190.72        197.51         5.39 o
   4   1  13         69.16         56.29         3.36 o
   5   1  13        129.54        124.20         4.73 o
   6   1  13         13.04         18.24         2.69 o
   7   1  13          1.65         -3.32         2.82 o
   8   1  13          0.49          2.82         2.55 o
   9   1  13         55.52         58.22         6.00 o
  10   1  13          1.20          0.23         4.17 o
  11   1  13          1.40         -3.58         4.06 o
  12   1  13        146.30        173.56        15.49 o
 -14   2  13         36.70         48.98         6.49 o
 -13   2  13        166.51        197.41         9.70 o
 -12   2  13          9.39         10.96         3.93 o
 -11   2  13          1.09         -4.77         3.25 o
 -10   2  13         54.07         58.69         4.54 o
  -9   2  13         22.15          8.56         3.30 o
  -8   2  13        167.80        186.57         6.43 o
  -7   2  13        836.54        841.13        16.35 o
  -6   2  13         47.78         44.32         4.48 o
  -5   2  13       1310.41       1278.63        21.21 o
  -4   2  13        523.25        510.36         8.22 o
  -3   2  13        257.58        254.96         5.62 o
  -2   2  13        828.81        900.77        16.14 o
  -1   2  13        933.83        922.56        16.31 o
   0   2  13        148.02        152.15         6.37 o
   1   2  13         33.10         19.52         3.30 o
   2   2  13         49.56         47.81         4.03 o
   3   2  13         21.69         18.54         3.73 o
   4   2  13        342.38        368.35         9.93 o
   5   2  13        621.56        627.86        15.68 o
   6   2  13         30.23         37.14         3.08 o
   7   2  13         17.38          7.84         2.63 o
   8   2  13        464.04        454.26        12.25 o
   9   2  13         94.28         87.23         6.62 o
  10   2  13          3.55         -0.93         5.18 o
  11   2  13         54.69         44.14         8.60 o
  12   2  13          3.14          4.96         7.24 o
 -13   3  13         35.21         32.84         5.92 o
 -12   3  13        241.16        264.26        12.18 o
 -11   3  13        120.59        130.64        10.66 o
 -10   3  13          1.43         -4.69         3.13 o
  -9   3  13          4.76          3.56         3.48 o
  -8   3  13          1.59         -4.40         2.94 o
  -7   3  13         46.85         52.53         4.06 o
  -6   3  13        323.04        308.19         7.56 o
  -5   3  13          4.45          5.31         2.72 o
  -4   3  13        397.85        408.35        10.57 o
  -3   3  13        264.21        259.50         4.94 o
  -2   3  13         34.50         29.64         3.59 o
  -1   3  13         26.23         25.78         3.41 o
   0   3  13         28.78         23.22         4.16 o
   1   3  13         71.15         64.02         4.37 o
   2   3  13        237.22        202.29         7.08 o
   3   3  13          2.97         -1.47         3.06 o
   4   3  13         26.90         22.82         2.35 o
   5   3  13         10.82         10.33         3.69 o
   6   3  13        152.58        163.17         9.70 o
   7   3  13        339.57        337.98        10.25 o
   8   3  13         71.40         71.80         5.63 o
   9   3  13          5.38          6.78         4.12 o
  10   3  13         10.93          6.48         6.60 o
  11   3  13         10.22          0.60         6.56 o
  12   3  13         27.71         28.86         5.29 o
 -13   4  13         20.66         23.09        13.27 o
 -12   4  13        125.97        120.09         8.04 o
 -11   4  13          0.75         -2.51         3.93 o
 -10   4  13        597.96        597.59        14.77 o
  -9   4  13         95.24         93.21         6.60 o
  -8   4  13         57.18         44.06         3.99 o
  -7   4  13        348.24        289.68         7.64 o
  -6   4  13         19.09         15.76         3.69 o
  -5   4  13        275.81        260.81         6.93 o
  -4   4  13       1196.94       1182.96        26.62 o
  -3   4  13         81.88         74.72         4.90 o
  -2   4  13        336.95        356.78         9.18 o
  -1   4  13       1164.18       1127.27        26.27 o
   0   4  13          4.08          0.82         3.03 o
   1   4  13          1.80         -4.31         2.87 o
   2   4  13        236.94        240.67         5.13 o
   3   4  13          9.59         10.34         3.71 o
   4   4  13         80.11         67.38         5.42 o
   5   4  13        273.75        266.40         8.54 o
   6   4  13          1.86          6.07         3.29 o
   7   4  13        126.75        120.28         6.51 o
   8   4  13          2.97         11.28         8.50 o
   9   4  13         10.44         11.00         3.99 o
  10   4  13         20.71          9.33         4.10 o
  11   4  13          1.94          2.28         3.94 o
 -12   5  13          7.08         12.46         3.75 o
 -11   5  13        154.39        158.12         6.91 o
 -10   5  13          0.66          4.30         3.29 o
  -9   5  13         71.90         61.16         5.70 o
  -8   5  13        177.04        164.08         7.96 o
  -7   5  13         85.02         69.39         5.39 o
  -6   5  13        231.99        202.75         8.04 o
  -5   5  13          9.83          1.44         4.60 o
  -4   5  13          1.52          0.93         2.12 o
  -3   5  13         10.69         -0.05         1.23 o
  -2   5  13          0.95         -1.27         1.05 o
  -1   5  13          3.76          7.48         4.16 o
   1   5  13          4.51          9.30         2.22 o
   2   5  13        409.55        387.12         8.23 o
   3   5  13         13.50          8.99         3.76 o
   4   5  13         40.14         31.95         3.60 o
   5   5  13         19.24         20.16         3.49 o
   6   5  13          0.00          0.29         3.07 o
   7   5  13          0.62          0.18         3.22 o
   8   5  13          6.55         -2.89         3.54 o
   9   5  13         18.39         16.30         4.21 o
  10   5  13          4.67          7.01         4.08 o
 -11   6  13         49.74         41.13         4.53 o
 -10   6  13         10.32         12.75         4.24 o
  -9   6  13         12.01          5.81         3.82 o
  -8   6  13          0.06         -1.99         2.79 o
  -7   6  13         93.04        102.54         5.11 o
  -6   6  13        536.72        475.94         9.38 o
  -5   6  13        154.53        174.94        10.02 o
  -4   6  13        204.54        194.12         6.58 o
  -3   6  13        304.16        303.61         7.89 o
  -2   6  13         23.98         29.44         3.56 o
  -1   6  13        367.31        348.81         7.61 o
   0   6  13        385.55        364.18         7.10 o
   1   6  13        591.92        596.75        17.93 o
   2   6  13         69.54         58.50         3.88 o
   3   6  13         75.12         73.32         4.47 o
   4   6  13         10.49          6.49         5.24 o
   5   6  13        467.61        463.15        10.67 o
   6   6  13         43.30         44.12         4.44 o
   7   6  13        246.43        232.59         8.53 o
   8   6  13        122.29        120.22         7.07 o
   9   6  13          3.49          1.58         3.82 o
  -9   7  13          9.38          7.25         3.30 o
  -8   7  13          0.67         -2.01         2.78 o
  -7   7  13         25.00         25.75         3.44 o
  -6   7  13         43.47         50.17         3.87 o
  -5   7  13         47.00         67.21         4.75 o
  -4   7  13        104.37        109.11         5.43 o
  -3   7  13        457.96        476.17        15.79 o
  -2   7  13        157.86        161.96         7.02 o
  -1   7  13         87.83         87.63         7.72 o
   0   7  13          8.18          6.76         4.44 o
   1   7  13         37.19         32.21         5.56 o
   2   7  13         16.75         14.85         4.92 o
   3   7  13         50.46         53.02         6.40 o
   4   7  13        142.78        130.85         8.96 o
   5   7  13          8.86          8.77         3.20 o
   6   7  13         89.30        103.92         6.21 o
   7   7  13         47.23         41.06         4.80 o
   8   7  13         45.70         43.87         5.08 o
  -7   8  13          4.36          4.71         2.99 o
  -6   8  13         25.67         22.08         3.30 o
  -5   8  13          1.57         -2.08         4.36 o
  -4   8  13         40.54         62.42         6.68 o
  -3   8  13        104.98         98.84         8.00 o
  -2   8  13         15.61         17.61         4.92 o
  -1   8  13         31.99         31.61         5.72 o
   0   8  13         82.29         69.31         7.04 o
   1   8  13          7.46          5.52         4.48 o
   2   8  13         45.06         33.89         5.60 o
   3   8  13          9.99         12.56         4.84 o
   4   8  13          0.01          4.12         4.72 o
   5   8  13          3.32          6.68         5.16 o
   6   8  13         64.56         69.63         7.76 o
  -4   9  13         20.20         26.57         5.76 o
  -3   9  13          1.84          3.16         4.56 o
  -2   9  13         63.71         63.22         6.68 o
  -1   9  13         32.89         36.01         5.92 o
   0   9  13          4.30         11.40         4.88 o
   1   9  13         14.65          7.68         5.04 o
   2   9  13         25.21         37.89         5.84 o
 -14   0  14         39.64         50.70         8.88 o
 -13   0  14          9.58         24.45         7.48 o
 -12   0  14         37.82         29.73         7.60 o
 -11   0  14         82.69        108.16        10.16 o
 -10   0  14        145.03        175.51        11.76 o
  -9   0  14          8.44         13.09         5.36 o
  -8   0  14          7.93          9.96         4.96 o
  -7   0  14        162.59        170.39        10.60 o
  -6   0  14        514.76        476.71        16.33 o
  -5   0  14       1342.72       1334.81        31.41 o
  -4   0  14       3407.95       3643.51        70.07 o
  -3   0  14        981.79        969.86        25.01 o
  -2   0  14       4376.18       4403.53        82.51 o
  -1   0  14       1236.95       1221.16        29.37 o
   0   0  14         51.30         36.33         6.48 o
   1   0  14        355.33        344.34        13.25 o
   2   0  14        113.99        119.93         8.36 o
   3   0  14        207.11        208.41         7.09 o
   4   0  14        583.47        583.62        12.16 o
   5   0  14        115.65        132.85         9.68 o
   6   0  14       1001.60       1056.38        27.73 o
   7   0  14        820.02        882.35        25.53 o
   8   0  14         51.30         48.82         8.08 o
   9   0  14        502.20        498.84        18.93 o
  10   0  14         27.26         28.61         7.52 o
  11   0  14          2.36          5.88         6.52 o
  12   0  14        136.32        164.98        12.81 o
 -14   1  14          9.76         11.12         7.40 o
 -13   1  14          6.25         10.96         3.86 o
 -12   1  14          0.13         -4.57         3.33 o
 -11   1  14         73.76         58.98         4.86 o
 -10   1  14         58.17         48.68         5.42 o
  -9   1  14        177.52        200.49         8.39 o
  -8   1  14        171.54        186.64         9.74 o
  -7   1  14        577.53        563.59        13.21 o
  -6   1  14         23.39         18.62         4.00 o
  -5   1  14         25.02         14.65         6.72 o
  -4   1  14        409.55        427.53        10.99 o
  -3   1  14        622.03        602.62        15.57 o
  -2   1  14         65.08         56.66         4.74 o
  -1   1  14        371.26        328.18         9.20 o
   0   1  14         15.39          7.90         3.17 o
   1   1  14        200.00        204.98         7.47 o
   2   1  14        191.98        216.66         7.43 o
   3   1  14        125.17         98.43         5.26 o
   4   1  14        188.50        170.48         5.43 o
   5   1  14          5.19          4.41         2.41 o
   6   1  14        114.06        124.53         5.15 o
   7   1  14          4.62          3.96         2.59 o
   8   1  14          6.12          9.13         4.29 o
   9   1  14         34.47         35.69         5.29 o
  10   1  14         57.72         66.28        11.90 o
  11   1  14          3.01          0.99         4.45 o
  12   1  14          1.07         -1.92         4.26 o
 -13   2  14         71.72         75.57         6.77 o
 -12   2  14        115.83        117.13         6.45 o
 -11   2  14         39.62         39.21         4.81 o
 -10   2  14          1.89         -4.22         3.98 o
  -9   2  14          9.14          2.43         3.62 o
  -8   2  14         83.00         92.02         6.43 o
  -7   2  14        581.66        599.22        13.71 o
  -6   2  14       1130.63       1153.42        20.41 o
  -5   2  14        103.40         84.12         5.60 o
  -4   2  14          4.47         -1.62         3.01 o
  -3   2  14        869.19        862.69        16.20 o
  -2   2  14        103.98         76.14         5.48 o
  -1   2  14       1130.56       1134.35        19.48 o
   0   2  14        591.25        563.91        12.39 o
   1   2  14        441.40        427.18        10.69 o
   2   2  14        116.05        101.00         5.77 o
   3   2  14        132.91        127.45         4.72 o
   4   2  14        417.90        385.95         7.74 o
   5   2  14          3.55          2.58         2.31 o
   6   2  14        484.03        477.72        11.35 o
   7   2  14        381.26        380.95        16.25 o
   8   2  14         30.69         32.41         4.98 o
   9   2  14          7.21         -4.34         3.92 o
  10   2  14          1.03         -4.51         5.04 o
  11   2  14        152.67        153.70        12.40 o
 -13   3  14          1.65          0.53         4.75 o
 -12   3  14         19.28         12.06         4.98 o
 -11   3  14         88.01         78.89         6.68 o
 -10   3  14         24.25         19.72         5.78 o
  -9   3  14        128.90        119.56         7.45 o
  -8   3  14        126.78         85.48         8.24 o
  -7   3  14        208.36        186.49         7.98 o
  -6   3  14        766.19        725.63        22.43 o
  -5   3  14        455.57        454.83        11.22 o
  -4   3  14         15.20         21.54         2.41 o
  -3   3  14         59.00         51.38         2.74 o
  -2   3  14          1.70          0.27         2.98 o
  -1   3  14        884.20        845.94        15.79 o
   0   3  14        154.36        171.92         7.07 o
   1   3  14        423.63        417.21        10.51 o
   2   3  14          2.04         -4.47         3.22 o
   3   3  14        183.32        167.35         4.83 o
   4   3  14          1.05         -1.89         1.86 o
   5   3  14        187.11        211.98         6.15 o
   6   3  14        293.94        288.73         9.53 o
   7   3  14         20.89         19.24         4.15 o
   8   3  14        121.36         94.32        11.78 o
   9   3  14         52.04         37.17         7.68 o
  10   3  14          0.14         -3.36         6.24 o
  11   3  14         29.21         30.41         8.24 o
 -12   4  14         63.07         62.56         6.71 o
 -11   4  14        182.50        206.98         9.77 o
 -10   4  14         50.26         42.25         5.51 o
  -9   4  14          0.27         -3.38         4.05 o
  -8   4  14          8.73         -1.65         3.69 o
  -7   4  14        413.21        381.69        11.42 o
  -6   4  14          1.80         -3.89         3.29 o
  -5   4  14        648.44        676.14        14.03 o
  -4   4  14        135.33        130.64         6.63 o
  -3   4  14        466.67        489.84        11.32 o
  -2   4  14        723.71        741.55        14.44 o
  -1   4  14        106.46        125.02         6.30 o
   0   4  14        632.63        632.61        20.59 o
   1   4  14         32.50         23.86         3.90 o
   2   4  14       1174.76       1173.11        29.55 o
   3   4  14        257.10        253.47         5.32 o
   4   4  14          2.27         -4.21         2.97 o
   5   4  14          7.18          5.09         3.56 o
   6   4  14          0.22         -5.20         5.36 o
   7   4  14        902.87        919.84        26.57 o
   8   4  14          2.60          2.14         3.54 o
   9   4  14         99.77         81.77         7.66 o
  10   4  14        115.80        109.36         7.09 o
 -11   5  14         14.44         21.42         4.05 o
 -10   5  14        420.51        415.01        12.53 o
  -9   5  14        252.74        254.18         9.94 o
  -8   5  14          3.89          0.52         4.25 o
  -7   5  14          6.57          3.44         4.24 o
  -6   5  14        130.33        118.01         9.44 o
  -5   5  14         26.11         13.97         5.36 o
  -4   5  14          0.02         -5.56         4.56 o
  -3   5  14        117.97        107.56         8.80 o
  -2   5  14        361.72        398.84        14.61 o
  -1   5  14          0.98         -1.04         4.68 o
   0   5  14        973.49        972.18        24.77 o
   1   5  14         46.91         42.01         3.41 o
   2   5  14        253.43        260.73         6.93 o
   3   5  14        331.13        342.70         8.36 o
   4   5  14         46.86         43.92         5.38 o
   5   5  14         23.89         31.90         3.86 o
   6   5  14          1.42          4.52         3.24 o
   7   5  14         10.65          2.86         3.94 o
   8   5  14          7.84          9.23         6.28 o
   9   5  14          8.96          5.59         3.89 o
 -10   6  14        370.72        405.63        10.10 o
  -9   6  14         12.00          7.59         3.49 o
  -8   6  14         29.94         31.38         3.93 o
  -7   6  14          0.08          0.70         2.72 o
  -6   6  14          0.01          0.49         3.10 o
  -5   6  14          2.82         10.80         5.12 o
  -4   6  14          8.64          9.06         3.18 o
  -3   6  14         52.89         55.81         4.29 o
  -2   6  14         18.96         18.38         6.94 o
  -1   6  14         26.84         18.78         4.54 o
   0   6  14         97.22         83.83         8.08 o
   1   6  14          7.49          7.72         4.80 o
   2   6  14        935.44        968.58        25.33 o
   3   6  14        379.53        402.08         9.16 o
   4   6  14          0.83          0.47         2.88 o
   5   6  14         19.48         10.55         3.50 o
   6   6  14          5.48          8.79         4.22 o
   7   6  14         17.45         21.92         4.28 o
   8   6  14        106.44         98.46         6.37 o
  -8   7  14          1.45         -1.28         2.90 o
  -7   7  14          1.41          0.05         2.92 o
  -6   7  14        104.89        113.13         6.09 o
  -5   7  14          0.60          3.17         3.66 o
  -4   7  14         43.85         52.78         4.14 o
  -3   7  14         12.28         18.81         5.44 o
  -2   7  14         27.66         19.49         5.36 o
  -1   7  14          2.30          0.20         4.28 o
   0   7  14          0.81         -3.20         4.04 o
   1   7  14         11.03         10.32         5.00 o
   2   7  14          0.01          4.28         4.76 o
   3   7  14          7.60          3.80         4.72 o
   4   7  14          1.16          8.48         5.32 o
   5   7  14         32.61         33.01         6.60 o
   6   7  14         41.55         53.86         7.80 o
   7   7  14          0.00         -3.48         3.47 o
  -6   8  14          7.86          2.72         5.12 o
  -5   8  14          1.19          1.56         4.76 o
  -4   8  14          3.75          1.32         4.72 o
  -3   8  14         17.10         19.53         5.64 o
  -2   8  14         98.63        123.77         9.00 o
  -1   8  14        100.97        106.36         8.44 o
   0   8  14          3.00         -0.52         4.36 o
   1   8  14         85.20        107.84         8.60 o
   2   8  14          0.92         -1.80         4.48 o
   3   8  14          4.57         10.52         5.08 o
   4   8  14          1.43         -4.28         4.68 o
 -13   1  15          9.56          4.26         4.55 o
 -12   1  15          8.87          7.01         4.52 o
 -11   1  15         20.26         18.87         5.00 o
 -10   1  15         33.01         38.32         5.14 o
  -9   1  15         57.96         61.66         7.26 o
  -8   1  15        265.54        281.90         9.48 o
  -7   1  15         47.74         46.90         4.94 o
  -6   1  15          6.06          6.35         3.65 o
  -5   1  15       1136.73       1121.42        20.17 o
  -4   1  15          0.33         -5.61         3.74 o
  -3   1  15       1819.84       1815.69        28.37 o
  -2   1  15         31.91         21.07         4.86 o
  -1   1  15        771.58        752.17        15.21 o
   0   1  15         15.05         -0.66         3.37 o
   1   1  15         14.37          8.76         4.14 o
   2   1  15         20.18          4.83         3.25 o
   3   1  15         35.19         28.81         3.03 o
   4   1  15         32.73         27.06         3.20 o
   5   1  15          0.20         -1.08         2.32 o
   6   1  15         24.44         28.23         3.23 o
   7   1  15         38.50         54.60         5.64 o
   8   1  15        264.37        266.30        10.26 o
   9   1  15         46.69         46.21        11.98 o
  10   1  15          1.24          4.87         4.64 o
  11   1  15         25.80         29.23         7.38 o
 -13   2  15         28.63         33.02         6.17 o
 -12   2  15         98.51        101.50         7.52 o
 -11   2  15         45.05         33.31         5.34 o
 -10   2  15         44.19         38.69         5.30 o
  -9   2  15         58.02         53.37         5.28 o
  -8   2  15          0.55         -0.90         3.56 o
  -7   2  15         60.42         47.79         4.96 o
  -6   2  15          0.15         -5.06         3.37 o
  -5   2  15          0.93         -4.66         3.11 o
  -4   2  15         24.20         18.13         4.23 o
  -3   2  15        649.37        630.05        13.78 o
  -2   2  15        408.36        393.32        10.45 o
  -1   2  15        317.00        273.84         8.81 o
   0   2  15        363.40        368.15        10.28 o
   1   2  15        259.61        275.26         9.03 o
   2   2  15         99.27         86.30         5.86 o
   3   2  15        119.11         92.33         4.32 o
   4   2  15          5.17         -1.64         2.41 o
   5   2  15        174.01        158.00         5.47 o
   6   2  15        378.74        375.05        11.12 o
   7   2  15        205.74        176.23         8.38 o
   8   2  15        135.61        123.02         7.82 o
   9   2  15          4.72         -2.70         4.27 o
  10   2  15         19.85         21.81         7.92 o
  11   2  15         50.31         47.38         9.44 o
 -12   3  15         12.15         24.99         5.63 o
 -11   3  15         28.47         27.29         5.37 o
 -10   3  15         21.59         14.01         5.06 o
  -9   3  15          5.17          1.07         4.01 o
  -8   3  15        224.10        226.04         9.27 o
  -7   3  15        719.69        784.76        16.50 o
  -6   3  15         34.72         45.41         4.87 o
  -5   3  15         76.49         66.29         5.05 o
  -4   3  15         10.62         10.26         3.72 o
  -3   3  15          1.29         -5.71         5.70 o
  -2   3  15        102.45         97.71         6.12 o
  -1   3  15        438.83        465.36        13.25 o
   0   3  15        565.67        631.28        13.73 o
   1   3  15        842.74        844.52        16.45 o
   2   3  15          5.22         -3.27         3.36 o
   3   3  15          0.25         -5.48         3.65 o
   4   3  15          5.62          3.51         3.62 o
   5   3  15         33.82         47.23         6.64 o
   6   3  15         72.64         93.01         6.69 o
   7   3  15         49.75         42.10         6.10 o
   8   3  15         51.14         63.42         8.68 o
   9   3  15          5.13          1.96         6.48 o
  10   3  15          0.63         -8.34         5.56 o
 -11   4  15          9.01         12.94         7.22 o
 -10   4  15          5.44         -5.52         4.42 o
  -9   4  15         60.71         64.09         6.23 o
  -8   4  15         88.97         86.27         9.24 o
  -7   4  15         77.78         85.95         8.76 o
  -6   4  15         96.99         74.39         8.08 o
  -5   4  15         73.93         68.60         5.07 o
  -4   4  15        203.10        196.93         7.65 o
  -3   4  15          8.33          2.79         3.37 o
  -2   4  15        446.31        443.51        11.07 o
  -1   4  15         82.32         99.97         6.17 o
   0   4  15        267.67        253.76         9.72 o
   1   4  15          0.84         -4.18         3.14 o
   2   4  15         92.95         81.74         8.18 o
   3   4  15        111.90        116.20         6.48 o
   4   4  15        224.68        223.85        12.28 o
   5   4  15          1.17         -7.68         5.12 o
   6   4  15        116.91        114.73        10.56 o
   7   4  15         46.02         49.98         8.12 o
   8   4  15          5.79         10.77         4.15 o
   9   4  15          0.00         -5.10         3.56 o
  10   4  15         17.34         15.89         4.53 o
 -10   5  15          0.22         -6.72         4.48 o
  -9   5  15         39.80         32.91         5.59 o
  -8   5  15         42.98         36.85         7.32 o
  -7   5  15         18.61         21.93         6.36 o
  -6   5  15        102.00        108.92         9.64 o
  -5   5  15        280.66        220.93        11.92 o
  -4   5  15         37.19         33.01         6.28 o
  -3   5  15         36.61         27.33         5.92 o
  -2   5  15          2.48          1.80         4.60 o
  -1   5  15         56.41         65.23         7.28 o
   0   5  15          3.43         -4.00         4.44 o
   1   5  15          2.16          0.28         5.08 o
   2   5  15        723.18        740.87        12.99 o
   3   5  15         12.04         21.25         3.27 o
   4   5  15         82.32         94.62         6.24 o
   5   5  15        175.70        176.15         7.11 o
   6   5  15         56.41         60.27         4.93 o
   7   5  15         27.51         34.09         6.00 o
   8   5  15         30.18         24.94         4.46 o
   9   5  15          9.34          6.85         4.04 o
  -9   6  15          8.50          6.92         3.56 o
  -8   6  15         64.43         59.30         6.18 o
  -7   6  15        177.71        182.83         7.81 o
  -6   6  15          7.38          5.84         3.46 o
  -5   6  15        206.66        222.85         8.98 o
  -4   6  15         70.98         71.10         4.89 o
  -3   6  15         84.94         76.93         4.69 o
  -2   6  15          2.36          4.60         2.58 o
  -1   6  15        317.01        333.53        13.53 o
   0   6  15          0.08         -5.00         4.44 o
   1   6  15         89.22         86.15         8.68 o
   2   6  15        131.97        128.81         9.52 o
   3   6  15          7.67         14.77         5.76 o
   4   6  15        469.08        469.46        17.73 o
   5   6  15        387.71        380.43        10.01 o
   6   6  15          2.22          3.24         3.51 o
   7   6  15        127.63        142.14         7.21 o
  -7   7  15         42.55         42.92         7.84 o
  -6   7  15         28.48         28.28         4.20 o
  -5   7  15          5.34          3.24         5.24 o
  -4   7  15         31.62         42.02         6.76 o
  -3   7  15         83.75         74.07         7.44 o
  -2   7  15         65.97         75.55         7.68 o
  -1   7  15         32.93         36.25         6.12 o
   0   7  15          0.69         -0.44         4.64 o
   1   7  15          3.05          0.08         4.32 o
   2   7  15          2.51          3.36         4.68 o
   3   7  15         10.65         16.89         5.72 o
   4   7  15          3.56          1.80         5.20 o
   5   7  15          0.79          0.16         5.24 o
  -4   8  15        177.06        173.15        10.84 o
  -3   8  15         18.02         29.93         6.44 o
  -2   8  15         24.32         18.05         5.76 o
  -1   8  15        108.54        142.30         9.84 o
   0   8  15         32.30         22.69         6.00 o
   1   8  15         59.54         68.39         7.60 o
   2   8  15          3.29          5.40         5.08 o
 -12   0  16          7.72          1.04         5.68 o
 -11   0  16          4.81         -1.88         5.96 o
 -10   0  16        263.00        279.83        14.97 o
  -9   0  16         76.38         68.59         8.44 o
  -8   0  16          0.00          5.84         5.40 o
  -7   0  16        183.95        185.03        11.60 o
  -6   0  16          3.60         -1.60         4.84 o
  -5   0  16          4.62         -0.28         4.24 o
  -4   0  16        107.86        118.77         9.76 o
  -3   0  16         21.98         13.53         5.04 o
  -2   0  16         35.73         28.49         6.16 o
  -1   0  16         35.04         45.06         6.76 o
   0   0  16         12.24         10.16         4.72 o
   1   0  16         97.52        110.12         9.24 o
   2   0  16        407.12        411.64        15.57 o
   3   0  16        212.58        246.26        12.68 o
   4   0  16        202.90        172.07        11.28 o
   5   0  16        565.27        473.27        17.73 o
   6   0  16       1333.73       1304.39        33.45 o
   7   0  16          0.48         -2.44         5.40 o
   8   0  16          9.55          9.16         6.44 o
   9   0  16         32.47         41.34         8.24 o
  10   0  16          3.55          4.00         6.92 o
 -12   1  16         33.39         39.60         5.70 o
 -11   1  16         14.66         14.56         4.81 o
 -10   1  16          0.28         -5.56         3.71 o
  -9   1  16         65.99         63.32         5.87 o
  -8   1  16         10.03         14.34         4.28 o
  -7   1  16          0.00         -2.75         4.10 o
  -6   1  16          6.23          0.26         5.50 o
  -5   1  16         63.31         81.34         5.63 o
  -4   1  16        202.03        194.54         8.29 o
  -3   1  16        521.44        526.10        12.93 o
  -2   1  16        541.63        565.67        13.28 o
  -1   1  16         62.77         63.08         5.35 o
   0   1  16        560.65        547.27        13.07 o
   1   1  16        495.86        500.69        26.83 o
   2   1  16         31.60         30.06         4.98 o
   3   1  16         11.82          4.58         5.90 o
   4   1  16          6.21          4.33         3.58 o
   5   1  16         98.28        104.04         6.97 o
   6   1  16        223.59        214.88         8.98 o
   7   1  16        127.53        157.46         8.17 o
   8   1  16          1.25         -2.95         4.24 o
   9   1  16         47.18         56.82         6.07 o
  10   1  16         86.64        103.79         7.77 o
 -12   2  16        145.89        156.18        13.25 o
 -11   2  16        121.71        128.25        12.36 o
 -10   2  16         23.74         19.45         4.86 o
  -9   2  16         34.49         39.68         5.28 o
  -8   2  16        140.23        116.07        12.89 o
  -7   2  16         17.17         10.56         3.89 o
  -6   2  16         46.22         44.04         4.94 o
  -5   2  16        115.43         99.97         6.49 o
  -4   2  16         10.88          5.81         3.80 o
  -3   2  16        404.41        373.25        10.72 o
  -2   2  16          2.12          2.70         3.63 o
  -1   2  16         67.47         62.60         5.43 o
   0   2  16        663.75        667.14        20.27 o
   1   2  16        125.59        111.98         7.28 o
   2   2  16         41.01         33.80         4.65 o
   3   2  16         67.38         55.80         3.62 o
   4   2  16         90.44        105.60         6.83 o
   5   2  16         16.80          9.78         4.21 o
   6   2  16        108.15        140.17         7.75 o
   7   2  16        105.95         96.80         6.98 o
   8   2  16          7.72          9.38         5.00 o
   9   2  16          1.29          6.48         6.32 o
  10   2  16         11.31         11.96         7.84 o
 -11   3  16          9.40          5.00         6.96 o
 -10   3  16          2.77         -6.68         6.00 o
  -9   3  16         13.74         13.17         6.20 o
  -8   3  16         95.86         93.63         6.80 o
  -7   3  16          4.78         -0.39         3.86 o
  -6   3  16        275.55        284.95         9.69 o
  -5   3  16         45.24         44.62         5.01 o
  -4   3  16        197.21        188.36         7.86 o
  -3   3  16         75.10         78.72         5.58 o
  -2   3  16        273.36        266.50         9.01 o
  -1   3  16          0.11         -1.23         3.24 o
   0   3  16        934.30        932.88        17.95 o
   1   3  16        156.50        136.72         7.35 o
   2   3  16        515.84        474.58        16.47 o
   3   3  16        157.33        161.43         7.64 o
   4   3  16         78.89         81.76         5.91 o
   5   3  16         17.26         28.41         4.70 o
   6   3  16          0.67         -6.96         5.48 o
   7   3  16        132.12        122.01        11.36 o
   8   3  16          5.99         -4.08         6.08 o
   9   3  16          1.98         -3.00         6.48 o
 -11   4  16        202.03        204.66        10.28 o
 -10   4  16         88.74         93.52        10.20 o
  -9   4  16          8.69          8.00         6.60 o
  -8   4  16          4.61          3.00         6.08 o
  -7   4  16        291.04        306.92        14.97 o
  -6   4  16         53.62         43.34         7.44 o
  -5   4  16          0.02         -6.72         4.48 o
  -4   4  16         32.99         35.05         6.60 o
  -3   4  16        552.16        547.32        14.49 o
  -2   4  16        260.70        297.29         9.37 o
  -1   4  16         70.39         57.35         5.12 o
   0   4  16        626.68        618.13        13.87 o
   1   4  16        106.84         93.06        14.79 o
   2   4  16         47.33         38.50         6.92 o
   3   4  16        331.67        337.65        15.01 o
   4   4  16          2.00         -1.52         5.52 o
   5   4  16          0.01         -2.92         5.68 o
   6   4  16        149.24        155.50        11.76 o
   7   4  16        111.58        136.89        11.08 o
   8   4  16          9.69          7.37         3.92 o
   9   4  16        134.94        157.27         8.28 o
 -10   5  16         27.10         25.81         7.68 o
  -9   5  16          1.96         -3.36         6.12 o
  -8   5  16        113.03        131.85        11.08 o
  -7   5  16         18.54         18.93         6.52 o
  -6   5  16         14.99         13.49         5.92 o
  -5   5  16          0.01         -3.64         5.04 o
  -4   5  16          0.50         -2.00         4.80 o
  -3   5  16         16.34         14.93         5.64 o
  -2   5  16         72.08         81.43         7.96 o
  -1   5  16          5.27          1.40         5.04 o
   0   5  16         27.33         34.65         6.52 o
   1   5  16          2.52          1.68         5.36 o
   2   5  16         64.37         67.11         7.72 o
   3   5  16         48.60         52.90         7.56 o
   4   5  16        203.36        191.56         8.56 o
   5   5  16        164.53        172.04        14.71 o
   6   5  16          9.21          9.70         4.94 o
   7   5  16         93.36        133.39        29.15 o
  -8   6  16          0.60         -2.30         3.67 o
  -7   6  16         33.07         29.55         5.48 o
  -6   6  16         43.05         41.63         4.63 o
  -5   6  16         67.25         65.57         5.12 o
  -4   6  16          4.13          8.37         3.32 o
  -3   6  16        104.01        118.17         9.64 o
  -2   6  16         51.49         40.46         6.72 o
  -1   6  16          5.18          2.64         5.08 o
   0   6  16         35.30         39.94         6.72 o
   1   6  16         47.59         47.66         7.00 o
   2   6  16         50.02         55.66         7.64 o
   3   6  16          3.08          7.96         5.92 o
   4   6  16        157.35        187.47        12.00 o
   5   6  16          9.93          1.72         6.12 o
   6   6  16         23.09         15.21         6.76 o
  -6   7  16          5.37         16.81         6.40 o
  -5   7  16          0.73         -3.48         4.92 o
  -4   7  16         11.87         14.13         5.84 o
  -3   7  16          0.04          3.04         4.96 o
  -2   7  16         10.71          9.24         5.56 o
  -1   7  16         75.34         62.70         7.32 o
   0   7  16          0.25         -2.52         4.84 o
   1   7  16         18.82         16.17         5.84 o
   2   7  16          5.22          3.16         5.08 o
   3   7  16         43.24         44.70         7.24 o
   4   7  16        117.62        123.41        10.64 o
 -11   1  17         85.43         78.16         6.98 o
 -10   1  17          4.17         -0.66         4.07 o
  -9   1  17         41.22         33.79         6.50 o
  -8   1  17         30.79         35.49         5.14 o
  -7   1  17         23.14         25.82         4.53 o
  -6   1  17          1.07         -3.29         3.24 o
  -5   1  17         11.60         12.29         4.15 o
  -4   1  17        111.31        108.76         7.02 o
  -3   1  17          2.52          0.74         3.28 o
  -2   1  17          1.79          1.33         3.46 o
  -1   1  17        228.92        250.63         9.15 o
   0   1  17         12.82          9.49         5.74 o
   1   1  17          0.04         -2.57         3.39 o
   2   1  17         22.07          7.46         3.65 o
   3   1  17         40.20         50.15         6.18 o
   4   1  17          0.40         -2.67         3.34 o
   5   1  17         16.05         12.25         4.96 o
   6   1  17         60.86         63.42         5.95 o
   7   1  17         19.65         32.19         5.19 o
   8   1  17         22.76         22.54         5.33 o
   9   1  17          0.42         -5.97         4.47 o
 -11   2  17          5.42          5.04         6.40 o
 -10   2  17          7.37         17.37         6.88 o
  -9   2  17        103.10        103.56         7.43 o
  -8   2  17        100.62         95.73         6.73 o
  -7   2  17         90.34         98.96         6.66 o
  -6   2  17          6.30          7.09         4.10 o
  -5   2  17        676.46        703.15        15.62 o
  -4   2  17        405.22        412.48        11.63 o
  -3   2  17          7.60          7.31         4.09 o
  -2   2  17        340.49        355.04        10.64 o
  -1   2  17        373.46        351.23        10.81 o
   0   2  17         70.67         73.52         5.81 o
   1   2  17          7.57         -2.41         3.55 o
   2   2  17          3.94         -5.18         3.46 o
   3   2  17         81.88         66.86         5.51 o
   4   2  17         22.39         21.20         4.61 o
   5   2  17        528.72        577.56        14.56 o
   6   2  17         41.94         41.75         5.61 o
   7   2  17        319.69        346.78        11.90 o
   8   2  17         98.38        102.76        10.76 o
   9   2  17         25.05         33.01         8.68 o
 -10   3  17          1.67          9.48         6.40 o
  -9   3  17          3.53         -5.28         6.04 o
  -8   3  17          8.48         -1.12         5.48 o
  -7   3  17         36.26         37.25         7.44 o
  -6   3  17         46.43         43.14         5.25 o
  -5   3  17        194.67        199.96        17.83 o
  -4   3  17        187.75        189.21         8.31 o
  -3   3  17         16.37         12.22         6.40 o
  -2   3  17        312.53        309.96        10.18 o
  -1   3  17         12.19         11.62         5.86 o
   0   3  17         15.09         17.05         4.21 o
   1   3  17         14.73         19.89         4.19 o
   2   3  17         27.71         23.93         4.42 o
   3   3  17          0.69          0.49         3.67 o
   4   3  17        258.62        280.74         9.84 o
   5   3  17          5.06          9.36         6.52 o
   6   3  17         21.37         10.60         6.72 o
   7   3  17          0.02         -4.24         5.80 o
   8   3  17          3.27          9.08         6.96 o
 -10   4  17         15.26         14.09         7.48 o
  -9   4  17         17.67         10.40         6.96 o
  -8   4  17          2.03         -6.60         5.88 o
  -7   4  17          7.20          2.12         6.08 o
  -6   4  17         55.77         54.94         8.00 o
  -5   4  17         23.13         16.33         6.52 o
  -4   4  17         52.70         32.69         6.96 o
  -3   4  17         29.41         37.49         6.96 o
  -2   4  17         89.03         79.67         8.48 o
  -1   4  17         29.52         24.25         6.68 o
   0   4  17        122.67        134.61        10.64 o
   1   4  17         91.89         99.36         9.80 o
   2   4  17         21.53         24.85         6.68 o
   3   4  17        349.95        347.34        15.73 o
   4   4  17         99.31        110.12        10.40 o
   5   4  17         91.52         82.63         9.48 o
   6   4  17         34.49         41.06         8.04 o
   7   4  17          5.53          5.00         6.84 o
  -8   5  17         33.95         33.13         7.84 o
  -7   5  17         64.87         58.58         8.44 o
  -6   5  17          5.74          1.12         5.72 o
  -5   5  17         54.59         60.34         8.04 o
  -4   5  17         81.49         92.68         9.48 o
  -3   5  17          4.52          2.28         5.40 o
  -2   5  17         82.29         92.80         9.32 o
  -1   5  17         65.82         48.94         7.40 o
   0   5  17         42.79         42.94         7.48 o
   1   5  17         15.13         10.72         5.92 o
   2   5  17         16.78         12.64         6.00 o
   3   5  17         80.76         61.94         8.16 o
   4   5  17         10.34         12.85         6.32 o
   5   5  17         15.40         21.61         7.00 o
   6   5  17         14.83         18.76         4.06 o
  -7   6  17         58.20         46.90         5.22 o
  -6   6  17          0.13          3.44         5.96 o
  -5   6  17          0.78         -3.48         5.68 o
  -4   6  17         63.48         50.38         8.04 o
  -3   6  17          0.03         -7.50         5.00 o
  -2   6  17          1.01         -1.56         5.00 o
  -1   6  17          1.32         -7.08         4.72 o
   0   6  17         19.80         24.09         6.40 o
   1   6  17         12.12         13.85         5.80 o
   2   6  17         15.14         20.81         6.36 o
   3   6  17          3.19         -3.96         5.44 o
   4   6  17        158.67        167.87        12.00 o
  -3   7  17        113.26        121.81        10.52 o
  -2   7  17        135.08        137.85        10.80 o
  -1   7  17         10.80         -5.56         5.52 o
   0   7  17         15.09          2.72         5.60 o
   1   7  17          0.22         -4.24         5.40 o
 -10   0  18         70.06         76.75         9.80 o
  -9   0  18         61.24         54.86         8.60 o
  -8   0  18         37.17         32.45         7.40 o
  -7   0  18          4.03         -2.04         5.08 o
  -6   0  18        300.50        328.89        15.77 o
  -5   0  18        114.71        133.89        11.16 o
  -4   0  18         17.05         16.29         6.16 o
  -3   0  18         13.33         20.97         6.48 o
  -2   0  18        538.19        550.82        19.65 o
  -1   0  18          7.50         14.97         6.04 o
   0   0  18         90.41         84.79         8.92 o
   1   0  18         35.90         38.58         6.72 o
   2   0  18          2.42         -6.16         5.00 o
   3   0  18        336.59        363.58        15.97 o
   4   0  18        256.38        268.79        14.61 o
   5   0  18          6.51          3.92         5.60 o
   6   0  18         21.67         18.65         6.96 o
   7   0  18         21.15         10.52         6.88 o
   8   0  18          5.57         -1.96         6.36 o
 -10   1  18          0.44         -4.57         4.15 o
  -9   1  18          1.93         -1.59         4.13 o
  -8   1  18          0.55         -0.69         5.30 o
  -7   1  18          0.71         -0.98         3.62 o
  -6   1  18         15.07         17.12         4.60 o
  -5   1  18        204.53        200.68         9.07 o
  -4   1  18         25.21         28.10         4.92 o
  -3   1  18         90.21        102.46         8.24 o
  -2   1  18         42.38         54.11         5.44 o
  -1   1  18         35.92         39.14         5.14 o
   0   1  18        103.54         97.46        10.86 o
   1   1  18          2.94         -4.49         3.64 o
   2   1  18          9.63          6.80         3.88 o
   3   1  18         18.42         24.46         4.55 o
   4   1  18          5.16          1.63         4.05 o
   5   1  18        140.20        136.85         7.94 o
   6   1  18         72.38         76.70         6.37 o
   7   1  18          0.75         -6.21         4.14 o
   8   1  18        140.64        139.92         9.02 o
 -10   2  18          1.48         -1.76         6.08 o
  -9   2  18         34.81         29.73         7.80 o
  -8   2  18         20.40         29.48         7.06 o
  -7   2  18          1.45         -3.28         3.72 o
  -6   2  18         39.37         37.22         5.25 o
  -5   2  18          3.29         11.58         4.12 o
  -4   2  18         78.79         78.93         6.22 o
  -3   2  18        267.46        229.83         9.29 o
  -2   2  18          6.81         -2.05         4.34 o
  -1   2  18        348.48        352.17        11.15 o
   0   2  18         33.36         35.23         6.96 o
   1   2  18         27.71         17.72         4.33 o
   2   2  18         11.42         12.56         4.35 o
   3   2  18         15.80         19.08         4.55 o
   4   2  18         94.82         78.82         6.39 o
   5   2  18        176.02        201.69         9.37 o
   6   2  18         56.38         67.08         6.50 o
   7   2  18          8.89          0.88         6.24 o
   8   2  18        167.44        192.88        14.37 o
  -9   3  18         64.30         62.94         8.76 o
  -8   3  18          0.90         -0.92         5.96 o
  -7   3  18          3.75         -7.08         5.00 o
  -6   3  18          5.70         -1.72         5.96 o
  -5   3  18          7.95         -1.84         5.76 o
  -4   3  18          9.25          7.49         4.02 o
  -3   3  18         17.78         19.79         4.70 o
  -2   3  18        641.51        670.36        15.47 o
  -1   3  18        153.02        131.01         7.72 o
   0   3  18         10.76          0.65         4.11 o
   1   3  18         38.80         38.58         5.13 o
   2   3  18         84.05         85.94         6.34 o
   3   3  18         33.37         13.49         6.76 o
   4   3  18          0.35         -0.88         5.96 o
   5   3  18          3.01         -3.84         5.96 o
   6   3  18        315.28        345.74        17.21 o
   7   3  18         50.03         48.30         9.12 o
  -8   4  18         14.59         15.61         7.04 o
  -7   4  18         75.83         70.43         8.64 o
  -6   4  18         27.58         43.58         8.08 o
  -5   4  18         34.64         27.85         7.20 o
  -4   4  18         16.45         11.24         6.52 o
  -3   4  18        209.80        188.91        12.28 o
  -2   4  18          2.09          6.24         6.04 o
  -1   4  18         37.36         36.25         7.20 o
   0   4  18          7.24         10.24         5.96 o
   1   4  18         43.83         39.30         7.24 o
   2   4  18         19.32         19.49         6.52 o
   3   4  18         18.45         32.89         7.48 o
   4   4  18          3.74          2.44         6.28 o
   5   4  18         61.70         65.83         8.80 o
   6   4  18         28.95         15.77         7.44 o
  -7   5  18          5.80         -0.64         6.08 o
  -6   5  18        165.97        148.78        12.00 o
  -5   5  18         37.88         48.06         8.28 o
  -4   5  18        126.69        152.18        11.56 o
  -3   5  18         74.55         64.83         8.16 o
  -2   5  18          0.81          4.60         5.72 o
  -1   5  18         14.23         16.21         6.44 o
   0   5  18          4.54          7.28         5.92 o
   1   5  18         90.65         92.28         9.24 o
   2   5  18         25.35         38.01         7.28 o
   3   5  18         45.41         59.30         8.68 o
   4   5  18         10.11          4.12         6.24 o
  -4   6  18          0.38         -2.04         5.52 o
  -3   6  18          3.68          5.80         6.04 o
  -2   6  18          2.75         -6.16         5.12 o
  -1   6  18         11.33         16.81         6.40 o
   0   6  18         77.37         97.28         9.96 o
   1   6  18         25.71         19.45         6.68 o
   2   6  18        101.59        111.12        10.56 o
  -9   1  19         15.80         24.27         5.25 o
  -8   1  19          5.06          2.68         4.45 o
  -7   1  19         19.87         11.00         5.32 o
  -6   1  19         14.79         14.13         4.36 o
  -5   1  19         19.52         23.68         5.80 o
  -4   1  19        196.43        215.09        10.62 o
  -3   1  19          0.48          3.99         4.04 o
  -2   1  19        437.13        452.26        12.99 o
  -1   1  19         37.76         29.90         4.79 o
   0   1  19          3.79         -3.36         3.69 o
   1   1  19         48.62         49.03         5.46 o
   2   1  19          0.07          1.13         4.00 o
   3   1  19         30.21         40.33         5.52 o
   4   1  19        108.47        124.41         7.82 o
   5   1  19         35.37         31.50         6.36 o
   6   1  19         44.74         41.48         6.00 o
   7   1  19         45.57         42.73         6.24 o
  -9   2  19        182.81        233.13        15.09 o
  -8   2  19          0.69         -2.04         5.60 o
  -7   2  19          3.63          1.92         6.32 o
  -6   2  19          3.65          0.13         3.94 o
  -5   2  19         23.64         21.83         9.24 o
  -4   2  19        177.35        208.46         9.32 o
  -3   2  19         35.91         49.62         5.42 o
  -2   2  19         25.31         35.62         5.16 o
  -1   2  19         44.39         57.06         5.86 o
   0   2  19        161.87        165.25         8.42 o
   1   2  19         22.43         19.05         4.46 o
   2   2  19         15.38          7.32         4.27 o
   3   2  19         73.74         76.03         6.39 o
   4   2  19         13.44          6.32         4.49 o
   5   2  19          3.94         -0.68         5.72 o
   6   2  19          2.56          9.84         7.28 o
  -8   3  19         18.99         22.89         7.72 o
  -7   3  19          3.32          0.08         5.68 o
  -6   3  19          0.07         -1.24         6.04 o
  -5   3  19        132.82        172.79        12.64 o
  -4   3  19        107.85        135.85        11.68 o
  -3   3  19         43.74         45.58         8.24 o
  -2   3  19        113.79        117.09        11.16 o
  -1   3  19         60.89         57.10         8.20 o
   0   3  19         13.12         22.53         7.20 o
   1   3  19        121.61        129.25        11.32 o
   2   3  19          9.73         11.28         6.64 o
   3   3  19         23.04         32.09         7.24 o
   4   3  19        166.57        194.00        13.57 o
   5   3  19          6.63         17.57         7.40 o
  -7   4  19         27.72         24.93         7.76 o
  -6   4  19         44.56         41.74         8.32 o
  -5   4  19         24.25         34.85         7.92 o
  -4   4  19         10.05         23.77         6.52 o
  -3   4  19         41.86         48.30         8.16 o
  -2   4  19         32.07         40.46         7.92 o
  -1   4  19         62.89         78.59         9.24 o
   0   4  19         25.27         18.09         6.92 o
   1   4  19          0.90          6.20         6.32 o
   2   4  19          5.95         -1.40         6.12 o
   3   4  19         21.46         26.81         6.92 o
   4   4  19         24.33         15.25         7.24 o
  -4   5  19         33.95         17.25         6.84 o
  -3   5  19         46.75         41.38         7.96 o
  -2   5  19         68.04         70.03         8.88 o
  -1   5  19         67.37         88.03         9.52 o
   0   5  19          2.09          3.80         6.40 o
   1   5  19        174.54        180.15        12.68 o
   2   5  19         29.77         19.45         7.52 o
  -8   0  20          2.80          1.44         6.36 o
  -7   0  20          0.01         -3.44         5.36 o
  -6   0  20         11.93         10.08         6.44 o
  -5   0  20         15.93         11.80         6.40 o
  -4   0  20         30.82         27.53         6.88 o
  -3   0  20          0.08          8.84         6.44 o
  -2   0  20        113.18        151.10        12.20 o
  -1   0  20         56.54         55.14         8.52 o
   0   0  20         25.97         37.33         7.36 o
   1   0  20         22.28         20.45         7.04 o
   2   0  20        117.46        109.76        11.32 o
   3   0  20        149.66        173.03        12.89 o
   4   0  20        218.59        218.41        14.25 o
   5   0  20          0.01         -4.04         5.80 o
  -7   1  20         11.61         16.49         5.02 o
  -6   1  20          3.13          0.90         4.42 o
  -5   1  20         83.64         84.29         6.89 o
  -4   1  20          4.89          5.62         4.53 o
  -3   1  20         76.56         91.93         6.95 o
  -2   1  20         65.51         76.35         6.62 o
  -1   1  20         31.12         35.51         5.46 o
   0   1  20          0.66         -3.67         7.02 o
   1   1  20          1.71         -2.53         4.12 o
   2   1  20          0.14         -1.80         4.23 o
   3   1  20        137.14        125.65         8.03 o
   4   1  20         28.95         36.58         5.76 o
   5   1  20        136.89        166.69         9.37 o
  -7   2  20          0.65          6.48         6.72 o
  -6   2  20         11.94         14.77         7.12 o
  -5   2  20         49.88         41.54         7.96 o
  -4   2  20         51.42         64.54         6.25 o
  -3   2  20         39.49         37.97         5.39 o
  -2   2  20         27.36         22.99         7.54 o
  -1   2  20         10.36         14.08         4.74 o
   0   2  20         23.96         38.95         6.30 o
   1   2  20         39.78         27.28         4.99 o
   2   2  20         16.88         11.64         6.40 o
   3   2  20          1.30         -0.08         5.92 o
   4   2  20         13.47         10.56         7.08 o
  -6   3  20         80.75         76.83         9.44 o
  -5   3  20         90.76        126.01        12.08 o
  -4   3  20         66.76         90.76        10.24 o
  -3   3  20        100.67        113.52        11.12 o
  -2   3  20        149.65        151.06        12.77 o
  -1   3  20          1.86         -5.36         6.40 o
   0   3  20          2.06          3.76         6.56 o
   1   3  20         22.44         32.69         8.00 o
   2   3  20          3.57          6.04         6.20 o
   3   3  20          8.17          1.60         6.60 o
  -4   4  20          4.46         -1.32         6.40 o
  -3   4  20         38.14         48.54         8.60 o
  -2   4  20         24.42         30.65         8.00 o
  -1   4  20        127.97        126.01        12.04 o
   0   4  20         10.01         -0.12         6.52 o
   1   4  20          6.31         18.49         7.32 o
  -5   1  21         52.79         58.64         6.51 o
  -4   1  21         33.85         41.73         5.70 o
  -3   1  21        162.60        190.53        10.52 o
  -2   1  21         12.83         10.97         4.49 o
  -1   1  21         19.25         19.21         4.97 o
   0   1  21          4.17          8.04         4.78 o
   1   1  21          4.69          2.81         4.40 o
   2   1  21          0.81         -6.12         4.08 o
  -4   2  21          1.27          4.12         6.20 o
  -3   2  21         23.87         20.65         7.80 o
  -2   2  21         97.92        106.76        10.48 o
  -1   2  21          9.62          6.76         6.36 o
   0   2  21         55.44         57.54         9.32 o
   1   2  21        133.83        138.29        11.96 o
                                                
